# Supplementary material for: The Chlamydiales Pangenome Revisited: Structural Stability and Functional Coherence
Source: Genes (Basel). 2012 May 16;3(2):291–319. doi: 10.3390/genes3020291 (PMC3899948; doi:10.3390/genes3020291)
Supplement: Supplementary File 1 — Supplementary (ZIP, 57274 KB) [file genes-03-00291-s001.zip]

Archive with 11 entries (10 files):
- genes-13600-supplementary/
- genes-13600-supplementary/Supplement01.txt
- genes-13600-supplementary/Supplement02.txt
- genes-13600-supplementary/Supplement03.txt
- genes-13600-supplementary/Supplement04.txt
- genes-13600-supplementary/Supplement05.txt
- genes-13600-supplementary/Supplement06.txt
- genes-13600-supplementary/Supplement07.txt
- genes-13600-supplementary/Supplement08.txt
- genes-13600-supplementary/Supplement09.txt
- genes-13600-supplementary/Supplement10.txt
