# Supplementary material for: The Chlamydiales Pangenome Revisited: Structural Stability and Functional Coherence
Source: Genes (Basel). 2012 May 16;3(2):291–319. doi: 10.3390/genes3020291 (PMC3899948; doi:10.3390/genes3020291)
Supplement: Supplementary File 1 — Supplementary (ZIP, 57274 KB) [file genes-03-00291-s001.zip › genes-13600-supplementary/Supplement02.txt]

============================================================================================================================
==============================           GENOME LIST ORDERED BY PAPER PUBLICATION DATE       ===============================
============================================================================================================================


07. Chlamydia trachomatis D/UW-3/CX					CTRA-DUW-01-000001	  895 aa	20-MAY-1998		Paper 1
13. Chlamydophila pneumoniae CWL029					CPNE-CWL-01-000001	1,052 aa	1999   			Paper 2
12. Chlamydophila pneumoniae AR39					CPNE-AR3-01-000001	1,112 aa	01-MAR-2000		Paper 3
14. Chlamydophila pneumoniae J138					CPNE-J13-01-000001	1,069 aa	06-JUL-2000		Paper 4
15. Chlamydophila pneumoniae TW-183					CPNE-TW1-01-000001	1,113 aa	28-MAY-2002		Unpublished 1
10. Chlamydophila caviae GPIC						CCAV-GPI-01-000001	1,005 aa	2003			Paper 5
01. Candidatus Protochlamydia amoebophila UWE25		CPRO-UWE-01-000001	2,031 aa	21-APR-2004		Paper 6
09. Chlamydophila abortus S26/3						CABO-S26-01-000001	  932 aa	2005			Paper 7
04. Chlamydia trachomatis A/HAR-13					CTRA-AHA-01-000001	  919 aa	03-OCT-2005		Paper 8
11. Chlamydophila felis Fe/C-56						CFEL-FEC-01-000001	1,013 aa	11-MAR-2006		Paper 9
03. Chlamydia trachomatis 434/Bu					CTRA-434-01-000001	  874 aa	2008			Paper 10
08. Chlamydia trachomatis L2b/UCH-1/proctitis		CTRA-L2B-01-000001	  874 aa	2008			Paper 10
24. Parachlamydia acanthamoebae str. Hall's coccus	PACA-HAL-01-000001	2,809 aa	05-MAY-2009		Paper 11
05. Chlamydia trachomatis B/Jali20/OT				CTRA-BJA-01-000001	  875 aa	12-MAY-2009		Paper 12
06. Chlamydia trachomatis B/TZ1A828/OT				CTRA-BTZ-01-000001	  880 aa	12-MAY-2009		Paper 12
02. Chlamydia muridarum Nigg						CMUR-NIG-01-000001	  911 aa	28-MAY-2009		Paper 13
21. Chlamydophila pneumoniae LPCoLN					CPNE-LPC-01-000001	1,105 aa	25-AUG-2009		Paper 14
37. Chlamydia trachomatis Sweden2					CTRA-SWE-01-000001	  875 aa	13-JAN-2010		Paper 15
17. Chlamydia trachomatis E/150						CTRA-E15-01-000001	  927 aa	26-JAN-2010		Paper 16
32. Chlamydia trachomatis E/11023					CTRA-E11-01-000001	  926 aa	26-JAN-2010		Paper 16
33. Chlamydia trachomatis G/11074					CTRA-G74-01-000001	  919 aa	26-JAN-2010		Paper 16
34. Chlamydia trachomatis G/11222					CTRA-G22-01-000001	  927 aa	26-JAN-2010		Paper 16
35. Chlamydia trachomatis G/9301					CTRA-G93-01-000001	  921 aa	09-FEB-2010		Paper 16
36. Chlamydia trachomatis G/9768					CTRA-G97-01-000001	  920 aa	26-JAN-2010		Paper 16
16. Waddlia chondrophila WSU 86-1044				WCHO-WSU-01-000001	1,956 aa	09-FEB-2010		Paper 17
26. Waddlia chondrophila 2032/99					WCHO-203-01-000001	2,015 aa	09-FEB-2010		Paper 17
30. Chlamydia trachomatis D-EC						CTRA-DEC-01-000001	  878 aa	26-MAY-2010		Paper 18
31. Chlamydia trachomatis D-LC						CTRA-DLC-01-000001	  878 aa	26-MAY-2010		Paper 18
19. Chlamydophila Psittaci 6BC						CPSI-6BC-01-000001	  975 aa	30-APR-2011		Paper 19
18. Chlamydophila Pecorum E58						CPEC-E58-01-000001	  988 aa	22-APR-2011		Paper 20
22. Chlamydophila psittaci Cal10					CPSI-CAL-01-000001	1,005 aa	05-APR-2011		Paper 21
27. Chlamydophila psittaci 01DC11					CPSI-01D-01-000001	  975 aa	20-MAY-2011		Paper 22
28. Chlamydophila psittaci 02DC15					CPSI-02D-01-000001	  978 aa	20-MAY-2011		Paper 22
29. Chlamydophila psittaci 08DC60					CPSI-08D-01-000001	  973 aa	20-MAY-2011		Paper 22
20. Chlamydophila Abortus LLG						CABO-LLG-01-000001	  925 aa	13-APR-2011		Paper 23
23. Parachlamydia acanthamoebae UV7					PACA-UV7-01-000001	2,788 aa	27-MAY-2011		Paper 24
25. Simkania negevensis Z							SNEG-ZXX-01-000001	2,518 aa	27-MAY-2011		Paper 24


============================================================================================================================
==============================================          PAPER LIST ORDERED        ==========================================
============================================================================================================================


Paper 1
  AUTHORS   Stephens,R.S., Kalman,S., Lammel,C.J., Fan,J., Marathe,R., Aravind,L., Mitchell,W.P., Olinger,L., Tatusov,R.L., Zhao,Q., Koonin,E.V. and Davis,R.W.
  TITLE     Genome sequence of an obligate intracellular pathogen of humans: Chlamydia trachomatis
  JOURNAL   Science 282 (5389), 754-759 (1998)
   PUBMED   9784136

Paper 2
  AUTHORS   Kalman,S., Mitchell,W., Marathe,R., Lammel,C., Fan,J., Hyman,R.W., Olinger,L., Grimwood,J., Davis,R.W. and Stephens,R.S.
  TITLE     Comparative genomes of Chlamydia pneumoniae and C. trachomatis
  JOURNAL   Nat. Genet. 21 (4), 385-389 (1999)
   PUBMED   10192388

Paper 3
  AUTHORS   Read,T.D., Brunham,R.C., Shen,C., Gill,S.R., Heidelberg,J.F., White,O., Hickey,E.K., Peterson,J., Umayam,L.A., Utterback,T., Berry,K., Bass,S., Linher,K., Weidman,J., Khouri,H., Craven,B., Bowman,C., Dodson,R., Gwinn,M., Nelson,W., DeBoy,R., Kolonay,J., McClarty,G., Salzberg,S.L., Eisen,J. and Fraser,C.M.
  TITLE     Genome sequences of Chlamydia trachomatis MoPn and Chlamydia pneumoniae AR39
  JOURNAL   Nucleic Acids Res. 28 (6), 1397-1406 (2000)
   PUBMED   10684935

Paper 4
  AUTHORS   Shirai,M., Hirakawa,H., Kimoto,M., Tabuchi,M., Kishi,F., Ouchi,K., Shiba,T., Ishii,K., Hattori,M., Kuhara,S. and Nakazawa,T.
  TITLE     Comparison of whole genome sequences of Chlamydia pneumoniae J138 from Japan and CWL029 from USA
  JOURNAL   Nucleic Acids Res. 28 (12), 2311-2314 (2000)
   PUBMED   10871362

Paper 5
  AUTHORS   Read,T.D., Myers,G.S., Brunham,R.C., Nelson,W.C., Paulsen,I.T., Heidelberg,J., Holtzapple,E., Khouri,H., Federova,N.B., Carty,H.A., Umayam,L.A., Haft,D.H., Peterson,J., Beanan,M.J., White,O., Salzberg,S.L., Hsia,R.C., McClarty,G., Rank,R.G., Bavoil,P.M. and Fraser,C.M.
  TITLE     Genome sequence of Chlamydophila caviae (Chlamydia psittaci GPIC): examining the role of niche-specific genes in the evolution of the Chlamydiaceae
  JOURNAL   Nucleic Acids Res. 31 (8), 2134-2147 (2003)
   PUBMED   12682364

Paper 6
  AUTHORS   Horn,M., Collingro,A., Schmitz-Esser,S., Beier,C.L., Purkhold,U., Fartmann,B., Brandt,P., Nyakatura,G.J., Droege,M., Frishman,D., Rattei,T., Mewes,H.W. and Wagner,M.
  TITLE     Illuminating the evolutionary history of chlamydiae
  JOURNAL   Science 304 (5671), 728-730 (2004)
   PUBMED   15073324

Paper 7
  AUTHORS   Thomson,N.R., Yeats,C., Bell,K., Holden,M.T., Bentley,S.D., Livingstone,M., Cerdeno-Tarraga,A.M., Harris,B., Doggett,J., Ormond,D., Mungall,K., Clarke,K., Feltwell,T., Hance,Z., Sanders,M., Quail,M.A., Price,C., Barrell,B.G., Parkhill,J. and Longbottom,D.
  TITLE     The Chlamydophila abortus genome sequence reveals an array of variable proteins that contribute to interspecies variation
  JOURNAL   Genome Res. 15 (5), 629-640 (2005)
   PUBMED   15837807

Paper 8
  AUTHORS   Carlson,J.H., Porcella,S.F., McClarty,G. and Caldwell,H.D.
  TITLE     Comparative Genomic Analysis of Chlamydia trachomatis Oculotropic and Genitotropic Strains
  JOURNAL   Infect. Immun. 73 (10), 6407-6418 (2005)
   PUBMED   16177312

Paper 9
  AUTHORS   Azuma,Y., Hirakawa,H., Yamashita,A., Cai,Y., Rahman,M.A., Suzuki,H., Mitaku,S., Toh,H., Goto,S., Murakami,T., Sugi,K., Hayashi,H., Fukushi,H., Hattori,M., Kuhara,S. and Shirai,M.
  TITLE     Genome sequence of the cat pathogen, Chlamydophila felis
  JOURNAL   DNA Res. 13 (1), 15-23 (2006)
   PUBMED   16766509

Paper 10
  AUTHORS   Thomson,N.R., Holden,M.T., Carder,C., Lennard,N., Lockey,S.J., Marsh,P., Skipp,P., O'Connor,C.D., Goodhead,I., Norbertzcak,H., Harris,B., Ormond,D., Rance,R., Quail,M.A., Parkhill,J., Stephens,R.S. and Clarke,I.N.
  TITLE     Chlamydia trachomatis: Genome sequence analysis of lymphogranuloma venereum isolates
  JOURNAL   Genome Res. 18 (1), 161-171 (2008)
   PUBMED   18032721

Paper 11
  AUTHORS   Greub,G., Kebbi-Beghdadi,C., Bertelli,C., Collyn,F., Riederer,B.M., Yersin,C., Croxatto,A. and Raoult,D.
  TITLE     High throughput sequencing and proteomics to identify immunogenic proteins of a new pathogen: the dirty genome approach
  JOURNAL   PLoS ONE 4 (12), E8423 (2009)
   PUBMED   20037647

Paper 12
  AUTHORS   Seth-Smith,H.M., Harris,S.R., Persson,K., Marsh,P., Barron,A., Bignell,A., Bjartling,C., Clark,L., Cutcliffe,L.T., Lambden,P.R., Lennard,N., Lockey,S.J., Quail,M.A., Salim,O., Skilton,R.J., Wang,Y., Holland,M.J., Parkhill,J., Thomson,N.R. and Clarke,I.N.
  TITLE     Co-evolution of genomes and plasmids within Chlamydia trachomatis and the emergence in Sweden of a new variant strain
  JOURNAL   BMC Genomics 10, 239 (2009)
   PUBMED   19460133

Paper 13
  AUTHORS   Ramsey,K.H., Sigar,I.M., Schripsema,J.H., Denman,C.J., Bowlin,A.K., Meyers,G.A. and Rank,R.G.
  TITLE     Strain and virulence diversity in the mouse pathogen Chlamydia muridarum
  JOURNAL   Infect. Immun. (2009) In press
   PUBMED   19470744

Paper 14
  AUTHORS   Myers,G.S., Mathews,S.A., Eppinger,M., Mitchell,C., O'Brien,K.K., White,O.R., Benahmed,F., Brunham,R.C., Read,T.D., Ravel,J., Bavoil,P.M. and Timms,P.
  TITLE     Evidence that human Chlamydia pneumoniae was zoonotically acquired
  JOURNAL   J. Bacteriol. 191 (23), 7225-7233 (2009)
   PUBMED   19749045

Paper 15
  AUTHORS   Unemo,M., Seth-Smith,H.M., Cutcliffe,L.T., Skilton,R.J., Barlow,D., Goulding,D., Persson,K., Harris,S.R., Kelly,A., Bjartling,C., Fredlund,H., Olcen,P., Thomson,N.R. and Clarke,I.N.
  TITLE     The Swedish new variant of Chlamydia trachomatis: genome sequence, morphology, cell tropism and phenotypic characterization
  JOURNAL   Microbiology (Reading, Engl.) 156 (PT 5), 1394-1404 (2010)
   PUBMED   20093289

Paper 16
  AUTHORS   Jeffrey,B.M., Suchland,R.J., Quinn,K.L., Davidson,J.R., Stamm,W.E. and Rockey,D.D.
  TITLE     Genome sequencing of recent clinical Chlamydia trachomatis strains identifies loci associated with tissue tropism and regions of apparent recombination
  JOURNAL   Infect. Immun. 78 (6), 2544-2553 (2010)
   PUBMED   20308297

Paper 17
  AUTHORS   Bertelli,C., Collyn,F., Croxatto,A., Ruckert,C., Polkinghorne,A., Kebbi-Beghdadi,C., Goesmann,A., Vaughan,L. and Greub,G.
  TITLE     The Waddlia genome: a window into chlamydial biology
  JOURNAL   PLoS ONE 5 (5), E10890 (2010)
   PUBMED   20531937

Paper 18
  AUTHORS   Sturdevant,G.L., Kari,L., Gardner,D.J., Olivares-Zavaleta,N., Randall,L.B., Whitmire,W.M., Carlson,J.H., Goheen,M.M., Selleck,E.M., Martens,C. and Caldwell,H.D.
  TITLE     Frameshift Mutations in a Single Novel Virulence Factor Alter the In Vivo Pathogenicity of Chlamydia trachomatis for the Female Murine Genital Tract
  JOURNAL   Infect. Immun. 78 (9), 3660-3668 (2010)

Paper 19
  AUTHORS   Voigt,A., Schofl,G., Heidrich,A., Sachse,K. and Saluz,H.P.
  TITLE     Full-length de novo sequence of the Chlamydophila psittaci type strain, 6BC
  JOURNAL   J. Bacteriol. 193 (10), 2662-2663 (2011)
   PUBMED   21441521
  
Paper 20
  AUTHORS   Mojica,S., Huot Creasy,H., Daugherty,S., Read,T.D., Kim,T., Kaltenboeck,B., Bavoil,P. and Myers,G.S.
  TITLE     Genome Sequence of the Obligate Intracellular Animal Pathogen Chlamydia pecorum E58
  JOURNAL   J. Bacteriol. 193 (14), 3690 (2011)
   PUBMED   21571992
  
Paper 21
  AUTHORS   Grinblat-Huse,V., Drabek,E.F., Creasy,H.H., Daugherty,S.C., Jones,K.M., Santana-Cruz,I., Tallon,L.J., Read,T.D., Hatch,T.P., Bavoil,P. and Myers,G.S.
  TITLE     Genome Sequences of the Zoonotic Pathogens Chlamydia psittaci 6BC and Cal10
  JOURNAL   J. Bacteriol. 193 (15), 4039-4040 (2011)
   PUBMED   21622741

Paper 22
  AUTHORS   Schofl,G., Voigt,A., Litsche,K., Sachse,K. and Saluz,H.P.
  TITLE     Complete Genome Sequences of Four Mammalian Isolates of Chlamydophila psittaci
  JOURNAL   J. Bacteriol. 193 (16), 4258 (2011)
   PUBMED   21705611
   
Paper 23
  AUTHORS   Sait,M., Clark,E.M., Wheelhouse,N., Livingstone,M., Spalding,L., Siarkou,V.I., Vretou,E., Smith,D.G.E., Lainson,F.A. and Longbottom,D.
  TITLE     Genome sequence of the Chlamydophila abortus variant strain LLG
  JOURNAL   J. Bacteriol. 193 (16), 4276-4277 (2011)

Paper 24
  AUTHORS   Collingro,A., Tischler,P., Weinmaier,T., Penz,T., Heinz,E., Brunham,R.C., Read,T.D., Bavoil,P.M., Sachse,K., Kahane,S., Friedman,M.G., Rattei,T., Myers,G.S.A. and Horn,M.
  TITLE     Unity in variety -- the pan-genome of the Chlamydiae
  JOURNAL   Mol. Biol. Evol. (2011) In press


Unpublished Paper 1
  AUTHORS   Geng,M.M., Schuhmacher,A., Muehldorfer,I., Bensch,K.W., Schaefer,K.P., Schneider,S., Pohl,T., Essig,A., Marre,R. and Melchers,K.
  TITLE     The genome sequence of Chlamydia pneumoniae TW183 and comparison with other Chlamydia strains based on whole genome sequence analysis
  JOURNAL   Unpublished


============================================================================================================================
==========================================            ORIGINAL DATA       ==================================================
============================================================================================================================

01. Candidatus Protochlamydia amoebophila UWE25		CPRO-UWE-01-000001	2,031 aa	(15-JAN-2003 / 21-APR-2004)
REFERENCE   1  (bases 1 to 2414465)
  AUTHORS   Horn,M., Collingro,A., Schmitz-Esser,S., Beier,C.L., Purkhold,U.,
            Fartmann,B., Brandt,P., Nyakatura,G.J., Droege,M., Frishman,D.,
            Rattei,T., Mewes,H.W. and Wagner,M.
  TITLE     Illuminating the evolutionary history of chlamydiae
  JOURNAL   Science 304 (5671), 728-730 (2004)
   PUBMED   15073324
   
02. Chlamydia muridarum Nigg						CMUR-NIG-01-000001	  911 aa	(28-MAY-2009)
REFERENCE   1  (bases 1 to 1070640)
  AUTHORS   Ramsey,K.H., Sigar,I.M., Schripsema,J.H., Denman,C.J., Bowlin,A.K.,
            Meyers,G.A. and Rank,R.G.
  TITLE     Strain and virulence diversity in the mouse pathogen Chlamydia
            muridarum
  JOURNAL   Infect. Immun. (2009) In press
   PUBMED   19470744
   
03. Chlamydia trachomatis 434/Bu					CTRA-434-01-000001	  874 aa	(24-JAN-2003 / 29-AUG-2007)
REFERENCE   1
  AUTHORS   Thomson,N.R., Holden,M.T., Carder,C., Lennard,N., Lockey,S.J.,
            Marsh,P., Skipp,P., O'Connor,C.D., Goodhead,I., Norbertzcak,H.,
            Harris,B., Ormond,D., Rance,R., Quail,M.A., Parkhill,J.,
            Stephens,R.S. and Clarke,I.N.
  TITLE     Chlamydia trachomatis: Genome sequence analysis of lymphogranuloma
            venereum isolates
  JOURNAL   Genome Res. 18 (1), 161-171 (2008)
   PUBMED   18032721
   
04. Chlamydia trachomatis A/HAR-13					CTRA-AHA-01-000001	  919 aa	(23-FEB-2005 / 03-OCT-2005)
REFERENCE   1  (bases 1 to 1044459)
  AUTHORS   Carlson,J.H., Porcella,S.F., McClarty,G. and Caldwell,H.D.
  TITLE     Comparative Genomic Analysis of Chlamydia trachomatis Oculotropic
            and Genitotropic Strains
  JOURNAL   Infect. Immun. 73 (10), 6407-6418 (2005)
   PUBMED   16177312
   
05. Chlamydia trachomatis B/Jali20/OT				CTRA-BJA-01-000001	  875 aa	(11-NOV-2008 / 12-MAY-2009)
REFERENCE   1  (bases 1 to 1044352)
  AUTHORS   Seth-Smith,H.M., Harris,S.R., Persson,K., Marsh,P., Barron,A.,
            Bignell,A., Bjartling,C., Clark,L., Cutcliffe,L.T., Lambden,P.R.,
            Lennard,N., Lockey,S.J., Quail,M.A., Salim,O., Skilton,R.J.,
            Wang,Y., Holland,M.J., Parkhill,J., Thomson,N.R. and Clarke,I.N.
  TITLE     Co-evolution of genomes and plasmids within Chlamydia trachomatis
            and the emergence in Sweden of a new variant strain
  JOURNAL   BMC Genomics 10, 239 (2009)
   PUBMED   19460133
  REMARK    Publication Status: Online-Only
REFERENCE   2
  AUTHORS   Clarke,I.
  TITLE     Co-evolution of genomes and plasmids within Chlamydia trachomatis
            and the emergence in Sweden of a new variant strain
  JOURNAL   Unpublished
  
06. Chlamydia trachomatis B/TZ1A828/OT				CTRA-BTZ-01-000001	  880 aa	(11-NOV-2008 / 12-MAY-2009)
REFERENCE   1  (bases 1 to 1044282)
  AUTHORS   Seth-Smith,H.M., Harris,S.R., Persson,K., Marsh,P., Barron,A.,
            Bignell,A., Bjartling,C., Clark,L., Cutcliffe,L.T., Lambden,P.R.,
            Lennard,N., Lockey,S.J., Quail,M.A., Salim,O., Skilton,R.J.,
            Wang,Y., Holland,M.J., Parkhill,J., Thomson,N.R. and Clarke,I.N.
  TITLE     Co-evolution of genomes and plasmids within Chlamydia trachomatis
            and the emergence in Sweden of a new variant strain
  JOURNAL   BMC Genomics 10, 239 (2009)
   PUBMED   19460133
  REMARK    Publication Status: Online-Only
REFERENCE   2
  AUTHORS   Clarke,I.
  TITLE     Co-evolution of genomes and plasmids within Chlamydia trachomatis
            B/TZ1A828/OT and the emergence in Sweden of a new variant strain
  JOURNAL   Unpublished
  
07. Chlamydia trachomatis D/UW-3/CX					CTRA-DUW-01-000001	  895 aa	(20-MAY-1998 / 13-SEP-2001)
REFERENCE   1  (bases 1 to 1042519)
  AUTHORS   Griffiths,E., Ventresca,M.S. and Gupta,R.S.
  TITLE     BLAST screening of chlamydial genomes to identify signature
            proteins that are unique for the Chlamydiales, Chlamydiaceae,
            Chlamydophila and Chlamydia groups of species
  JOURNAL   BMC Genomics 7, 14 (2006)
   PUBMED   16436211
  REMARK    Publication Status: Online-Only
REFERENCE   2  (bases 1 to 1042519)
  AUTHORS   Stephens,R.S., Kalman,S., Lammel,C.J., Fan,J., Marathe,R.,
            Aravind,L., Mitchell,W.P., Olinger,L., Tatusov,R.L., Zhao,Q.,
            Koonin,E.V. and Davis,R.W.
  TITLE     Genome sequence of an obligate intracellular pathogen of humans:
            Chlamydia trachomatis
  JOURNAL   Science 282 (5389), 754-759 (1998)
   PUBMED   9784136
   
08. Chlamydia trachomatis L2b/UCH-1/proctitis		CTRA-L2B-01-000001	  874 aa	(24-JAN-2003 / 29-AUG-2007)
REFERENCE   1
  AUTHORS   Thomson,N.R., Holden,M.T., Carder,C., Lennard,N., Lockey,S.J.,
            Marsh,P., Skipp,P., O'Connor,C.D., Goodhead,I., Norbertzcak,H.,
            Harris,B., Ormond,D., Rance,R., Quail,M.A., Parkhill,J.,
            Stephens,R.S. and Clarke,I.N.
  TITLE     Chlamydia trachomatis: Genome sequence analysis of lymphogranuloma
            venereum isolates
  JOURNAL   Genome Res. 18 (1), 161-171 (2008)
   PUBMED   18032721
   
09. Chlamydophila abortus S26/3						CABO-S26-01-000001	  932 aa	(05-MAR-2003 / 19-OCT-2004)
REFERENCE   1  (bases 1 to 1144377)
  AUTHORS   Thomson,N.R., Yeats,C., Bell,K., Holden,M.T., Bentley,S.D.,
            Livingstone,M., Cerdeno-Tarraga,A.M., Harris,B., Doggett,J.,
            Ormond,D., Mungall,K., Clarke,K., Feltwell,T., Hance,Z.,
            Sanders,M., Quail,M.A., Price,C., Barrell,B.G., Parkhill,J. and
            Longbottom,D.
  TITLE     The Chlamydophila abortus genome sequence reveals an array of
            variable proteins that contribute to interspecies variation
  JOURNAL   Genome Res. 15 (5), 629-640 (2005)
   PUBMED   15837807
   
10. Chlamydophila caviae GPIC						CCAV-GPI-01-000001	1,005 aa	(08-APR-2002 / 29-OCT-2002)
REFERENCE   1  (bases 1 to 1173390)
  AUTHORS   Read,T.D., Myers,G.S., Brunham,R.C., Nelson,W.C., Paulsen,I.T.,
            Heidelberg,J., Holtzapple,E., Khouri,H., Federova,N.B., Carty,H.A.,
            Umayam,L.A., Haft,D.H., Peterson,J., Beanan,M.J., White,O.,
            Salzberg,S.L., Hsia,R.C., McClarty,G., Rank,R.G., Bavoil,P.M. and
            Fraser,C.M.
  TITLE     Genome sequence of Chlamydophila caviae (Chlamydia psittaci GPIC):
            examining the role of niche-specific genes in the evolution of the
            Chlamydiaceae
  JOURNAL   Nucleic Acids Res. 31 (8), 2134-2147 (2003)
   PUBMED   12682364
			
11. Chlamydophila felis Fe/C-56						CFEL-FEC-01-000001	1,013 aa	(19-MAY-2004 / 11-MAR-2006)
REFERENCE   1  (bases 1 to 1166239)
  AUTHORS   Azuma,Y., Hirakawa,H., Yamashita,A., Cai,Y., Rahman,M.A.,
            Suzuki,H., Mitaku,S., Toh,H., Goto,S., Murakami,T., Sugi,K.,
            Hayashi,H., Fukushi,H., Hattori,M., Kuhara,S. and Shirai,M.
  TITLE     Genome sequence of the cat pathogen, Chlamydophila felis
  JOURNAL   DNA Res. 13 (1), 15-23 (2006)
   PUBMED   16766509
   
12. Chlamydophila pneumoniae AR39					CPNE-AR3-01-000001	1,112 aa	(01-MAR-2000 / 06-NOV-2001)
REFERENCE   1  (bases 1 to 1229853)
  AUTHORS   Read,T.D., Brunham,R.C., Shen,C., Gill,S.R., Heidelberg,J.F.,
            White,O., Hickey,E.K., Peterson,J., Umayam,L.A., Utterback,T.,
            Berry,K., Bass,S., Linher,K., Weidman,J., Khouri,H., Craven,B.,
            Bowman,C., Dodson,R., Gwinn,M., Nelson,W., DeBoy,R., Kolonay,J.,
            McClarty,G., Salzberg,S.L., Eisen,J. and Fraser,C.M.
  TITLE     Genome sequences of Chlamydia trachomatis MoPn and Chlamydia
            pneumoniae AR39
  JOURNAL   Nucleic Acids Res. 28 (6), 1397-1406 (2000)
   PUBMED   10684935
   
13. Chlamydophila pneumoniae CWL029					CPNE-CWL-01-000001	1,052 aa	(01-DEC-1998 / 14-SEP-2001)
REFERENCE   1  (bases 1 to 1230230)
  AUTHORS   Kalman,S., Mitchell,W., Marathe,R., Lammel,C., Fan,J., Hyman,R.W.,
            Olinger,L., Grimwood,J., Davis,R.W. and Stephens,R.S.
  TITLE     Comparative genomes of Chlamydia pneumoniae and C. trachomatis
  JOURNAL   Nat. Genet. 21 (4), 385-389 (1999)
   PUBMED   10192388
   
14. Chlamydophila pneumoniae J138					CPNE-J13-01-000001	1,069 aa	(06-JUL-2000 / 02-OCT-2001)
REFERENCE   1  (sites)
  AUTHORS   Shirai,M., Hirakawa,H., Kimoto,M., Tabuchi,M., Kishi,F., Ouchi,K.,
            Shiba,T., Ishii,K., Hattori,M., Kuhara,S. and Nakazawa,T.
  TITLE     Comparison of whole genome sequences of Chlamydia pneumoniae J138
            from Japan and CWL029 from USA
  JOURNAL   Nucleic Acids Res. 28 (12), 2311-2314 (2000)
   PUBMED   10871362
REFERENCE   2  (bases 1 to 1226565)
  AUTHORS   Shirai,M., Hirakawa,H., Ouchi,K., Tabuchi,M., Kishi,F., Kimoto,M.,
            Takeuchi,H., Nishida,J., Shibata,K., Fujinaga,R., Yoneda,H.,
            Matsushima,H., Tanaka,C., Furukawa,S., Miura,K., Nakazawa,A.,
            Ishii,K., Shiba,T., Hattori,M., Kuhara,S. and Nakazawa,T.
  TITLE     Comparison of outer membrane protein genes omp and pmp in the whole
            genome sequences of Chlamydia pneumoniae isolates from Japan and
            the United States
  JOURNAL   J. Infect. Dis. 181 SUPPL 3, S524-S527 (2000)
   PUBMED   10839753
   
15. Chlamydophila pneumoniae TW-183					CPNE-TW1-01-000001	1,113 aa	(28-MAY-2002 / 25-JUL-2003)	!
REFERENCE   1  (bases 1 to 1225935)
  AUTHORS   Geng,M.M., Schuhmacher,A., Muehldorfer,I., Bensch,K.W.,
            Schaefer,K.P., Schneider,S., Pohl,T., Essig,A., Marre,R. and
            Melchers,K.
  TITLE     The genome sequence of Chlamydia pneumoniae TW183 and comparison
            with other Chlamydia strains based on whole genome sequence
            analysis
  JOURNAL   Unpublished
  
16. Waddlia chondrophila WSU 86-1044				WCHO-WSU-01-000001	1,956 aa	(09-FEB-2010 / 07-JUN-2010)
REFERENCE   1  (bases 1 to 2116312)
  AUTHORS   Bertelli,C., Collyn,F., Croxatto,A., Ruckert,C., Polkinghorne,A.,
            Kebbi-Beghdadi,C., Goesmann,A., Vaughan,L. and Greub,G.
  TITLE     The Waddlia genome: a window into chlamydial biology
  JOURNAL   PLoS ONE 5 (5), E10890 (2010)
   PUBMED   20531937
   
17. Chlamydia trachomatis E/150						CTRA-E15-01-000001	  927 aa	(26-JAN-2010)
REFERENCE   1  (bases 1 to 1042996)
  AUTHORS   Jeffrey,B.M., Suchland,R.J., Quinn,K.L., Davidson,J.R., Stamm,W.E.
            and Rockey,D.D.
  TITLE     Genome sequencing of recent clinical Chlamydia trachomatis strains
            identifies loci associated with tissue tropism and regions of
            apparent recombination
  JOURNAL   Infect. Immun. 78 (6), 2544-2553 (2010)
   PUBMED   20308297
   
18. Chlamydophila Pecorum E58						CPEC-E58-01-000001	  988 aa	(25-MAR-2011 / 22-APR-2011)
REFERENCE   1  (bases 1 to 1106197)
  AUTHORS   Mojica,S., Huot Creasy,H., Daugherty,S., Read,T.D., Kim,T.,
            Kaltenboeck,B., Bavoil,P. and Myers,G.S.
  TITLE     Genome Sequence of the Obligate Intracellular Animal Pathogen
            Chlamydia pecorum E58
  JOURNAL   J. Bacteriol. 193 (14), 3690 (2011)
   PUBMED   21571992
   
19. Chlamydophila Psittaci 6BC						CPSI-6BC-01-000001	  975 aa	(23-FEB-2011 / 30-APR-2011)
REFERENCE   1  (bases 1 to 1171660)
  AUTHORS   Voigt,A., Schofl,G., Heidrich,A., Sachse,K. and Saluz,H.P.
  TITLE     Full-length de novo sequence of the Chlamydophila psittaci type
            strain, 6BC
  JOURNAL   J. Bacteriol. 193 (10), 2662-2663 (2011)
   PUBMED   21441521
   
20. Chlamydophila Abortus LLG						CABO-LLG-01-000001	  925 aa	(13-APR-2011)	!
REFERENCE   1  (bases 1 to 1143519)
  AUTHORS   Sait,M., Clark,E.M., Wheelhouse,N., Livingstone,M., Spalding,L.,
            Siarkou,V.I., Vretou,E., Smith,D.G.E., Lainson,F.A. and
            Longbottom,D.
  TITLE     Genome sequence of the Chlamydophila abortus variant strain LLG
  JOURNAL   Unpublished
			
21. Chlamydophila pneumoniae LPCoLN					CPNE-LPC-01-000001	1,105 aa	(25-AUG-2009)
REFERENCE   1  (bases 1 to 1241020)
  AUTHORS   Myers,G.S., Mathews,S.A., Eppinger,M., Mitchell,C., O'Brien,K.K.,
            White,O.R., Benahmed,F., Brunham,R.C., Read,T.D., Ravel,J.,
            Bavoil,P.M. and Timms,P.
  TITLE     Evidence that human Chlamydia pneumoniae was zoonotically acquired
  JOURNAL   J. Bacteriol. 191 (23), 7225-7233 (2009)
   PUBMED   19749045

22. Chlamydophila psittaci Cal10					CPSI-CAL-01-000001	1,005 aa	(05-APR-2011)
REFERENCE   1  (bases 1 to 4)
  AUTHORS   Grinblat-Huse,V., Drabek,E.F., Creasy,H.H., Daugherty,S.C.,
            Jones,K.M., Santana-Cruz,I., Tallon,L.J., Read,T.D., Hatch,T.P.,
            Bavoil,P. and Myers,G.S.
  TITLE     Genome Sequences of the Zoonotic Pathogens Chlamydia psittaci 6BC
            and Cal10
  JOURNAL   J. Bacteriol. 193 (15), 4039-4040 (2011)
   PUBMED   21622741

23. Parachlamydia acanthamoebae UV7					PACA-UV7-01-000001	2,788 aa	(27-MAY-2011 / 23-JUN-2011)
REFERENCE   1
  AUTHORS   Collingro,A., Tischler,P., Weinmaier,T., Penz,T., Heinz,E.,
            Brunham,R.C., Read,T.D., Bavoil,P.M., Sachse,K., Kahane,S.,
            Friedman,M.G., Rattei,T., Myers,G.S.A. and Horn,M.
  TITLE     Unity in variety -- the pan-genome of the Chlamydiae
  JOURNAL   Mol. Biol. Evol. (2011) In press
  
24. Parachlamydia acanthamoebae str. Hall's coccus	PACA-HAL-01-000001	2,809 aa	(05-MAY-2009)
REFERENCE   1  (bases 1 to 95)
  AUTHORS   Greub,G., Kebbi-Beghdadi,C., Bertelli,C., Collyn,F., Riederer,B.M.,
            Yersin,C., Croxatto,A. and Raoult,D.
  TITLE     High throughput sequencing and proteomics to identify immunogenic
            proteins of a new pathogen: the dirty genome approach
  JOURNAL   PLoS ONE 4 (12), E8423 (2009)
   PUBMED   20037647
   
25. Simkania negevensis Z							SNEG-ZXX-01-000001	2,518 aa	(27-MAY-2011)
REFERENCE   1
  AUTHORS   Collingro,A., Tischler,P., Weinmaier,T., Penz,T., Heinz,E.,
            Brunham,R.C., Read,T.D., Bavoil,P.M., Sachse,K., Kahane,S.,
            Friedman,M.G., Rattei,T., Myers,G.S.A. and Horn,M.
  TITLE     Unity in variety -- the pan-genome of the Chlamydiae
  JOURNAL   Mol. Biol. Evol. (2011) In press
  
26. Waddlia chondrophila 2032/99					WCHO-203-01-000001	2,015 aa	(09-FEB-2010)
REFERENCE   1  (bases 1 to 2116312)
  AUTHORS   Bertelli,C., Collyn,F., Croxatto,A., Ruckert,C., Polkinghorne,A.,
            Kebbi-Beghdadi,C., Goesmann,A., Vaughan,L. and Greub,G.
  TITLE     The Waddlia genome: a window into chlamydial biology
  JOURNAL   PLoS ONE 5 (5), E10890 (2010)
   PUBMED   20531937
  REMARK    Publication Status: Online-Only

27. Chlamydophila psittaci 01DC11					CPSI-01D-01-000001	  975 aa	(20-MAY-2011)
REFERENCE   1  (bases 1 to 1172197)
  AUTHORS   Schofl,G., Voigt,A., Litsche,K., Sachse,K. and Saluz,H.P.
  TITLE     Complete Genome Sequences of Four Mammalian Isolates of
            Chlamydophila psittaci
  JOURNAL   J. Bacteriol. 193 (16), 4258 (2011)
   PUBMED   21705611
   
28. Chlamydophila psittaci 02DC15					CPSI-02D-01-000001	  978 aa	(20-MAY-2011)
REFERENCE   1  (bases 1 to 1172182)
  AUTHORS   Schofl,G., Voigt,A., Litsche,K., Sachse,K. and Saluz,H.P.
  TITLE     Complete Genome Sequences of Four Mammalian Isolates of
            Chlamydophila psittaci
  JOURNAL   J. Bacteriol. 193 (16), 4258 (2011)
   PUBMED   21705611
   
29. Chlamydophila psittaci 08DC60					CPSI-08D-01-000001	  973 aa	(20-MAY-2011)
REFERENCE   1  (bases 1 to 1172032)
  AUTHORS   Schofl,G., Voigt,A., Litsche,K., Sachse,K. and Saluz,H.P.
  TITLE     Complete Genome Sequences of Four Mammalian Isolates of
            Chlamydophila psittaci
  JOURNAL   J. Bacteriol. 193 (16), 4258 (2011)
   PUBMED   21705611
   
30. Chlamydia trachomatis D-EC						CTRA-DEC-01-000001	  878 aa	(26-MAY-2010)
REFERENCE   1  (bases 1 to 1042522)
  AUTHORS   Sturdevant,G.L., Kari,L., Gardner,D.J., Olivares-Zavaleta,N.,
            Randall,L.B., Whitmire,W.M., Carlson,J.H., Goheen,M.M.,
            Selleck,E.M., Martens,C. and Caldwell,H.D.
  TITLE     Frameshift Mutations in a Single Novel Virulence Factor Alter the
            In Vivo Pathogenicity of Chlamydia trachomatis for the Female
            Murine Genital Tract
  JOURNAL   Infect. Immun. 78 (9), 3660-3668 (2010)
   PUBMED   20547745
   
31. Chlamydia trachomatis D-LC						CTRA-DLC-01-000001	  878 aa	(26-MAY-2010)
REFERENCE   1  (bases 1 to 1042520)
  AUTHORS   Sturdevant,G.L., Kari,L., Gardner,D.J., Olivares-Zavaleta,N.,
            Randall,L.B., Whitmire,W.M., Carlson,J.H., Goheen,M.M.,
            Selleck,E.M., Martens,C. and Caldwell,H.D.
  TITLE     Frameshift Mutations in a Single Novel Virulence Factor Alter the
            In Vivo Pathogenicity of Chlamydia trachomatis for the Female
            Murine Genital Tract
  JOURNAL   Infect. Immun. 78 (9), 3660-3668 (2010)
   PUBMED   20547745
   
32. Chlamydia trachomatis E/11023					CTRA-E11-01-000001	  926 aa	(26-JAN-2010)
REFERENCE   1  (bases 1 to 1043025)
  AUTHORS   Jeffrey,B.M., Suchland,R.J., Quinn,K.L., Davidson,J.R., Stamm,W.E.
            and Rockey,D.D.
  TITLE     Genome sequencing of recent clinical Chlamydia trachomatis strains
            identifies loci associated with tissue tropism and regions of
            apparent recombination
  JOURNAL   Infect. Immun. 78 (6), 2544-2553 (2010)
   PUBMED   20308297
   
33. Chlamydia trachomatis G/11074					CTRA-G74-01-000001	  919 aa	(26-JAN-2010)
REFERENCE   1  (bases 1 to 1042875)
  AUTHORS   Jeffrey,B.M., Suchland,R.J., Quinn,K.L., Davidson,J.R., Stamm,W.E.
            and Rockey,D.D.
  TITLE     Genome sequencing of recent clinical Chlamydia trachomatis strains
            identifies loci associated with tissue tropism and regions of
            apparent recombination
  JOURNAL   Infect. Immun. 78 (6), 2544-2553 (2010)
   PUBMED   20308297
   
34. Chlamydia trachomatis G/11222					CTRA-G22-01-000001	  927 aa	(26-JAN-2010)
REFERENCE   1  (bases 1 to 1042354)
  AUTHORS   Jeffrey,B.M., Suchland,R.J., Quinn,K.L., Davidson,J.R., Stamm,W.E.
            and Rockey,D.D.
  TITLE     Genome sequencing of recent clinical Chlamydia trachomatis strains
            identifies loci associated with tissue tropism and regions of
            apparent recombination
  JOURNAL   Infect. Immun. 78 (6), 2544-2553 (2010)
   PUBMED   20308297
   
35. Chlamydia trachomatis G/9301					CTRA-G93-01-000001	  921 aa	(09-FEB-2010)	!
REFERENCE   1  (bases 1 to 1042811)
  AUTHORS   Jeffrey,B.M., Suchland,R.J., Quinn,K.L., Davidson,J.R., Stamm,W.E.
            and Rockey,D.D.
  TITLE     Genome Sequencing of Recent Clinical Chlamydia trachomatis Strains
            Identifies Loci Associated with Tissue Tropism and Regions of
            Apparent Recombination
  JOURNAL   Unpublished
  
36. Chlamydia trachomatis G/9768					CTRA-G97-01-000001	  920 aa	(26-JAN-2010)
REFERENCE   1  (bases 1 to 1042810)
  AUTHORS   Jeffrey,B.M., Suchland,R.J., Quinn,K.L., Davidson,J.R., Stamm,W.E.
            and Rockey,D.D.
  TITLE     Genome sequencing of recent clinical Chlamydia trachomatis strains
            identifies loci associated with tissue tropism and regions of
            apparent recombination
  JOURNAL   Infect. Immun. 78 (6), 2544-2553 (2010)
   PUBMED   20308297
   
37. Chlamydia trachomatis Sweden2					CTRA-SWE-01-000001	  875 aa	(13-JAN-2010)
REFERENCE   1
  AUTHORS   Unemo,M., Seth-Smith,H.M., Cutcliffe,L.T., Skilton,R.J., Barlow,D.,
            Goulding,D., Persson,K., Harris,S.R., Kelly,A., Bjartling,C.,
            Fredlund,H., Olcen,P., Thomson,N.R. and Clarke,I.N.
  TITLE     The Swedish new variant of Chlamydia trachomatis: genome sequence,
            morphology, cell tropism and phenotypic characterization
  JOURNAL   Microbiology (Reading, Engl.) 156 (PT 5), 1394-1404 (2010)
   PUBMED   20093289
