# Supplementary material for: The Chlamydiales Pangenome Revisited: Structural Stability and Functional Coherence
Source: Genes (Basel). 2012 May 16;3(2):291–319. doi: 10.3390/genes3020291 (PMC3899948; doi:10.3390/genes3020291)
Supplement: Supplementary File 1 — Supplementary (ZIP, 57274 KB) [file genes-03-00291-s001.zip › genes-13600-supplementary/Supplement03.txt]

>CABO-LLG-01-000000	gi|333410722|gb|EGK69709.1| hypothetical protein CAB1_1004 [Chlamydophila abortus LLG]: H-rich region from 274 to 279 corrected with score 40
>CABO-LLG-01-000008	gi|333410714|gb|EGK69701.1| 30S ribosomal protein S20 [Chlamydophila abortus LLG]: K-rich region from 4 to 45 corrected with score 43
>CABO-LLG-01-000009	gi|333410713|gb|EGK69700.1| putative inner membrane protein [Chlamydophila abortus LLG]: Q-rich region from 92 to 200 corrected with score 55
>CABO-LLG-01-000022	gi|333410700|gb|EGK69687.1| fused DNA topoisomerase I/SWI domain protein [Chlamydophila abortus LLG]: K-rich region from 743 to 783 corrected with score 55
>CABO-LLG-01-000022	gi|333410700|gb|EGK69687.1| fused DNA topoisomerase I/SWI domain protein [Chlamydophila abortus LLG]: T-rich region from 729 to 781 corrected with score 51
>CABO-LLG-01-000036	gi|333410686|gb|EGK69673.1| putative exported TonB protein [Chlamydophila abortus LLG]: K-rich region from 64 to 129 corrected with score 52
>CABO-LLG-01-000055	gi|333410667|gb|EGK69654.1| putative inner membrane protein [Chlamydophila abortus LLG]: A-rich region from 10 to 389 corrected with score 181
>CABO-LLG-01-000055	gi|333410667|gb|EGK69654.1| putative inner membrane protein [Chlamydophila abortus LLG]: S-rich region from 2 to 95 corrected with score 67
>CABO-LLG-01-000055	gi|333410667|gb|EGK69654.1| putative inner membrane protein [Chlamydophila abortus LLG]: Q-rich region from 376 to 433 corrected with score 56
>CABO-LLG-01-000056	gi|333410666|gb|EGK69653.1| putative inner membrane protein [Chlamydophila abortus LLG]: A-rich region from 60 to 361 corrected with score 145
>CABO-LLG-01-000057	gi|333410665|gb|EGK69652.1| hypothetical protein CAB1_0945 [Chlamydophila abortus LLG]: T-rich region from 8 to 34 corrected with score 41
>CABO-LLG-01-000058	gi|333410664|gb|EGK69651.1| putative regulatory protein [Chlamydophila abortus LLG]: K-rich region from 178 to 227 corrected with score 48
>CABO-LLG-01-000068	gi|333410654|gb|EGK69641.1| hypothetical protein CAB1_0934 [Chlamydophila abortus LLG]: K-rich region from 55 to 94 corrected with score 40
>CABO-LLG-01-000069	gi|333410653|gb|EGK69640.1| putative inner membrane protein [Chlamydophila abortus LLG]: L-rich region from 105 to 134 corrected with score 42
>CABO-LLG-01-000070	gi|333410652|gb|EGK69639.1| putative type III export protein SctT [Chlamydophila abortus LLG]: M-rich region from 165 to 257 corrected with score 47
>CABO-LLG-01-000072	gi|333410650|gb|EGK69637.1| putative type III export protein SctR [Chlamydophila abortus LLG]: L-rich region from 92 to 120 corrected with score 43
>CABO-LLG-01-000072	gi|333410650|gb|EGK69637.1| putative type III export protein SctR [Chlamydophila abortus LLG]: M-rich region from 248 to 302 corrected with score 42
>CABO-LLG-01-000075	gi|333410647|gb|EGK69634.1| putative type III export protein SctJ [Chlamydophila abortus LLG]: E-rich region from 287 to 328 corrected with score 47
>CABO-LLG-01-000087	gi|333410635|gb|EGK69622.1| putative GTP-binding protein EngA [Chlamydophila abortus LLG]: E-rich region from 166 to 199 corrected with score 53
>CABO-LLG-01-000092	gi|333410630|gb|EGK69617.1| putative helicase [Chlamydophila abortus LLG]: E-rich region from 103 to 144 corrected with score 43
>CABO-LLG-01-000118	gi|333410604|gb|EGK69591.1| putative lipoprotein [Chlamydophila abortus LLG]: K-rich region from 29 to 91 corrected with score 41
>CABO-LLG-01-000128	gi|333410594|gb|EGK69581.1| putative histone-like protein [Chlamydophila abortus LLG]: K-rich region from 4 to 123 corrected with score 112
>CABO-LLG-01-000128	gi|333410594|gb|EGK69581.1| putative histone-like protein [Chlamydophila abortus LLG]: A-rich region from 67 to 120 corrected with score 48
>CABO-LLG-01-000144	gi|333410578|gb|EGK69565.1| hypothetical protein CAB1_0851 [Chlamydophila abortus LLG]: P-rich region from 94 to 116 corrected with score 54
>CABO-LLG-01-000154	gi|333410568|gb|EGK69555.1| hypothetical protein CAB1_0841 [Chlamydophila abortus LLG]: Q-rich region from 379 to 552 corrected with score 47
>CABO-LLG-01-000171	gi|333410551|gb|EGK69538.1| 50S ribosomal protein L34 [Chlamydophila abortus LLG]: R-rich region from 2 to 41 corrected with score 42
>CABO-LLG-01-000173	gi|333410549|gb|EGK69536.1| 30S ribosomal protein S14 [Chlamydophila abortus LLG]: K-rich region from 3 to 53 corrected with score 48
>CABO-LLG-01-000175	gi|333410547|gb|EGK69534.1| hypothetical protein CAB1_0819 [Chlamydophila abortus LLG]: E-rich region from 125 to 162 corrected with score 47
>CABO-LLG-01-000200	gi|333410522|gb|EGK69509.1| polymorphic outer membrane protein [Chlamydophila abortus LLG]: S-rich region from 178 to 861 corrected with score 70
>CABO-LLG-01-000202	gi|333410520|gb|EGK69507.1| putative membrane protein [Chlamydophila abortus LLG]: P-rich region from 107 to 155 corrected with score 46
>CABO-LLG-01-000204	gi|333410518|gb|EGK69505.1| putative TMH family membrane protein [Chlamydophila abortus LLG]: Q-rich region from 96 to 301 corrected with score 97
>CABO-LLG-01-000205	gi|333410517|gb|EGK69504.1| putative incA family protein [Chlamydophila abortus LLG]: Q-rich region from 84 to 508 corrected with score 125
>CABO-LLG-01-000205	gi|333410517|gb|EGK69504.1| putative incA family protein [Chlamydophila abortus LLG]: E-rich region from 128 to 368 corrected with score 50
>CABO-LLG-01-000205	gi|333410517|gb|EGK69504.1| putative incA family protein [Chlamydophila abortus LLG]: Q-rich region from 715 to 792 corrected with score 40
>CABO-LLG-01-000205	gi|333410517|gb|EGK69504.1| putative incA family protein [Chlamydophila abortus LLG]: I-rich region from 28 to 83 corrected with score 40
>CABO-LLG-01-000206	gi|333410516|gb|EGK69503.1| putative TMH family membrane protein [Chlamydophila abortus LLG]: E-rich region from 96 to 200 corrected with score 43
>CABO-LLG-01-000207	gi|333410515|gb|EGK69502.1| putative TMH family membrane protein [Chlamydophila abortus LLG]: E-rich region from 101 to 457 corrected with score 43
>CABO-LLG-01-000207	gi|333410515|gb|EGK69502.1| putative TMH family membrane protein [Chlamydophila abortus LLG]: V-rich region from 33 to 87 corrected with score 40
>CABO-LLG-01-000208	gi|333410514|gb|EGK69501.1| hypothetical protein CAB1_0784 [Chlamydophila abortus LLG]: E-rich region from 86 to 234 corrected with score 55
>CABO-LLG-01-000208	gi|333410514|gb|EGK69501.1| hypothetical protein CAB1_0784 [Chlamydophila abortus LLG]: I-rich region from 28 to 75 corrected with score 46
>CABO-LLG-01-000209	gi|333410513|gb|EGK69500.1| putative TMH family membrane protein [Chlamydophila abortus LLG]: Q-rich region from 104 to 242 corrected with score 55
>CABO-LLG-01-000209	gi|333410513|gb|EGK69500.1| putative TMH family membrane protein [Chlamydophila abortus LLG]: V-rich region from 27 to 78 corrected with score 46
>CABO-LLG-01-000210	gi|333410512|gb|EGK69499.1| putative TMH family membrane protein [Chlamydophila abortus LLG]: I-rich region from 31 to 78 corrected with score 40
>CABO-LLG-01-000216	gi|333410506|gb|EGK69493.1| putative membrane protein [Chlamydophila abortus LLG]: I-rich region from 141 to 186 corrected with score 46
>CABO-LLG-01-000235	gi|333410487|gb|EGK69474.1| hypothetical protein CAB1_0755 [Chlamydophila abortus LLG]: E-rich region from 126 to 173 corrected with score 54
>CABO-LLG-01-000245	gi|333410477|gb|EGK69464.1| hypothetical protein CAB1_0745 [Chlamydophila abortus LLG]: Q-rich region from 87 to 138 corrected with score 51
>CABO-LLG-01-000247	gi|333410475|gb|EGK69462.1| hypothetical protein CAB1_0743 [Chlamydophila abortus LLG]: Q-rich region from 49 to 125 corrected with score 47
>CABO-LLG-01-000249	gi|333410473|gb|EGK69460.1| hypothetical protein CAB1_0741 [Chlamydophila abortus LLG]: E-rich region from 259 to 416 corrected with score 45
>CABO-LLG-01-000261	gi|333410461|gb|EGK69448.1| hypothetical serine-rich protein [Chlamydophila abortus LLG]: S-rich region from 2 to 223 corrected with score 126
>CABO-LLG-01-000261	gi|333410461|gb|EGK69448.1| hypothetical serine-rich protein [Chlamydophila abortus LLG]: Q-rich region from 232 to 279 corrected with score 72
>CABO-LLG-01-000262	gi|333410460|gb|EGK69447.1| hypothetical protein CAB1_0728 [Chlamydophila abortus LLG]: S-rich region from 22 to 121 corrected with score 47
>CABO-LLG-01-000264	gi|333410458|gb|EGK69445.1| putative serine-rich protein [Chlamydophila abortus LLG]: S-rich region from 7 to 284 corrected with score 110
>CABO-LLG-01-000264	gi|333410458|gb|EGK69445.1| putative serine-rich protein [Chlamydophila abortus LLG]: Q-rich region from 220 to 270 corrected with score 83
>CABO-LLG-01-000265	gi|333410457|gb|EGK69444.1| lipoprotein [Chlamydophila abortus LLG]: Y-rich region from 56 to 75 corrected with score 50
>CABO-LLG-01-000270	gi|333410452|gb|EGK69439.1| putative transmembrane protein [Chlamydophila abortus LLG]: L-rich region from 100 to 170 corrected with score 43
>CABO-LLG-01-000295	gi|333410427|gb|EGK69414.1| putative transmembrane protein [Chlamydophila abortus LLG]: I-rich region from 32 to 80 corrected with score 46
>CABO-LLG-01-000307	gi|333410415|gb|EGK69402.1| 50S ribosomal protein L7/L12 [Chlamydophila abortus LLG]: A-rich region from 34 to 71 corrected with score 50
>CABO-LLG-01-000312	gi|333410410|gb|EGK69397.1| hypothetical protein CAB1_0672 [Chlamydophila abortus LLG]: S-rich region from 12 to 77 corrected with score 41
>CABO-LLG-01-000336	gi|333410386|gb|EGK69373.1| signal peptidase I [Chlamydophila abortus LLG]: Q-rich region from 22 to 64 corrected with score 52
>CABO-LLG-01-000365	gi|333410357|gb|EGK69344.1| putative ClpB ATPase stress response protein [Chlamydophila abortus LLG]: E-rich region from 412 to 534 corrected with score 67
>CABO-LLG-01-000367	gi|333410355|gb|EGK69342.1| polymorphic membrane protein [Chlamydophila abortus LLG]: S-rich region from 11 to 462 corrected with score 124
>CABO-LLG-01-000375	gi|333410347|gb|EGK69334.1| putative transmembrane protein [Chlamydophila abortus LLG]: I-rich region from 73 to 107 corrected with score 44
>CABO-LLG-01-000397	gi|333410325|gb|EGK69312.1| hypothetical protein CAB1_0578 [Chlamydophila abortus LLG]: E-rich region from 186 to 224 corrected with score 55
>CABO-LLG-01-000408	gi|333410314|gb|EGK69301.1| hypothetical membrane protein [Chlamydophila abortus LLG]: I-rich region from 37 to 94 corrected with score 41
>CABO-LLG-01-000418	gi|333410304|gb|EGK69291.1| inclusion membrane protein A [Chlamydophila abortus LLG]: I-rich region from 52 to 117 corrected with score 61
>CABO-LLG-01-000418	gi|333410304|gb|EGK69291.1| inclusion membrane protein A [Chlamydophila abortus LLG]: S-rich region from 282 to 363 corrected with score 42
>CABO-LLG-01-000432	gi|333410290|gb|EGK69277.1| 30S ribosomal protein S9 [Chlamydophila abortus LLG]: K-rich region from 92 to 133 corrected with score 46
>CABO-LLG-01-000435	gi|333410287|gb|EGK69274.1| lipoprotein releasing system transmembrane protein [Chlamydophila abortus LLG]: I-rich region from 360 to 385 corrected with score 40
>CABO-LLG-01-000439	gi|333410283|gb|EGK69270.1| hypothetical protein CAB1_0526 [Chlamydophila abortus LLG]: S-rich region from 2 to 96 corrected with score 55
>CABO-LLG-01-000446	gi|333410276|gb|EGK69263.1| putative inner membrane protein [Chlamydophila abortus LLG]: S-rich region from 129 to 366 corrected with score 82
>CABO-LLG-01-000446	gi|333410276|gb|EGK69263.1| putative inner membrane protein [Chlamydophila abortus LLG]: Q-rich region from 109 to 275 corrected with score 48
>CABO-LLG-01-000446	gi|333410276|gb|EGK69263.1| putative inner membrane protein [Chlamydophila abortus LLG]: E-rich region from 340 to 365 corrected with score 40
>CABO-LLG-01-000458	gi|333410264|gb|EGK69251.1| putative membrane protein [Chlamydophila abortus LLG]: S-rich region from 149 to 247 corrected with score 93
>CABO-LLG-01-000458	gi|333410264|gb|EGK69251.1| putative membrane protein [Chlamydophila abortus LLG]: V-rich region from 50 to 108 corrected with score 43
>CABO-LLG-01-000460	gi|333410262|gb|EGK69249.1| putative amino acid permease [Chlamydophila abortus LLG]: W-rich region from 81 to 98 corrected with score 40
>CABO-LLG-01-000461	gi|333410261|gb|EGK69248.1| hypothetical protein CAB1_0497 [Chlamydophila abortus LLG]: I-rich region from 1 to 51 corrected with score 50
>CABO-LLG-01-000464	gi|333410258|gb|EGK69245.1| putative inner membrane protein [Chlamydophila abortus LLG]: V-rich region from 56 to 101 corrected with score 50
>CABO-LLG-01-000465	gi|333410257|gb|EGK69244.1| sodium symporter-family membrane transport protein [Chlamydophila abortus LLG]: L-rich region from 12 to 107 corrected with score 40
>CABO-LLG-01-000467	gi|333410255|gb|EGK69242.1| inclusion membrane protein B [Chlamydophila abortus LLG]: I-rich region from 119 to 186 corrected with score 43
>CABO-LLG-01-000468	gi|333410254|gb|EGK69241.1| inclusion membrane protein C [Chlamydophila abortus LLG]: V-rich region from 110 to 169 corrected with score 49
>CABO-LLG-01-000477	gi|333410245|gb|EGK69232.1| hypothetical protein CAB1_0481 [Chlamydophila abortus LLG]: E-rich region from 42 to 106 corrected with score 54
>CABO-LLG-01-000493	gi|333410229|gb|EGK69216.1| translation initiation factor IF-2 [Chlamydophila abortus LLG]: K-rich region from 146 to 280 corrected with score 63
>CABO-LLG-01-000493	gi|333410229|gb|EGK69216.1| translation initiation factor IF-2 [Chlamydophila abortus LLG]: S-rich region from 22 to 105 corrected with score 49
>CABO-LLG-01-000498	gi|333410224|gb|EGK69211.1| type III secretion system inner membrane protein sctV [Chlamydophila abortus LLG]: L-rich region from 27 to 91 corrected with score 54
>CABO-LLG-01-000499	gi|333410223|gb|EGK69210.1| secretion and cellular translocation protein sctW [Chlamydophila abortus LLG]: A-rich region from 2 to 36 corrected with score 43
>CABO-LLG-01-000499	gi|333410223|gb|EGK69210.1| secretion and cellular translocation protein sctW [Chlamydophila abortus LLG]: E-rich region from 26 to 126 corrected with score 40
>CABO-LLG-01-000504	gi|333410218|gb|EGK69205.1| hypothetical protein CAB1_0452 [Chlamydophila abortus LLG]: K-rich region from 51 to 71 corrected with score 41
>CABO-LLG-01-000505	gi|333410217|gb|EGK69204.1| hypothetical protein CAB1_0451 [Chlamydophila abortus LLG]: S-rich region from 4 to 465 corrected with score 136
>CABO-LLG-01-000506	gi|333410216|gb|EGK69203.1| late transcription unit B protein [Chlamydophila abortus LLG]: K-rich region from 5 to 53 corrected with score 58
>CABO-LLG-01-000522	gi|333410200|gb|EGK69187.1| GTP-binding protein (Elongation factor) [Chlamydophila abortus LLG]: K-rich region from 567 to 587 corrected with score 41
>CABO-LLG-01-000526	gi|333410196|gb|EGK69183.1| type III secretion system protein [Chlamydophila abortus LLG]: L-rich region from 9 to 85 corrected with score 42
>CABO-LLG-01-000528	gi|333410194|gb|EGK69181.1| putative membrane protein [Chlamydophila abortus LLG]: P-rich region from 89 to 158 corrected with score 74
>CABO-LLG-01-000535	gi|333410187|gb|EGK69174.1| hypothetical protein CAB1_0418 [Chlamydophila abortus LLG]: E-rich region from 27 to 127 corrected with score 70
>CABO-LLG-01-000537	gi|333410185|gb|EGK69172.1| hypothetical protein CAB1_0416 [Chlamydophila abortus LLG]: P-rich region from 262 to 299 corrected with score 88
>CABO-LLG-01-000537	gi|333410185|gb|EGK69172.1| hypothetical protein CAB1_0416 [Chlamydophila abortus LLG]: S-rich region from 2 to 406 corrected with score 77
>CABO-LLG-01-000537	gi|333410185|gb|EGK69172.1| hypothetical protein CAB1_0416 [Chlamydophila abortus LLG]: P-rich region from 166 to 185 corrected with score 41
>CABO-LLG-01-000538	gi|333410184|gb|EGK69171.1| hypothetical protein CAB1_0415 [Chlamydophila abortus LLG]: P-rich region from 352 to 376 corrected with score 86
>CABO-LLG-01-000542	gi|333410180|gb|EGK69167.1| histone-like protein [Chlamydophila abortus LLG]: K-rich region from 5 to 139 corrected with score 107
>CABO-LLG-01-000542	gi|333410180|gb|EGK69167.1| histone-like protein [Chlamydophila abortus LLG]: A-rich region from 9 to 141 corrected with score 66
>CABO-LLG-01-000546	gi|333410176|gb|EGK69163.1| putative glycosyl hydrolase [Chlamydophila abortus LLG]: N-rich region from 449 to 480 corrected with score 41
>CABO-LLG-01-000556	gi|333410166|gb|EGK69153.1| hypothetical protein CAB1_0397 [Chlamydophila abortus LLG]: V-rich region from 40 to 84 corrected with score 48
>CABO-LLG-01-000562	gi|333410160|gb|EGK69147.1| hypothetical protein CAB1_0389 [Chlamydophila abortus LLG]: S-rich region from 18 to 103 corrected with score 53
>CABO-LLG-01-000580	gi|333410142|gb|EGK69129.1| hypothetical protein CAB1_0370 [Chlamydophila abortus LLG]: E-rich region from 128 to 149 corrected with score 41
>CABO-LLG-01-000595	gi|333410127|gb|EGK69114.1| negative regulator of genetic competence clpc/mecb [Chlamydophila abortus LLG]: E-rich region from 431 to 497 corrected with score 51
>CABO-LLG-01-000595	gi|333410127|gb|EGK69114.1| negative regulator of genetic competence clpc/mecb [Chlamydophila abortus LLG]: S-rich region from 153 to 185 corrected with score 48
>CABO-LLG-01-000597	gi|333410125|gb|EGK69112.1| putative membrane protein [Chlamydophila abortus LLG]: I-rich region from 68 to 121 corrected with score 43
>CABO-LLG-01-000600	gi|333410122|gb|EGK69109.1| hypothetical protein CAB1_0350 [Chlamydophila abortus LLG]: K-rich region from 47 to 370 corrected with score 79
>CABO-LLG-01-000600	gi|333410122|gb|EGK69109.1| hypothetical protein CAB1_0350 [Chlamydophila abortus LLG]: S-rich region from 328 to 467 corrected with score 53
>CABO-LLG-01-000606	gi|333410116|gb|EGK69103.1| putative phosphomannomutase [Chlamydophila abortus LLG]: E-rich region from 568 to 601 corrected with score 44
>CABO-LLG-01-000623	gi|333410099|gb|EGK69086.1| molecular chaperone protein [Chlamydophila abortus LLG]: G-rich region from 67 to 133 corrected with score 60
>CABO-LLG-01-000624	gi|333410098|gb|EGK69085.1| 30S ribosomal protein S21 [Chlamydophila abortus LLG]: K-rich region from 20 to 58 corrected with score 40
>CABO-LLG-01-000627	gi|333410095|gb|EGK69082.1| putative serine rich exported protein [Chlamydophila abortus LLG]: S-rich region from 155 to 194 corrected with score 55
>CABO-LLG-01-000627	gi|333410095|gb|EGK69082.1| putative serine rich exported protein [Chlamydophila abortus LLG]: Q-rich region from 121 to 153 corrected with score 45
>CABO-LLG-01-000630	gi|333410092|gb|EGK69079.1| putative ABC transporter, ATP-binding component [Chlamydophila abortus LLG]: K-rich region from 244 to 305 corrected with score 42
>CABO-LLG-01-000650	gi|333410072|gb|EGK69059.1| putative inner membrane protein [Chlamydophila abortus LLG]: S-rich region from 213 to 394 corrected with score 55
>CABO-LLG-01-000650	gi|333410072|gb|EGK69059.1| putative inner membrane protein [Chlamydophila abortus LLG]: E-rich region from 367 to 408 corrected with score 43
>CABO-LLG-01-000655	gi|333410067|gb|EGK69054.1| polymorphic outer membrane protein [Chlamydophila abortus LLG]: S-rich region from 23 to 977 corrected with score 343
>CABO-LLG-01-000655	gi|333410067|gb|EGK69054.1| polymorphic outer membrane protein [Chlamydophila abortus LLG]: E-rich region from 93 to 229 corrected with score 83
>CABO-LLG-01-000655	gi|333410067|gb|EGK69054.1| polymorphic outer membrane protein [Chlamydophila abortus LLG]: A-rich region from 733 to 803 corrected with score 41
>CABO-LLG-01-000656	gi|333410066|gb|EGK69053.1| polymorphic membrane protein [Chlamydophila abortus LLG]: S-rich region from 11 to 291 corrected with score 100
>CABO-LLG-01-000658	gi|333410064|gb|EGK69051.1| polymorphic outer membrane protein [Chlamydophila abortus LLG]: S-rich region from 17 to 253 corrected with score 63
>CABO-LLG-01-000659	gi|333410063|gb|EGK69050.1| polymorphic outer membrane protein [Chlamydophila abortus LLG]: S-rich region from 12 to 243 corrected with score 65
>CABO-LLG-01-000660	gi|333410062|gb|EGK69049.1| polymorphic outer membrane protein [Chlamydophila abortus LLG]: S-rich region from 47 to 632 corrected with score 107
>CABO-LLG-01-000660	gi|333410062|gb|EGK69049.1| polymorphic outer membrane protein [Chlamydophila abortus LLG]: P-rich region from 242 to 251 corrected with score 54
>CABO-LLG-01-000661	gi|333410061|gb|EGK69048.1| polymorphic outer membrane protein [Chlamydophila abortus LLG]: S-rich region from 61 to 596 corrected with score 86
>CABO-LLG-01-000661	gi|333410061|gb|EGK69048.1| polymorphic outer membrane protein [Chlamydophila abortus LLG]: T-rich region from 129 to 183 corrected with score 40
>CABO-LLG-01-000663	gi|333410059|gb|EGK69046.1| polymorphic outer membrane protein [Chlamydophila abortus LLG]: N-rich region from 214 to 378 corrected with score 64
>CABO-LLG-01-000664	gi|333410058|gb|EGK69045.1| polymorphic outer membrane protein [Chlamydophila abortus LLG]: S-rich region from 52 to 287 corrected with score 60
>CABO-LLG-01-000665	gi|333410057|gb|EGK69044.1| hypothetical serine rich protein [Chlamydophila abortus LLG]: P-rich region from 639 to 653 corrected with score 43
>CABO-LLG-01-000670	gi|333410052|gb|EGK69039.1| putative GTP-binding protein [Chlamydophila abortus LLG]: K-rich region from 183 to 225 corrected with score 40
>CABO-LLG-01-000674	gi|333410048|gb|EGK69035.1| hypothetical protein CAB1_0270 [Chlamydophila abortus LLG]: P-rich region from 66 to 205 corrected with score 160
>CABO-LLG-01-000692	gi|333410030|gb|EGK69017.1| heat shock chaperone protein [Chlamydophila abortus LLG]: E-rich region from 493 to 652 corrected with score 66
>CABO-LLG-01-000692	gi|333410030|gb|EGK69017.1| heat shock chaperone protein [Chlamydophila abortus LLG]: S-rich region from 585 to 645 corrected with score 40
>CABO-LLG-01-000706	gi|333410016|gb|EGK69003.1| hypothetical protein CAB1_0237 [Chlamydophila abortus LLG]: D-rich region from 304 to 312 corrected with score 44
>CABO-LLG-01-000711	gi|333410011|gb|EGK68998.1| hypothetical protein CAB1_0232 [Chlamydophila abortus LLG]: V-rich region from 33 to 74 corrected with score 43
>CABO-LLG-01-000713	gi|333410009|gb|EGK68996.1| hypothetical protein CAB1_0230 [Chlamydophila abortus LLG]: E-rich region from 25 to 174 corrected with score 58
>CABO-LLG-01-000728	gi|333409994|gb|EGK68981.1| polymorphic outer membrane protein [Chlamydophila abortus LLG]: S-rich region from 25 to 1255 corrected with score 191
>CABO-LLG-01-000733	gi|333409989|gb|EGK68976.1| putative transport protein [Chlamydophila abortus LLG]: M-rich region from 141 to 237 corrected with score 61
>CABO-LLG-01-000734	gi|333409988|gb|EGK68975.1| putative GTP-binding protein [Chlamydophila abortus LLG]: G-rich region from 31 to 43 corrected with score 40
>CABO-LLG-01-000763	gi|333409959|gb|EGK68946.1| hypothetical protein CAB1_0178 [Chlamydophila abortus LLG]: T-rich region from 11 to 143 corrected with score 130
>CABO-LLG-01-000763	gi|333409959|gb|EGK68946.1| hypothetical protein CAB1_0178 [Chlamydophila abortus LLG]: T-rich region from 382 to 432 corrected with score 72
>CABO-LLG-01-000763	gi|333409959|gb|EGK68946.1| hypothetical protein CAB1_0178 [Chlamydophila abortus LLG]: P-rich region from 452 to 466 corrected with score 71
>CABO-LLG-01-000763	gi|333409959|gb|EGK68946.1| hypothetical protein CAB1_0178 [Chlamydophila abortus LLG]: S-rich region from 58 to 144 corrected with score 53
>CABO-LLG-01-000763	gi|333409959|gb|EGK68946.1| hypothetical protein CAB1_0178 [Chlamydophila abortus LLG]: S-rich region from 618 to 867 corrected with score 53
>CABO-LLG-01-000763	gi|333409959|gb|EGK68946.1| hypothetical protein CAB1_0178 [Chlamydophila abortus LLG]: D-rich region from 405 to 449 corrected with score 40
>CABO-LLG-01-000775	gi|333409947|gb|EGK68934.1| conserved membrane protein [Chlamydophila abortus LLG]: E-rich region from 314 to 715 corrected with score 88
>CABO-LLG-01-000777	gi|333409945|gb|EGK68932.1| hypothetical protein CAB1_0161 [Chlamydophila abortus LLG]: K-rich region from 96 to 125 corrected with score 41
>CABO-LLG-01-000790	gi|333409932|gb|EGK68919.1| hypothetical protein CAB1_0147 [Chlamydophila abortus LLG]: E-rich region from 35 to 66 corrected with score 45
>CABO-LLG-01-000804	gi|333409918|gb|EGK68905.1| putative nucleoside triphosphate transport protein 2 [Chlamydophila abortus LLG]: I-rich region from 474 to 506 corrected with score 45
>CABO-LLG-01-000812	gi|333409910|gb|EGK68897.1| hypothetical protein CAB1_0124 [Chlamydophila abortus LLG]: E-rich region from 98 to 246 corrected with score 40
>CABO-LLG-01-000813	gi|333409909|gb|EGK68896.1| hypothetical protein CAB1_0122 [Chlamydophila abortus LLG]: K-rich region from 135 to 160 corrected with score 59
>CABO-LLG-01-000817	gi|333409905|gb|EGK68892.1| 30S ribosomal protein S11 [Chlamydophila abortus LLG]: A-rich region from 48 to 112 corrected with score 41
>CABO-LLG-01-000854	gi|333409868|gb|EGK68855.1| putative hexose phosphate transport protein [Chlamydophila abortus LLG]: E-rich region from 221 to 252 corrected with score 43
>CABO-LLG-01-000854	gi|333409868|gb|EGK68855.1| putative hexose phosphate transport protein [Chlamydophila abortus LLG]: W-rich region from 127 to 139 corrected with score 40
>CABO-LLG-01-000854	gi|333409868|gb|EGK68855.1| putative hexose phosphate transport protein [Chlamydophila abortus LLG]: Y-rich region from 27 to 47 corrected with score 40
>CABO-LLG-01-000864	gi|333409858|gb|EGK68845.1| hypothetical protein CAB1_0068 [Chlamydophila abortus LLG]: S-rich region from 4 to 268 corrected with score 168
>CABO-LLG-01-000864	gi|333409858|gb|EGK68845.1| hypothetical protein CAB1_0068 [Chlamydophila abortus LLG]: P-rich region from 166 to 189 corrected with score 56
>CABO-LLG-01-000883	gi|333409839|gb|EGK68826.1| ribosome recycling factor [Chlamydophila abortus LLG]: K-rich region from 113 to 174 corrected with score 42
>CABO-LLG-01-000886	gi|333409836|gb|EGK68823.1| putative type II/III secretion system protein [Chlamydophila abortus LLG]: K-rich region from 40 to 242 corrected with score 56
>CABO-LLG-01-000889	gi|333409833|gb|EGK68820.1| putative membrane protein [Chlamydophila abortus LLG]: E-rich region from 21 to 89 corrected with score 62
>CABO-LLG-01-000889	gi|333409833|gb|EGK68820.1| putative membrane protein [Chlamydophila abortus LLG]: Q-rich region from 251 to 280 corrected with score 55
>CABO-LLG-01-000891	gi|333409831|gb|EGK68818.1| hypothetical protein CAB1_0036 [Chlamydophila abortus LLG]: E-rich region from 72 to 149 corrected with score 43
>CABO-LLG-01-000895	gi|333409827|gb|EGK68814.1| putative membrane protein [Chlamydophila abortus LLG]: E-rich region from 99 to 308 corrected with score 158
>CABO-LLG-01-000895	gi|333409827|gb|EGK68814.1| putative membrane protein [Chlamydophila abortus LLG]: S-rich region from 113 to 244 corrected with score 52
>CABO-LLG-01-000898	gi|333409824|gb|EGK68811.1| DNA topoisomerase IV subunit B [Chlamydophila abortus LLG]: K-rich region from 322 to 381 corrected with score 44
>CABO-LLG-01-000909	gi|333409813|gb|EGK68800.1| hypothetical protein CAB1_0017 [Chlamydophila abortus LLG]: Q-rich region from 812 to 841 corrected with score 46
>CABO-LLG-01-000909	gi|333409813|gb|EGK68800.1| hypothetical protein CAB1_0017 [Chlamydophila abortus LLG]: S-rich region from 321 to 609 corrected with score 46
>CABO-LLG-01-000910	gi|333409812|gb|EGK68799.1| hypothetical protein CAB1_0016 [Chlamydophila abortus LLG]: S-rich region from 9 to 535 corrected with score 94
>CABO-S26-01-000014	gi|62184662|ref|YP_219447.1| hypothetical protein CAB015 [Chlamydophila abortus S26/3]: S-rich region from 9 to 535 corrected with score 84
>CABO-S26-01-000015	gi|62184663|ref|YP_219448.1| hypothetical protein CAB016 [Chlamydophila abortus S26/3]: S-rich region from 348 to 609 corrected with score 49
>CABO-S26-01-000015	gi|62184663|ref|YP_219448.1| hypothetical protein CAB016 [Chlamydophila abortus S26/3]: Q-rich region from 812 to 841 corrected with score 46
>CABO-S26-01-000030	gi|62184678|ref|YP_219463.1| hypothetical protein CAB031 [Chlamydophila abortus S26/3]: E-rich region from 99 to 308 corrected with score 153
>CABO-S26-01-000030	gi|62184678|ref|YP_219463.1| hypothetical protein CAB031 [Chlamydophila abortus S26/3]: S-rich region from 113 to 244 corrected with score 51
>CABO-S26-01-000034	gi|62184682|ref|YP_219467.1| hypothetical protein CAB035 [Chlamydophila abortus S26/3]: E-rich region from 72 to 149 corrected with score 42
>CABO-S26-01-000036	gi|62184684|ref|YP_219469.1| hypothetical protein CAB037 [Chlamydophila abortus S26/3]: E-rich region from 13 to 170 corrected with score 92
>CABO-S26-01-000037	gi|62184685|ref|YP_219470.1| hypothetical protein CAB038 [Chlamydophila abortus S26/3]: Q-rich region from 251 to 280 corrected with score 55
>CABO-S26-01-000037	gi|62184685|ref|YP_219470.1| hypothetical protein CAB038 [Chlamydophila abortus S26/3]: E-rich region from 21 to 89 corrected with score 55
>CABO-S26-01-000040	gi|62184688|ref|YP_219473.1| putative general secretion protein [Chlamydophila abortus S26/3]: K-rich region from 40 to 241 corrected with score 59
>CABO-S26-01-000043	gi|62184691|ref|YP_219476.1| ribosome recycling factor [Chlamydophila abortus S26/3]: K-rich region from 113 to 174 corrected with score 46
>CABO-S26-01-000062	gi|62184710|ref|YP_219495.1| hypothetical protein CAB063 [Chlamydophila abortus S26/3]: S-rich region from 4 to 262 corrected with score 168
>CABO-S26-01-000062	gi|62184710|ref|YP_219495.1| hypothetical protein CAB063 [Chlamydophila abortus S26/3]: P-rich region from 160 to 183 corrected with score 56
>CABO-S26-01-000072	gi|62184720|ref|YP_219505.1| putative hexose phosphate transport protein [Chlamydophila abortus S26/3]: E-rich region from 221 to 252 corrected with score 43
>CABO-S26-01-000072	gi|62184720|ref|YP_219505.1| putative hexose phosphate transport protein [Chlamydophila abortus S26/3]: W-rich region from 127 to 139 corrected with score 40
>CABO-S26-01-000072	gi|62184720|ref|YP_219505.1| putative hexose phosphate transport protein [Chlamydophila abortus S26/3]: Y-rich region from 27 to 47 corrected with score 40
>CABO-S26-01-000109	gi|62184757|ref|YP_219542.1| 30S ribosomal protein S11 [Chlamydophila abortus S26/3]: A-rich region from 48 to 112 corrected with score 41
>CABO-S26-01-000113	gi|62184761|ref|YP_219546.1| hypothetical protein CAB116 [Chlamydophila abortus S26/3]: K-rich region from 135 to 160 corrected with score 59
>CABO-S26-01-000122	gi|62184770|ref|YP_219555.1| putative nucleoside triphosphate transport protein 2 [Chlamydophila abortus S26/3]: I-rich region from 474 to 506 corrected with score 45
>CABO-S26-01-000136	gi|62184784|ref|YP_219569.1| putative lipoprotein [Chlamydophila abortus S26/3]: E-rich region from 35 to 66 corrected with score 41
>CABO-S26-01-000149	gi|62184797|ref|YP_219582.1| hypothetical protein CAB152 [Chlamydophila abortus S26/3]: K-rich region from 96 to 125 corrected with score 41
>CABO-S26-01-000151	gi|62184799|ref|YP_219584.1| hypothetical protein CAB154 [Chlamydophila abortus S26/3]: E-rich region from 314 to 715 corrected with score 91
>CABO-S26-01-000163	gi|62184811|ref|YP_219596.1| hypothetical protein CAB167 [Chlamydophila abortus S26/3]: T-rich region from 11 to 143 corrected with score 131
>CABO-S26-01-000163	gi|62184811|ref|YP_219596.1| hypothetical protein CAB167 [Chlamydophila abortus S26/3]: T-rich region from 382 to 432 corrected with score 72
>CABO-S26-01-000163	gi|62184811|ref|YP_219596.1| hypothetical protein CAB167 [Chlamydophila abortus S26/3]: S-rich region from 25 to 145 corrected with score 54
>CABO-S26-01-000163	gi|62184811|ref|YP_219596.1| hypothetical protein CAB167 [Chlamydophila abortus S26/3]: S-rich region from 612 to 861 corrected with score 50
>CABO-S26-01-000163	gi|62184811|ref|YP_219596.1| hypothetical protein CAB167 [Chlamydophila abortus S26/3]: P-rich region from 452 to 460 corrected with score 46
>CABO-S26-01-000163	gi|62184811|ref|YP_219596.1| hypothetical protein CAB167 [Chlamydophila abortus S26/3]: D-rich region from 405 to 449 corrected with score 40
>CABO-S26-01-000190	gi|62184838|ref|YP_219623.1| GTPase ObgE [Chlamydophila abortus S26/3]: G-rich region from 31 to 43 corrected with score 40
>CABO-S26-01-000191	gi|62184839|ref|YP_219624.1| putative transport protein [Chlamydophila abortus S26/3]: M-rich region from 141 to 237 corrected with score 60
>CABO-S26-01-000196	gi|62184844|ref|YP_219629.1| polymorphic outer membrane protein [Chlamydophila abortus S26/3]: S-rich region from 25 to 1255 corrected with score 189
>CABO-S26-01-000196	gi|62184844|ref|YP_219629.1| polymorphic outer membrane protein [Chlamydophila abortus S26/3]: P-rich region from 74 to 91 corrected with score 44
>CABO-S26-01-000211	gi|62184859|ref|YP_219644.1| hypothetical protein CAB216 [Chlamydophila abortus S26/3]: E-rich region from 25 to 174 corrected with score 58
>CABO-S26-01-000213	gi|62184861|ref|YP_219646.1| hypothetical protein CAB218 [Chlamydophila abortus S26/3]: V-rich region from 33 to 74 corrected with score 43
>CABO-S26-01-000218	gi|62184866|ref|YP_219651.1| hypothetical protein CAB224 [Chlamydophila abortus S26/3]: D-rich region from 304 to 312 corrected with score 44
>CABO-S26-01-000231	gi|62184879|ref|YP_219664.1| molecular chaperone DnaK [Chlamydophila abortus S26/3]: E-rich region from 493 to 652 corrected with score 70
>CABO-S26-01-000231	gi|62184879|ref|YP_219664.1| molecular chaperone DnaK [Chlamydophila abortus S26/3]: S-rich region from 585 to 645 corrected with score 40
>CABO-S26-01-000248	gi|62184896|ref|YP_219681.1| hypothetical protein CAB255 [Chlamydophila abortus S26/3]: P-rich region from 66 to 232 corrected with score 203
>CABO-S26-01-000252	gi|62184900|ref|YP_219685.1| putative GTP-binding protein [Chlamydophila abortus S26/3]: K-rich region from 183 to 225 corrected with score 40
>CABO-S26-01-000257	gi|62184905|ref|YP_219690.1| hypothetical protein CAB264 [Chlamydophila abortus S26/3]: P-rich region from 639 to 653 corrected with score 43
>CABO-S26-01-000258	gi|62184906|ref|YP_219691.1| polymorphic outer membrane lipoprotein [Chlamydophila abortus S26/3]: S-rich region from 52 to 287 corrected with score 63
>CABO-S26-01-000259	gi|62184907|ref|YP_219692.1| polymorphic outer membrane protein [Chlamydophila abortus S26/3]: N-rich region from 214 to 378 corrected with score 64
>CABO-S26-01-000261	gi|62184909|ref|YP_219694.1| polymorphic outer membrane protein [Chlamydophila abortus S26/3]: S-rich region from 61 to 596 corrected with score 84
>CABO-S26-01-000261	gi|62184909|ref|YP_219694.1| polymorphic outer membrane protein [Chlamydophila abortus S26/3]: T-rich region from 129 to 183 corrected with score 40
>CABO-S26-01-000262	gi|62184910|ref|YP_219695.1| polymorphic outer membrane protein [Chlamydophila abortus S26/3]: S-rich region from 47 to 663 corrected with score 116
>CABO-S26-01-000262	gi|62184910|ref|YP_219695.1| polymorphic outer membrane protein [Chlamydophila abortus S26/3]: P-rich region from 242 to 251 corrected with score 54
>CABO-S26-01-000263	gi|62184911|ref|YP_219696.1| polymorphic outer membrane protein [Chlamydophila abortus S26/3]: S-rich region from 12 to 243 corrected with score 61
>CABO-S26-01-000264	gi|62184912|ref|YP_219697.1| polymorphic outer membrane protein [Chlamydophila abortus S26/3]: S-rich region from 17 to 253 corrected with score 54
>CABO-S26-01-000265	gi|62184913|ref|YP_219698.1| polymorphic outer membrane protein [Chlamydophila abortus S26/3]: S-rich region from 11 to 282 corrected with score 104
>CABO-S26-01-000265	gi|62184913|ref|YP_219698.1| polymorphic outer membrane protein [Chlamydophila abortus S26/3]: T-rich region from 361 to 510 corrected with score 43
>CABO-S26-01-000266	gi|62184914|ref|YP_219699.1| polymorphic outer membrane protein [Chlamydophila abortus S26/3]: S-rich region from 11 to 291 corrected with score 100
>CABO-S26-01-000267	gi|62184915|ref|YP_219700.1| polymorphic outer membrane protein [Chlamydophila abortus S26/3]: S-rich region from 23 to 977 corrected with score 340
>CABO-S26-01-000267	gi|62184915|ref|YP_219700.1| polymorphic outer membrane protein [Chlamydophila abortus S26/3]: E-rich region from 93 to 229 corrected with score 81
>CABO-S26-01-000267	gi|62184915|ref|YP_219700.1| polymorphic outer membrane protein [Chlamydophila abortus S26/3]: A-rich region from 733 to 803 corrected with score 41
>CABO-S26-01-000272	gi|62184920|ref|YP_219705.1| putative inner membrane protein [Chlamydophila abortus S26/3]: S-rich region from 213 to 394 corrected with score 59
>CABO-S26-01-000272	gi|62184920|ref|YP_219705.1| putative inner membrane protein [Chlamydophila abortus S26/3]: E-rich region from 370 to 408 corrected with score 40
>CABO-S26-01-000298	gi|62184946|ref|YP_219731.1| putative serine rich exported protein [Chlamydophila abortus S26/3]: S-rich region from 155 to 202 corrected with score 60
>CABO-S26-01-000298	gi|62184946|ref|YP_219731.1| putative serine rich exported protein [Chlamydophila abortus S26/3]: Q-rich region from 121 to 150 corrected with score 40
>CABO-S26-01-000301	gi|62184949|ref|YP_219734.1| 30S ribosomal protein S21 [Chlamydophila abortus S26/3]: K-rich region from 20 to 58 corrected with score 40
>CABO-S26-01-000302	gi|62184950|ref|YP_219735.1| molecular chaperone protein [Chlamydophila abortus S26/3]: G-rich region from 67 to 133 corrected with score 53
>CABO-S26-01-000318	gi|62184966|ref|YP_219751.1| putative phosphomannomutase [Chlamydophila abortus S26/3]: E-rich region from 568 to 601 corrected with score 44
>CABO-S26-01-000324	gi|62184972|ref|YP_219757.1| hypothetical protein CAB341 [Chlamydophila abortus S26/3]: K-rich region from 51 to 370 corrected with score 82
>CABO-S26-01-000324	gi|62184972|ref|YP_219757.1| hypothetical protein CAB341 [Chlamydophila abortus S26/3]: S-rich region from 328 to 467 corrected with score 53
>CABO-S26-01-000327	gi|62184975|ref|YP_219760.1| putative inner membrane protein [Chlamydophila abortus S26/3]: I-rich region from 68 to 121 corrected with score 43
>CABO-S26-01-000329	gi|62184977|ref|YP_219762.1| negative regulator of genetic competence clpc/mecb [Chlamydophila abortus S26/3]: E-rich region from 431 to 497 corrected with score 51
>CABO-S26-01-000329	gi|62184977|ref|YP_219762.1| negative regulator of genetic competence clpc/mecb [Chlamydophila abortus S26/3]: S-rich region from 153 to 185 corrected with score 48
>CABO-S26-01-000343	gi|62184991|ref|YP_219776.1| hypothetical protein CAB360 [Chlamydophila abortus S26/3]: E-rich region from 128 to 149 corrected with score 41
>CABO-S26-01-000360	gi|62185008|ref|YP_219793.1| hypothetical protein CAB376 [Chlamydophila abortus S26/3]: S-rich region from 18 to 103 corrected with score 53
>CABO-S26-01-000375	gi|62185023|ref|YP_219808.1| putative glycosyl hydrolase [Chlamydophila abortus S26/3]: N-rich region from 449 to 480 corrected with score 41
>CABO-S26-01-000379	gi|62185027|ref|YP_219812.1| histone-like protein [Chlamydophila abortus S26/3]: K-rich region from 5 to 139 corrected with score 107
>CABO-S26-01-000379	gi|62185027|ref|YP_219812.1| histone-like protein [Chlamydophila abortus S26/3]: A-rich region from 9 to 141 corrected with score 66
>CABO-S26-01-000383	gi|62185031|ref|YP_219816.1| hypothetical protein CAB402 [Chlamydophila abortus S26/3]: P-rich region from 352 to 376 corrected with score 85
>CABO-S26-01-000384	gi|62185032|ref|YP_219817.1| hypothetical protein CAB403 [Chlamydophila abortus S26/3]: P-rich region from 262 to 299 corrected with score 96
>CABO-S26-01-000384	gi|62185032|ref|YP_219817.1| hypothetical protein CAB403 [Chlamydophila abortus S26/3]: S-rich region from 2 to 406 corrected with score 72
>CABO-S26-01-000384	gi|62185032|ref|YP_219817.1| hypothetical protein CAB403 [Chlamydophila abortus S26/3]: P-rich region from 166 to 185 corrected with score 41
>CABO-S26-01-000386	gi|62185034|ref|YP_219819.1| hypothetical protein CAB405 [Chlamydophila abortus S26/3]: E-rich region from 27 to 127 corrected with score 70
>CABO-S26-01-000393	gi|62185041|ref|YP_219826.1| putative inner membrane protein [Chlamydophila abortus S26/3]: P-rich region from 89 to 158 corrected with score 74
>CABO-S26-01-000400	gi|62185048|ref|YP_219833.1| GTP-binding protein LepA [Chlamydophila abortus S26/3]: K-rich region from 567 to 587 corrected with score 41
>CABO-S26-01-000401	gi|62185049|ref|YP_219834.1| putative inner membrane protein [Chlamydophila abortus S26/3]: I-rich region from 32 to 82 corrected with score 52
>CABO-S26-01-000417	gi|62185065|ref|YP_219850.1| late transcription unit B protein [Chlamydophila abortus S26/3]: K-rich region from 5 to 53 corrected with score 58
>CABO-S26-01-000418	gi|62185066|ref|YP_219851.1| hypothetical protein CAB437 [Chlamydophila abortus S26/3]: S-rich region from 4 to 465 corrected with score 137
>CABO-S26-01-000419	gi|62185067|ref|YP_219852.1| hypothetical protein CAB438 [Chlamydophila abortus S26/3]: K-rich region from 51 to 71 corrected with score 40
>CABO-S26-01-000425	gi|62185073|ref|YP_219858.1| hypothetical protein CAB444 [Chlamydophila abortus S26/3]: A-rich region from 2 to 36 corrected with score 43
>CABO-S26-01-000425	gi|62185073|ref|YP_219858.1| hypothetical protein CAB444 [Chlamydophila abortus S26/3]: E-rich region from 26 to 126 corrected with score 40
>CABO-S26-01-000426	gi|62185074|ref|YP_219859.1| putative membrane transport protein [Chlamydophila abortus S26/3]: L-rich region from 27 to 91 corrected with score 54
>CABO-S26-01-000427	gi|62185075|ref|YP_219860.1| type III secretion system protein [Chlamydophila abortus S26/3]: V-rich region from 134 to 204 corrected with score 40
>CABO-S26-01-000432	gi|62185080|ref|YP_219865.1| translation initiation factor IF-2 [Chlamydophila abortus S26/3]: K-rich region from 146 to 280 corrected with score 59
>CABO-S26-01-000432	gi|62185080|ref|YP_219865.1| translation initiation factor IF-2 [Chlamydophila abortus S26/3]: S-rich region from 22 to 105 corrected with score 49
>CABO-S26-01-000448	gi|62185096|ref|YP_219881.1| hypothetical protein CAB467 [Chlamydophila abortus S26/3]: E-rich region from 42 to 106 corrected with score 54
>CABO-S26-01-000457	gi|62185105|ref|YP_219890.1| inclusion membrane protein C [Chlamydophila abortus S26/3]: V-rich region from 110 to 169 corrected with score 49
>CABO-S26-01-000458	gi|62185106|ref|YP_219891.1| inclusion membrane protein B [Chlamydophila abortus S26/3]: I-rich region from 119 to 186 corrected with score 43
>CABO-S26-01-000460	gi|62185108|ref|YP_219893.1| sodium symporter family membrane transport protein [Chlamydophila abortus S26/3]: L-rich region from 12 to 107 corrected with score 40
>CABO-S26-01-000461	gi|62185109|ref|YP_219894.1| putative inner membrane protein [Chlamydophila abortus S26/3]: V-rich region from 56 to 101 corrected with score 51
>CABO-S26-01-000464	gi|62185112|ref|YP_219897.1| hypothetical protein CAB484 [Chlamydophila abortus S26/3]: I-rich region from 1 to 51 corrected with score 50
>CABO-S26-01-000467	gi|62185115|ref|YP_219900.1| putative inner membrane protein [Chlamydophila abortus S26/3]: S-rich region from 149 to 243 corrected with score 95
>CABO-S26-01-000467	gi|62185115|ref|YP_219900.1| putative inner membrane protein [Chlamydophila abortus S26/3]: V-rich region from 50 to 108 corrected with score 43
>CABO-S26-01-000471	gi|62185119|ref|YP_219904.1| hypothetical protein CAB491 [Chlamydophila abortus S26/3]: V-rich region from 104 to 152 corrected with score 42
>CABO-S26-01-000480	gi|62185128|ref|YP_219913.1| putative inner membrane protein [Chlamydophila abortus S26/3]: S-rich region from 129 to 366 corrected with score 78
>CABO-S26-01-000480	gi|62185128|ref|YP_219913.1| putative inner membrane protein [Chlamydophila abortus S26/3]: Q-rich region from 109 to 275 corrected with score 48
>CABO-S26-01-000480	gi|62185128|ref|YP_219913.1| putative inner membrane protein [Chlamydophila abortus S26/3]: E-rich region from 340 to 365 corrected with score 40
>CABO-S26-01-000489	gi|62185137|ref|YP_219922.1| hypothetical protein CAB509 [Chlamydophila abortus S26/3]: S-rich region from 2 to 96 corrected with score 43
>CABO-S26-01-000494	gi|62185142|ref|YP_219927.1| lipoprotein releasing system transmembrane protein [Chlamydophila abortus S26/3]: I-rich region from 360 to 385 corrected with score 40
>CABO-S26-01-000497	gi|62185145|ref|YP_219930.1| 30S ribosomal protein S9 [Chlamydophila abortus S26/3]: K-rich region from 92 to 133 corrected with score 46
>CABO-S26-01-000513	gi|62185161|ref|YP_219946.1| inclusion membrane protein [Chlamydophila abortus S26/3]: I-rich region from 52 to 117 corrected with score 59
>CABO-S26-01-000525	gi|62185173|ref|YP_219958.1| hypothetical protein CAB554 [Chlamydophila abortus S26/3]: I-rich region from 37 to 94 corrected with score 41
>CABO-S26-01-000534	gi|62185182|ref|YP_219967.1| hypothetical protein CAB565 [Chlamydophila abortus S26/3]: E-rich region from 171 to 224 corrected with score 55
>CABO-S26-01-000556	gi|62185204|ref|YP_219989.1| putative transmembrane protein [Chlamydophila abortus S26/3]: I-rich region from 73 to 107 corrected with score 45
>CABO-S26-01-000564	gi|62185212|ref|YP_219997.1| polymorphic outer membrane protein [Chlamydophila abortus S26/3]: S-rich region from 11 to 468 corrected with score 106
>CABO-S26-01-000564	gi|62185212|ref|YP_219997.1| polymorphic outer membrane protein [Chlamydophila abortus S26/3]: T-rich region from 357 to 501 corrected with score 57
>CABO-S26-01-000565	gi|62185213|ref|YP_219998.1| putative ClpB ATPase stress response protein [Chlamydophila abortus S26/3]: E-rich region from 412 to 534 corrected with score 67
>CABO-S26-01-000581	gi|62185229|ref|YP_220014.1| hypothetical protein CAB617 [Chlamydophila abortus S26/3]: V-rich region from 31 to 79 corrected with score 40
>CABO-S26-01-000598	gi|62185246|ref|YP_220031.1| signal peptidase I [Chlamydophila abortus S26/3]: Q-rich region from 22 to 64 corrected with score 52
>CABO-S26-01-000622	gi|62185270|ref|YP_220055.1| hypothetical protein CAB657 [Chlamydophila abortus S26/3]: S-rich region from 12 to 77 corrected with score 41
>CABO-S26-01-000627	gi|161501893|ref|YP_220060.2| 50S ribosomal protein L7/L12 [Chlamydophila abortus S26/3]: A-rich region from 34 to 71 corrected with score 49
>CABO-S26-01-000639	gi|62185287|ref|YP_220072.1| putative transmembrane protein [Chlamydophila abortus S26/3]: I-rich region from 32 to 80 corrected with score 46
>CABO-S26-01-000665	gi|62185313|ref|YP_220098.1| putative transmembrane protein [Chlamydophila abortus S26/3]: L-rich region from 100 to 170 corrected with score 43
>CABO-S26-01-000670	gi|62185318|ref|YP_220103.1| lipoprotein [Chlamydophila abortus S26/3]: Y-rich region from 56 to 75 corrected with score 50
>CABO-S26-01-000671	gi|62185319|ref|YP_220104.1| putative serine-rich protein [Chlamydophila abortus S26/3]: S-rich region from 7 to 284 corrected with score 114
>CABO-S26-01-000671	gi|62185319|ref|YP_220104.1| putative serine-rich protein [Chlamydophila abortus S26/3]: Q-rich region from 220 to 270 corrected with score 81
>CABO-S26-01-000673	gi|62185321|ref|YP_220106.1| hypothetical protein CAB708 [Chlamydophila abortus S26/3]: S-rich region from 23 to 121 corrected with score 43
>CABO-S26-01-000674	gi|62185322|ref|YP_220107.1| putative serine-rich protein [Chlamydophila abortus S26/3]: S-rich region from 2 to 223 corrected with score 128
>CABO-S26-01-000674	gi|62185322|ref|YP_220107.1| putative serine-rich protein [Chlamydophila abortus S26/3]: Q-rich region from 232 to 279 corrected with score 72
>CABO-S26-01-000686	gi|62185334|ref|YP_220119.1| hypothetical protein CAB721 [Chlamydophila abortus S26/3]: E-rich region from 259 to 416 corrected with score 46
>CABO-S26-01-000688	gi|62185336|ref|YP_220121.1| hypothetical protein CAB723 [Chlamydophila abortus S26/3]: Q-rich region from 49 to 125 corrected with score 47
>CABO-S26-01-000690	gi|62185338|ref|YP_220123.1| hypothetical protein CAB725 [Chlamydophila abortus S26/3]: Q-rich region from 87 to 138 corrected with score 51
>CABO-S26-01-000700	gi|62185348|ref|YP_220133.1| hypothetical protein CAB735 [Chlamydophila abortus S26/3]: E-rich region from 126 to 173 corrected with score 54
>CABO-S26-01-000703	gi|62185351|ref|YP_220136.1| 50S ribosomal protein L35 [Chlamydophila abortus S26/3]: K-rich region from 3 to 47 corrected with score 43
>CABO-S26-01-000718	gi|62185366|ref|YP_220151.1| hypothetical protein CAB754 [Chlamydophila abortus S26/3]: I-rich region from 141 to 186 corrected with score 46
>CABO-S26-01-000724	gi|62185372|ref|YP_220157.1| TMH family membrane protein [Chlamydophila abortus S26/3]: I-rich region from 31 to 78 corrected with score 40
>CABO-S26-01-000725	gi|62185373|ref|YP_220158.1| TMH family membrane protein [Chlamydophila abortus S26/3]: Q-rich region from 104 to 242 corrected with score 55
>CABO-S26-01-000725	gi|62185373|ref|YP_220158.1| TMH family membrane protein [Chlamydophila abortus S26/3]: V-rich region from 27 to 78 corrected with score 44
>CABO-S26-01-000726	gi|62185374|ref|YP_220159.1| TMH family membrane protein [Chlamydophila abortus S26/3]: E-rich region from 101 to 457 corrected with score 46
>CABO-S26-01-000726	gi|62185374|ref|YP_220159.1| TMH family membrane protein [Chlamydophila abortus S26/3]: V-rich region from 33 to 87 corrected with score 40
>CABO-S26-01-000727	gi|62185375|ref|YP_220160.1| TMH family membrane protein [Chlamydophila abortus S26/3]: E-rich region from 96 to 200 corrected with score 42
>CABO-S26-01-000728	gi|62185376|ref|YP_220161.1| TMH family membrane protein [Chlamydophila abortus S26/3]: Q-rich region from 96 to 301 corrected with score 97
>CABO-S26-01-000731	gi|62185379|ref|YP_220164.1| hypothetical protein CAB774 [Chlamydophila abortus S26/3]: P-rich region from 107 to 155 corrected with score 46
>CABO-S26-01-000733	gi|62185381|ref|YP_220166.1| polymorphic outer membrane protein [Chlamydophila abortus S26/3]: S-rich region from 183 to 861 corrected with score 67
>CABO-S26-01-000757	gi|62185405|ref|YP_220190.1| hypothetical protein CAB800 [Chlamydophila abortus S26/3]: E-rich region from 116 to 153 corrected with score 47
>CABO-S26-01-000759	gi|62185407|ref|YP_220192.1| 30S ribosomal protein S14 [Chlamydophila abortus S26/3]: K-rich region from 3 to 53 corrected with score 48
>CABO-S26-01-000777	gi|62185425|ref|YP_220210.1| hypothetical protein CAB821 [Chlamydophila abortus S26/3]: Q-rich region from 379 to 552 corrected with score 48
>CABO-S26-01-000787	gi|62185435|ref|YP_220220.1| hypothetical protein CAB832 [Chlamydophila abortus S26/3]: P-rich region from 94 to 116 corrected with score 62
>CABO-S26-01-000803	gi|62185451|ref|YP_220236.1| putative histone-like protein [Chlamydophila abortus S26/3]: K-rich region from 4 to 123 corrected with score 112
>CABO-S26-01-000803	gi|62185451|ref|YP_220236.1| putative histone-like protein [Chlamydophila abortus S26/3]: A-rich region from 67 to 120 corrected with score 48
>CABO-S26-01-000814	gi|62185462|ref|YP_220247.1| putative lipoprotein [Chlamydophila abortus S26/3]: K-rich region from 29 to 91 corrected with score 42
>CABO-S26-01-000840	gi|62185488|ref|YP_220273.1| putative helicase [Chlamydophila abortus S26/3]: E-rich region from 103 to 144 corrected with score 43
>CABO-S26-01-000845	gi|62185493|ref|YP_220278.1| GTP-binding protein EngA [Chlamydophila abortus S26/3]: E-rich region from 166 to 199 corrected with score 49
>CABO-S26-01-000856	gi|62185504|ref|YP_220289.1| putative type III export protein [Chlamydophila abortus S26/3]: E-rich region from 287 to 328 corrected with score 51
>CABO-S26-01-000859	gi|62185507|ref|YP_220292.1| type III secretion system protein [Chlamydophila abortus S26/3]: L-rich region from 92 to 120 corrected with score 43
>CABO-S26-01-000859	gi|62185507|ref|YP_220292.1| type III secretion system protein [Chlamydophila abortus S26/3]: M-rich region from 248 to 302 corrected with score 42
>CABO-S26-01-000861	gi|62185509|ref|YP_220294.1| putative type III export protein [Chlamydophila abortus S26/3]: M-rich region from 165 to 257 corrected with score 47
>CABO-S26-01-000862	gi|62185510|ref|YP_220295.1| putative inner membrane protein [Chlamydophila abortus S26/3]: L-rich region from 105 to 134 corrected with score 42
>CABO-S26-01-000863	gi|62185511|ref|YP_220296.1| hypothetical protein CAB911 [Chlamydophila abortus S26/3]: K-rich region from 55 to 94 corrected with score 41
>CABO-S26-01-000873	gi|62185521|ref|YP_220306.1| putative regulatory protein [Chlamydophila abortus S26/3]: K-rich region from 178 to 227 corrected with score 48
>CABO-S26-01-000874	gi|62185522|ref|YP_220307.1| hypothetical protein CAB922 [Chlamydophila abortus S26/3]: T-rich region from 8 to 34 corrected with score 41
>CABO-S26-01-000875	gi|62185523|ref|YP_220308.1| putative inner membrane protein [Chlamydophila abortus S26/3]: A-rich region from 60 to 361 corrected with score 145
>CABO-S26-01-000876	gi|62185524|ref|YP_220309.1| putative inner membrane protein [Chlamydophila abortus S26/3]: A-rich region from 10 to 389 corrected with score 178
>CABO-S26-01-000876	gi|62185524|ref|YP_220309.1| putative inner membrane protein [Chlamydophila abortus S26/3]: S-rich region from 2 to 95 corrected with score 67
>CABO-S26-01-000876	gi|62185524|ref|YP_220309.1| putative inner membrane protein [Chlamydophila abortus S26/3]: Q-rich region from 376 to 433 corrected with score 56
>CABO-S26-01-000895	gi|62185543|ref|YP_220328.1| putative exported TonB protein [Chlamydophila abortus S26/3]: K-rich region from 64 to 129 corrected with score 52
>CABO-S26-01-000909	gi|62185557|ref|YP_220342.1| fused DNA topoisomerase I/SWI domain-containing protein [Chlamydophila abortus S26/3]: K-rich region from 743 to 783 corrected with score 60
>CABO-S26-01-000909	gi|62185557|ref|YP_220342.1| fused DNA topoisomerase I/SWI domain-containing protein [Chlamydophila abortus S26/3]: T-rich region from 729 to 781 corrected with score 50
>CABO-S26-01-000922	gi|62185570|ref|YP_220355.1| putative inner membrane protein [Chlamydophila abortus S26/3]: Q-rich region from 92 to 200 corrected with score 55
>CABO-S26-01-000923	gi|62185571|ref|YP_220356.1| 30S ribosomal protein S20 [Chlamydophila abortus S26/3]: K-rich region from 4 to 45 corrected with score 43
>CABO-S26-01-000931	gi|62185579|ref|YP_220364.1| hypothetical protein CAB981 [Chlamydophila abortus S26/3]: H-rich region from 274 to 279 corrected with score 40
>CCAV-GPI-01-000002	gi|29839772|ref|NP_828878.1| hypothetical protein CCA00003 [Chlamydophila caviae GPIC]: K-rich region from 101 to 140 corrected with score 42
>CCAV-GPI-01-000014	gi|29839784|ref|NP_828890.1| hypothetical protein CCA00015 [Chlamydophila caviae GPIC]: S-rich region from 9 to 532 corrected with score 120
>CCAV-GPI-01-000015	gi|29839785|ref|NP_828891.1| hypothetical protein CCA00016 [Chlamydophila caviae GPIC]: Q-rich region from 816 to 845 corrected with score 45
>CCAV-GPI-01-000028	gi|29839798|ref|NP_828904.1| FHA domain-containing protein [Chlamydophila caviae GPIC]: E-rich region from 123 to 340 corrected with score 195
>CCAV-GPI-01-000028	gi|29839798|ref|NP_828904.1| FHA domain-containing protein [Chlamydophila caviae GPIC]: K-rich region from 127 to 198 corrected with score 56
>CCAV-GPI-01-000028	gi|29839798|ref|NP_828904.1| FHA domain-containing protein [Chlamydophila caviae GPIC]: S-rich region from 113 to 159 corrected with score 41
>CCAV-GPI-01-000034	gi|29839804|ref|NP_828910.1| hypothetical protein CCA00036 [Chlamydophila caviae GPIC]: E-rich region from 13 to 170 corrected with score 95
>CCAV-GPI-01-000035	gi|29839805|ref|NP_828911.1| hypothetical protein CCA00037 [Chlamydophila caviae GPIC]: Q-rich region from 251 to 281 corrected with score 65
>CCAV-GPI-01-000035	gi|29839805|ref|NP_828911.1| hypothetical protein CCA00037 [Chlamydophila caviae GPIC]: E-rich region from 14 to 88 corrected with score 62
>CCAV-GPI-01-000038	gi|29839808|ref|NP_828914.1| type III secretion protein SctC [Chlamydophila caviae GPIC]: K-rich region from 40 to 214 corrected with score 62
>CCAV-GPI-01-000041	gi|29839811|ref|NP_828917.1| ribosome recycling factor [Chlamydophila caviae GPIC]: K-rich region from 113 to 176 corrected with score 40
>CCAV-GPI-01-000060	gi|29839830|ref|NP_828936.1| hypothetical protein CCA00062 [Chlamydophila caviae GPIC]: S-rich region from 4 to 240 corrected with score 163
>CCAV-GPI-01-000060	gi|29839830|ref|NP_828936.1| hypothetical protein CCA00062 [Chlamydophila caviae GPIC]: P-rich region from 159 to 196 corrected with score 47
>CCAV-GPI-01-000072	gi|29839842|ref|NP_828948.1| sugar phosphate sensor protein UhpC [Chlamydophila caviae GPIC]: W-rich region from 127 to 139 corrected with score 40
>CCAV-GPI-01-000072	gi|29839842|ref|NP_828948.1| sugar phosphate sensor protein UhpC [Chlamydophila caviae GPIC]: Y-rich region from 27 to 47 corrected with score 40
>CCAV-GPI-01-000115	gi|29839885|ref|NP_828991.1| hypothetical protein CCA00117 [Chlamydophila caviae GPIC]: E-rich region from 108 to 195 corrected with score 65
>CCAV-GPI-01-000115	gi|29839885|ref|NP_828991.1| hypothetical protein CCA00117 [Chlamydophila caviae GPIC]: K-rich region from 137 to 161 corrected with score 55
>CCAV-GPI-01-000115	gi|29839885|ref|NP_828991.1| hypothetical protein CCA00117 [Chlamydophila caviae GPIC]: S-rich region from 109 to 136 corrected with score 53
>CCAV-GPI-01-000116	gi|29839886|ref|NP_828992.1| hypothetical protein CCA00118 [Chlamydophila caviae GPIC]: E-rich region from 98 to 274 corrected with score 71
>CCAV-GPI-01-000124	gi|29839894|ref|NP_829000.1| ADP, ATP carrier protein [Chlamydophila caviae GPIC]: I-rich region from 471 to 503 corrected with score 44
>CCAV-GPI-01-000154	gi|29839924|ref|NP_829030.1| hypothetical protein CCA00156 [Chlamydophila caviae GPIC]: Q-rich region from 631 to 745 corrected with score 57
>CCAV-GPI-01-000167	gi|29839937|ref|NP_829043.1| hypothetical protein CCA00170 [Chlamydophila caviae GPIC]: T-rich region from 2 to 150 corrected with score 159
>CCAV-GPI-01-000167	gi|29839937|ref|NP_829043.1| hypothetical protein CCA00170 [Chlamydophila caviae GPIC]: S-rich region from 634 to 880 corrected with score 94
>CCAV-GPI-01-000167	gi|29839937|ref|NP_829043.1| hypothetical protein CCA00170 [Chlamydophila caviae GPIC]: T-rich region from 396 to 459 corrected with score 62
>CCAV-GPI-01-000167	gi|29839937|ref|NP_829043.1| hypothetical protein CCA00170 [Chlamydophila caviae GPIC]: P-rich region from 474 to 484 corrected with score 50
>CCAV-GPI-01-000167	gi|29839937|ref|NP_829043.1| hypothetical protein CCA00170 [Chlamydophila caviae GPIC]: T-rich region from 763 to 799 corrected with score 47
>CCAV-GPI-01-000167	gi|29839937|ref|NP_829043.1| hypothetical protein CCA00170 [Chlamydophila caviae GPIC]: S-rich region from 52 to 162 corrected with score 40
>CCAV-GPI-01-000196	gi|29839966|ref|NP_829072.1| GTPase ObgE [Chlamydophila caviae GPIC]: G-rich region from 31 to 43 corrected with score 40
>CCAV-GPI-01-000197	gi|29839967|ref|NP_829073.1| metal ABC transporter, permease protein [Chlamydophila caviae GPIC]: I-rich region from 184 to 271 corrected with score 58
>CCAV-GPI-01-000202	gi|29839972|ref|NP_829078.1| polymorphic outer membrane protein B/C family protein/autotransporter, putative [Chlamydophila caviae GPIC]: S-rich region from 21 to 1341 corrected with score 253
>CCAV-GPI-01-000204	gi|29839974|ref|NP_829080.1| hypothetical protein CCA00207 [Chlamydophila caviae GPIC]: K-rich region from 38 to 99 corrected with score 40
>CCAV-GPI-01-000215	gi|29839985|ref|NP_829091.1| branched-chain alpha-keto acid dehydrogenase subunit E2 [Chlamydophila caviae GPIC]: S-rich region from 61 to 190 corrected with score 41
>CCAV-GPI-01-000217	gi|29839987|ref|NP_829093.1| hypothetical protein CCA00220 [Chlamydophila caviae GPIC]: E-rich region from 25 to 174 corrected with score 58
>CCAV-GPI-01-000218	gi|29839988|ref|NP_829094.1| hypothetical protein CCA00221 [Chlamydophila caviae GPIC]: A-rich region from 42 to 84 corrected with score 41
>CCAV-GPI-01-000224	gi|29839994|ref|NP_829100.1| hypothetical protein CCA00227 [Chlamydophila caviae GPIC]: D-rich region from 304 to 312 corrected with score 43
>CCAV-GPI-01-000237	gi|29840007|ref|NP_829113.1| VacB/Rnb family exoribonuclease [Chlamydophila caviae GPIC]: K-rich region from 653 to 678 corrected with score 50
>CCAV-GPI-01-000238	gi|29840008|ref|NP_829114.1| molecular chaperone DnaK [Chlamydophila caviae GPIC]: E-rich region from 493 to 589 corrected with score 63
>CCAV-GPI-01-000238	gi|29840008|ref|NP_829114.1| molecular chaperone DnaK [Chlamydophila caviae GPIC]: S-rich region from 584 to 650 corrected with score 53
>CCAV-GPI-01-000242	gi|29840012|ref|NP_829118.1| hypothetical protein CCA00245 [Chlamydophila caviae GPIC]: E-rich region from 369 to 404 corrected with score 45
>CCAV-GPI-01-000247	gi|29840017|ref|NP_829123.1| hypothetical protein CCA00250 [Chlamydophila caviae GPIC]: K-rich region from 19 to 141 corrected with score 53
>CCAV-GPI-01-000258	gi|29840028|ref|NP_829134.1| hypothetical protein CCA00261 [Chlamydophila caviae GPIC]: P-rich region from 68 to 171 corrected with score 149
>CCAV-GPI-01-000262	gi|29840032|ref|NP_829138.1| GTP-binding protein HflX, putative [Chlamydophila caviae GPIC]: K-rich region from 183 to 225 corrected with score 40
>CCAV-GPI-01-000267	gi|29840037|ref|NP_829143.1| hypothetical protein CCA00270 [Chlamydophila caviae GPIC]: S-rich region from 20 to 198 corrected with score 50
>CCAV-GPI-01-000267	gi|29840037|ref|NP_829143.1| hypothetical protein CCA00270 [Chlamydophila caviae GPIC]: P-rich region from 739 to 753 corrected with score 43
>CCAV-GPI-01-000270	gi|29840040|ref|NP_829146.1| polymorphic outer membrane protein E/F family protein/autotransporter, putative [Chlamydophila caviae GPIC]: N-rich region from 218 to 319 corrected with score 48
>CCAV-GPI-01-000271	gi|29840041|ref|NP_829147.1| polymorphic outer membrane protein E/F family protein/autotransporter, putative [Chlamydophila caviae GPIC]: S-rich region from 104 to 376 corrected with score 77
>CCAV-GPI-01-000272	gi|29840042|ref|NP_829148.1| polymorphic outer membrane protein E/F family protein, putative [Chlamydophila caviae GPIC]: T-rich region from 6 to 62 corrected with score 40
>CCAV-GPI-01-000274	gi|29840044|ref|NP_829150.1| polymorphic outer membrane protein H family protein [Chlamydophila caviae GPIC]: T-rich region from 130 to 600 corrected with score 87
>CCAV-GPI-01-000275	gi|29840045|ref|NP_829151.1| polymorphic outer membrane protein G family protein/autotransporter [Chlamydophila caviae GPIC]: P-rich region from 322 to 335 corrected with score 57
>CCAV-GPI-01-000275	gi|29840045|ref|NP_829151.1| polymorphic outer membrane protein G family protein/autotransporter [Chlamydophila caviae GPIC]: S-rich region from 47 to 307 corrected with score 54
>CCAV-GPI-01-000275	gi|29840045|ref|NP_829151.1| polymorphic outer membrane protein G family protein/autotransporter [Chlamydophila caviae GPIC]: T-rich region from 449 to 649 corrected with score 50
>CCAV-GPI-01-000275	gi|29840045|ref|NP_829151.1| polymorphic outer membrane protein G family protein/autotransporter [Chlamydophila caviae GPIC]: G-rich region from 555 to 564 corrected with score 48
>CCAV-GPI-01-000276	gi|29840046|ref|NP_829152.1| polymorphic outer membrane protein G family protein [Chlamydophila caviae GPIC]: S-rich region from 32 to 376 corrected with score 52
>CCAV-GPI-01-000276	gi|29840046|ref|NP_829152.1| polymorphic outer membrane protein G family protein [Chlamydophila caviae GPIC]: C-rich region from 11 to 19 corrected with score 42
>CCAV-GPI-01-000277	gi|29840047|ref|NP_829153.1| polymorphic outer membrane protein G family protein/autotransporter, putative [Chlamydophila caviae GPIC]: S-rich region from 12 to 380 corrected with score 86
>CCAV-GPI-01-000278	gi|29840048|ref|NP_829154.1| polymorphic outer membrane protein G family protein/autotransporter, putative [Chlamydophila caviae GPIC]: S-rich region from 12 to 248 corrected with score 69
>CCAV-GPI-01-000279	gi|29840049|ref|NP_829155.1| polymorphic outer membrane protein G family protein/autotransporter, putative [Chlamydophila caviae GPIC]: S-rich region from 11 to 519 corrected with score 131
>CCAV-GPI-01-000280	gi|29840050|ref|NP_829156.1| polymorphic outer membrane protein G family protein/autotransporter [Chlamydophila caviae GPIC]: S-rich region from 11 to 448 corrected with score 108
>CCAV-GPI-01-000280	gi|29840050|ref|NP_829156.1| polymorphic outer membrane protein G family protein/autotransporter [Chlamydophila caviae GPIC]: T-rich region from 39 to 86 corrected with score 43
>CCAV-GPI-01-000281	gi|29840051|ref|NP_829157.1| polymorphic outer membrane protein G family protein/autotransporter [Chlamydophila caviae GPIC]: S-rich region from 11 to 267 corrected with score 75
>CCAV-GPI-01-000285	gi|29840055|ref|NP_829161.1| hypothetical protein CCA00290 [Chlamydophila caviae GPIC]: Q-rich region from 181 to 265 corrected with score 45
>CCAV-GPI-01-000285	gi|29840055|ref|NP_829161.1| hypothetical protein CCA00290 [Chlamydophila caviae GPIC]: E-rich region from 336 to 381 corrected with score 45
>CCAV-GPI-01-000292	gi|29840062|ref|NP_829168.1| hypothetical protein CCA00297 [Chlamydophila caviae GPIC]: C-rich region from 73 to 99 corrected with score 47
>CCAV-GPI-01-000293	gi|29840063|ref|NP_829169.1| hypothetical protein CCA00298 [Chlamydophila caviae GPIC]: C-rich region from 94 to 124 corrected with score 51
>CCAV-GPI-01-000313	gi|29840083|ref|NP_829189.1| hypothetical protein CCA00318 [Chlamydophila caviae GPIC]: K-rich region from 123 to 168 corrected with score 56
>CCAV-GPI-01-000313	gi|29840083|ref|NP_829189.1| hypothetical protein CCA00318 [Chlamydophila caviae GPIC]: S-rich region from 152 to 201 corrected with score 45
>CCAV-GPI-01-000317	gi|29840087|ref|NP_829193.1| 30S ribosomal protein S21 [Chlamydophila caviae GPIC]: K-rich region from 20 to 58 corrected with score 40
>CCAV-GPI-01-000318	gi|29840088|ref|NP_829194.1| dnaJ protein [Chlamydophila caviae GPIC]: G-rich region from 67 to 134 corrected with score 70
>CCAV-GPI-01-000328	gi|29840098|ref|NP_829204.1| hypothetical protein CCA00334 [Chlamydophila caviae GPIC]: L-rich region from 94 to 132 corrected with score 44
>CCAV-GPI-01-000344	gi|29840114|ref|NP_829220.1| hypothetical protein CCA00350 [Chlamydophila caviae GPIC]: K-rich region from 48 to 331 corrected with score 85
>CCAV-GPI-01-000344	gi|29840114|ref|NP_829220.1| hypothetical protein CCA00350 [Chlamydophila caviae GPIC]: S-rich region from 286 to 380 corrected with score 58
>CCAV-GPI-01-000349	gi|29840119|ref|NP_829225.1| ATP-dependent Clp protease, ATP-binding subunit [Chlamydophila caviae GPIC]: S-rich region from 153 to 185 corrected with score 54
>CCAV-GPI-01-000349	gi|29840119|ref|NP_829225.1| ATP-dependent Clp protease, ATP-binding subunit [Chlamydophila caviae GPIC]: E-rich region from 431 to 497 corrected with score 51
>CCAV-GPI-01-000364	gi|29840134|ref|NP_829240.1| hypothetical protein CCA00371 [Chlamydophila caviae GPIC]: E-rich region from 126 to 150 corrected with score 54
>CCAV-GPI-01-000382	gi|29840152|ref|NP_829258.1| hypothetical protein CCA00389 [Chlamydophila caviae GPIC]: S-rich region from 6 to 106 corrected with score 65
>CCAV-GPI-01-000383	gi|29840153|ref|NP_829259.1| hypothetical protein CCA00390 [Chlamydophila caviae GPIC]: A-rich region from 137 to 483 corrected with score 53
>CCAV-GPI-01-000383	gi|29840153|ref|NP_829259.1| hypothetical protein CCA00390 [Chlamydophila caviae GPIC]: C-rich region from 505 to 534 corrected with score 48
>CCAV-GPI-01-000389	gi|29840159|ref|NP_829265.1| hypothetical protein CCA00397 [Chlamydophila caviae GPIC]: V-rich region from 35 to 84 corrected with score 53
>CCAV-GPI-01-000400	gi|29840170|ref|NP_829276.1| glycosyl hydrolase family protein [Chlamydophila caviae GPIC]: N-rich region from 449 to 480 corrected with score 50
>CCAV-GPI-01-000404	gi|29840174|ref|NP_829280.1| Hc2 nucleoprotein [Chlamydophila caviae GPIC]: K-rich region from 3 to 137 corrected with score 104
>CCAV-GPI-01-000404	gi|29840174|ref|NP_829280.1| Hc2 nucleoprotein [Chlamydophila caviae GPIC]: T-rich region from 9 to 92 corrected with score 61
>CCAV-GPI-01-000408	gi|29840178|ref|NP_829284.1| hypothetical protein CCA00416 [Chlamydophila caviae GPIC]: T-rich region from 192 to 429 corrected with score 98
>CCAV-GPI-01-000409	gi|29840179|ref|NP_829285.1| hypothetical protein CCA00417 [Chlamydophila caviae GPIC]: T-rich region from 33 to 507 corrected with score 199
>CCAV-GPI-01-000409	gi|29840179|ref|NP_829285.1| hypothetical protein CCA00417 [Chlamydophila caviae GPIC]: P-rich region from 256 to 290 corrected with score 99
>CCAV-GPI-01-000409	gi|29840179|ref|NP_829285.1| hypothetical protein CCA00417 [Chlamydophila caviae GPIC]: G-rich region from 385 to 413 corrected with score 92
>CCAV-GPI-01-000409	gi|29840179|ref|NP_829285.1| hypothetical protein CCA00417 [Chlamydophila caviae GPIC]: S-rich region from 362 to 455 corrected with score 68
>CCAV-GPI-01-000411	gi|29840181|ref|NP_829287.1| hypothetical protein CCA00419 [Chlamydophila caviae GPIC]: E-rich region from 27 to 127 corrected with score 67
>CCAV-GPI-01-000418	gi|29840188|ref|NP_829294.1| hypothetical protein CCA00426 [Chlamydophila caviae GPIC]: V-rich region from 35 to 81 corrected with score 40
>CCAV-GPI-01-000425	gi|29840195|ref|NP_829301.1| GTP-binding protein LepA [Chlamydophila caviae GPIC]: K-rich region from 567 to 587 corrected with score 41
>CCAV-GPI-01-000426	gi|29840196|ref|NP_829302.1| hypothetical protein CCA00434 [Chlamydophila caviae GPIC]: L-rich region from 33 to 65 corrected with score 44
>CCAV-GPI-01-000442	gi|29840212|ref|NP_829318.1| LtuB protein [Chlamydophila caviae GPIC]: K-rich region from 5 to 53 corrected with score 57
>CCAV-GPI-01-000443	gi|29840213|ref|NP_829319.1| hypothetical protein CCA00451 [Chlamydophila caviae GPIC]: S-rich region from 4 to 476 corrected with score 127
>CCAV-GPI-01-000444	gi|29840214|ref|NP_829320.1| hypothetical protein CCA00452 [Chlamydophila caviae GPIC]: E-rich region from 93 to 108 corrected with score 43
>CCAV-GPI-01-000450	gi|29840220|ref|NP_829326.1| copN protein [Chlamydophila caviae GPIC]: S-rich region from 2 to 253 corrected with score 52
>CCAV-GPI-01-000451	gi|29840221|ref|NP_829327.1| type III secretion inner membrane protein SctV [Chlamydophila caviae GPIC]: L-rich region from 27 to 91 corrected with score 54
>CCAV-GPI-01-000452	gi|29840222|ref|NP_829328.1| type III secretion system protein [Chlamydophila caviae GPIC]: V-rich region from 134 to 204 corrected with score 40
>CCAV-GPI-01-000456	gi|29840226|ref|NP_829332.1| translation initiation factor IF-2 [Chlamydophila caviae GPIC]: K-rich region from 2 to 293 corrected with score 70
>CCAV-GPI-01-000471	gi|29840241|ref|NP_829347.1| cationic outer membrane protein OmpH, putative [Chlamydophila caviae GPIC]: E-rich region from 42 to 106 corrected with score 45
>CCAV-GPI-01-000480	gi|29840250|ref|NP_829356.1| inclusion membrane protein C [Chlamydophila caviae GPIC]: I-rich region from 106 to 171 corrected with score 49
>CCAV-GPI-01-000484	gi|29840254|ref|NP_829360.1| hypothetical protein CCA00494 [Chlamydophila caviae GPIC]: L-rich region from 56 to 100 corrected with score 48
>CCAV-GPI-01-000487	gi|29840257|ref|NP_829363.1| hypothetical protein CCA00497 [Chlamydophila caviae GPIC]: I-rich region from 1 to 53 corrected with score 53
>CCAV-GPI-01-000488	gi|29840258|ref|NP_829364.1| amino acid antiporter [Chlamydophila caviae GPIC]: W-rich region from 81 to 98 corrected with score 40
>CCAV-GPI-01-000490	gi|29840260|ref|NP_829366.1| hypothetical protein CCA00500 [Chlamydophila caviae GPIC]: P-rich region from 152 to 206 corrected with score 60
>CCAV-GPI-01-000490	gi|29840260|ref|NP_829366.1| hypothetical protein CCA00500 [Chlamydophila caviae GPIC]: V-rich region from 37 to 83 corrected with score 50
>CCAV-GPI-01-000503	gi|29840273|ref|NP_829379.1| hypothetical protein CCA00513 [Chlamydophila caviae GPIC]: S-rich region from 284 to 372 corrected with score 82
>CCAV-GPI-01-000503	gi|29840273|ref|NP_829379.1| hypothetical protein CCA00513 [Chlamydophila caviae GPIC]: Q-rich region from 115 to 225 corrected with score 68
>CCAV-GPI-01-000504	gi|29840274|ref|NP_829380.1| hypothetical protein CCA00514 [Chlamydophila caviae GPIC]: E-rich region from 344 to 375 corrected with score 45
>CCAV-GPI-01-000512	gi|29840282|ref|NP_829388.1| hypothetical protein CCA00523 [Chlamydophila caviae GPIC]: S-rich region from 2 to 100 corrected with score 54
>CCAV-GPI-01-000522	gi|29840292|ref|NP_829398.1| 30S ribosomal protein S9 [Chlamydophila caviae GPIC]: K-rich region from 93 to 134 corrected with score 46
>CCAV-GPI-01-000525	gi|29840295|ref|NP_829401.1| hypothetical protein CCA00536 [Chlamydophila caviae GPIC]: P-rich region from 351 to 365 corrected with score 41
>CCAV-GPI-01-000527	gi|29840297|ref|NP_829403.1| hypothetical protein CCA00538 [Chlamydophila caviae GPIC]: A-rich region from 49 to 293 corrected with score 81
>CCAV-GPI-01-000537	gi|29840307|ref|NP_829413.1| ribonuclease BN family protein [Chlamydophila caviae GPIC]: F-rich region from 235 to 287 corrected with score 40
>CCAV-GPI-01-000539	gi|29840309|ref|NP_829415.1| inclusion membrane protein A [Chlamydophila caviae GPIC]: I-rich region from 65 to 117 corrected with score 53
>CCAV-GPI-01-000547	gi|29840317|ref|NP_829423.1| putative cytotoxin [Chlamydophila caviae GPIC]: S-rich region from 5 to 244 corrected with score 78
>CCAV-GPI-01-000547	gi|29840317|ref|NP_829423.1| putative cytotoxin [Chlamydophila caviae GPIC]: E-rich region from 414 to 470 corrected with score 50
>CCAV-GPI-01-000547	gi|29840317|ref|NP_829423.1| putative cytotoxin [Chlamydophila caviae GPIC]: A-rich region from 2061 to 2115 corrected with score 40
>CCAV-GPI-01-000564	gi|29840334|ref|NP_829440.1| hypothetical protein CCA00576 [Chlamydophila caviae GPIC]: I-rich region from 37 to 94 corrected with score 42
>CCAV-GPI-01-000579	gi|29840349|ref|NP_829455.1| hypothetical protein CCA00591 [Chlamydophila caviae GPIC]: E-rich region from 185 to 224 corrected with score 43
>CCAV-GPI-01-000604	gi|29840374|ref|NP_829480.1| hypothetical protein CCA00616 [Chlamydophila caviae GPIC]: V-rich region from 69 to 112 corrected with score 51
>CCAV-GPI-01-000604	gi|29840374|ref|NP_829480.1| hypothetical protein CCA00616 [Chlamydophila caviae GPIC]: L-rich region from 825 to 863 corrected with score 45
>CCAV-GPI-01-000604	gi|29840374|ref|NP_829480.1| hypothetical protein CCA00616 [Chlamydophila caviae GPIC]: S-rich region from 567 to 792 corrected with score 40
>CCAV-GPI-01-000606	gi|29840376|ref|NP_829482.1| protein kinase, putative [Chlamydophila caviae GPIC]: E-rich region from 284 to 378 corrected with score 53
>CCAV-GPI-01-000608	gi|29840378|ref|NP_829484.1| hypothetical protein CCA00620 [Chlamydophila caviae GPIC]: A-rich region from 23 to 85 corrected with score 40
>CCAV-GPI-01-000612	gi|29840382|ref|NP_829488.1| polymorphic outer membrane protein G family protein/autotransporter [Chlamydophila caviae GPIC]: S-rich region from 11 to 423 corrected with score 90
>CCAV-GPI-01-000612	gi|29840382|ref|NP_829488.1| polymorphic outer membrane protein G family protein/autotransporter [Chlamydophila caviae GPIC]: T-rich region from 39 to 86 corrected with score 43
>CCAV-GPI-01-000613	gi|29840383|ref|NP_829489.1| ATP-dependent Clp protease, subunit B [Chlamydophila caviae GPIC]: E-rich region from 412 to 534 corrected with score 71
>CCAV-GPI-01-000622	gi|29840392|ref|NP_829498.1| hypothetical protein CCA00634 [Chlamydophila caviae GPIC]: H-rich region from 364 to 405 corrected with score 40
>CCAV-GPI-01-000624	gi|29840394|ref|NP_829500.1| hypothetical protein CCA00636 [Chlamydophila caviae GPIC]: L-rich region from 38 to 79 corrected with score 40
>CCAV-GPI-01-000627	gi|29840397|ref|NP_829503.1| hypothetical protein CCA00639 [Chlamydophila caviae GPIC]: S-rich region from 94 to 196 corrected with score 78
>CCAV-GPI-01-000633	gi|29840403|ref|NP_829509.1| hypothetical protein CCA00645 [Chlamydophila caviae GPIC]: I-rich region from 34 to 83 corrected with score 42
>CCAV-GPI-01-000651	gi|29840421|ref|NP_829527.1| signal peptidase I, putative [Chlamydophila caviae GPIC]: Q-rich region from 22 to 64 corrected with score 46
>CCAV-GPI-01-000688	gi|29840458|ref|NP_829564.1| hypothetical protein CCA00700 [Chlamydophila caviae GPIC]: S-rich region from 2 to 85 corrected with score 45
>CCAV-GPI-01-000690	gi|29840460|ref|NP_829566.1| hypothetical protein CCA00702 [Chlamydophila caviae GPIC]: Q-rich region from 116 to 444 corrected with score 159
>CCAV-GPI-01-000690	gi|29840460|ref|NP_829566.1| hypothetical protein CCA00702 [Chlamydophila caviae GPIC]: P-rich region from 4 to 14 corrected with score 41
>CCAV-GPI-01-000695	gi|29840465|ref|NP_829571.1| hypothetical protein CCA00707 [Chlamydophila caviae GPIC]: S-rich region from 382 to 608 corrected with score 108
>CCAV-GPI-01-000725	gi|29840495|ref|NP_829601.1| hypothetical protein CCA00738 [Chlamydophila caviae GPIC]: Y-rich region from 52 to 71 corrected with score 53
>CCAV-GPI-01-000726	gi|29840496|ref|NP_829602.1| hypothetical protein CCA00739 [Chlamydophila caviae GPIC]: S-rich region from 7 to 283 corrected with score 90
>CCAV-GPI-01-000726	gi|29840496|ref|NP_829602.1| hypothetical protein CCA00739 [Chlamydophila caviae GPIC]: Q-rich region from 181 to 263 corrected with score 72
>CCAV-GPI-01-000728	gi|29840498|ref|NP_829604.1| hypothetical protein CCA00741 [Chlamydophila caviae GPIC]: K-rich region from 94 to 240 corrected with score 53
>CCAV-GPI-01-000729	gi|29840499|ref|NP_829605.1| hypothetical protein CCA00742 [Chlamydophila caviae GPIC]: S-rich region from 2 to 291 corrected with score 108
>CCAV-GPI-01-000729	gi|29840499|ref|NP_829605.1| hypothetical protein CCA00742 [Chlamydophila caviae GPIC]: Q-rich region from 232 to 272 corrected with score 51
>CCAV-GPI-01-000740	gi|29840510|ref|NP_829616.1| hypothetical protein CCA00753 [Chlamydophila caviae GPIC]: E-rich region from 130 to 417 corrected with score 49
>CCAV-GPI-01-000742	gi|29840512|ref|NP_829618.1| hypothetical protein CCA00755 [Chlamydophila caviae GPIC]: Q-rich region from 49 to 125 corrected with score 46
>CCAV-GPI-01-000744	gi|29840514|ref|NP_829620.1| hypothetical protein CCA00757 [Chlamydophila caviae GPIC]: Q-rich region from 87 to 138 corrected with score 45
>CCAV-GPI-01-000754	gi|29840524|ref|NP_829630.1| hypothetical protein CCA00767 [Chlamydophila caviae GPIC]: E-rich region from 92 to 172 corrected with score 49
>CCAV-GPI-01-000757	gi|29840527|ref|NP_829633.1| 50S ribosomal protein L35 [Chlamydophila caviae GPIC]: K-rich region from 3 to 47 corrected with score 43
>CCAV-GPI-01-000773	gi|29840543|ref|NP_829649.1| hypothetical protein CCA00786 [Chlamydophila caviae GPIC]: L-rich region from 135 to 186 corrected with score 47
>CCAV-GPI-01-000780	gi|29840550|ref|NP_829656.1| hypothetical protein CCA00793 [Chlamydophila caviae GPIC]: Q-rich region from 116 to 240 corrected with score 44
>CCAV-GPI-01-000782	gi|29840552|ref|NP_829658.1| hypothetical protein CCA00795 [Chlamydophila caviae GPIC]: E-rich region from 90 to 241 corrected with score 62
>CCAV-GPI-01-000784	gi|29840554|ref|NP_829660.1| hypothetical protein CCA00797 [Chlamydophila caviae GPIC]: E-rich region from 103 to 259 corrected with score 65
>CCAV-GPI-01-000786	gi|29840556|ref|NP_829662.1| hypothetical protein CCA00799 [Chlamydophila caviae GPIC]: Q-rich region from 96 to 668 corrected with score 124
>CCAV-GPI-01-000787	gi|29840557|ref|NP_829663.1| hypothetical protein CCA00800 [Chlamydophila caviae GPIC]: Q-rich region from 104 to 277 corrected with score 82
>CCAV-GPI-01-000788	gi|29840558|ref|NP_829664.1| hypothetical protein CCA00801 [Chlamydophila caviae GPIC]: V-rich region from 27 to 76 corrected with score 40
>CCAV-GPI-01-000790	gi|29840560|ref|NP_829666.1| hypothetical protein CCA00803 [Chlamydophila caviae GPIC]: L-rich region from 65 to 96 corrected with score 40
>CCAV-GPI-01-000792	gi|29840562|ref|NP_829668.1| hypothetical protein CCA00805 [Chlamydophila caviae GPIC]: L-rich region from 62 to 90 corrected with score 53
>CCAV-GPI-01-000793	gi|29840563|ref|NP_829669.1| polymorphic outer membrane protein D family protein/autotransporter [Chlamydophila caviae GPIC]: S-rich region from 42 to 754 corrected with score 89
>CCAV-GPI-01-000818	gi|29840588|ref|NP_829694.1| hypothetical protein CCA00831 [Chlamydophila caviae GPIC]: E-rich region from 125 to 160 corrected with score 44
>CCAV-GPI-01-000831	gi|29840601|ref|NP_829707.1| hypothetical protein CCA00844 [Chlamydophila caviae GPIC]: P-rich region from 43 to 101 corrected with score 51
>CCAV-GPI-01-000849	gi|29840619|ref|NP_829725.1| KH domain-containing protein [Chlamydophila caviae GPIC]: S-rich region from 80 to 142 corrected with score 49
>CCAV-GPI-01-000853	gi|29840623|ref|NP_829729.1| LysM domain-containing protein [Chlamydophila caviae GPIC]: P-rich region from 88 to 116 corrected with score 43
>CCAV-GPI-01-000869	gi|29840639|ref|NP_829745.1| histone H1-like protein HC1 [Chlamydophila caviae GPIC]: K-rich region from 4 to 125 corrected with score 116
>CCAV-GPI-01-000869	gi|29840639|ref|NP_829745.1| histone H1-like protein HC1 [Chlamydophila caviae GPIC]: A-rich region from 67 to 115 corrected with score 49
>CCAV-GPI-01-000878	gi|29840648|ref|NP_829754.1| hypothetical protein CCA00892 [Chlamydophila caviae GPIC]: S-rich region from 18 to 118 corrected with score 52
>CCAV-GPI-01-000903	gi|29840673|ref|NP_829779.1| SNF2 family helicase [Chlamydophila caviae GPIC]: E-rich region from 103 to 144 corrected with score 48
>CCAV-GPI-01-000908	gi|29840678|ref|NP_829784.1| GTP-binding protein EngA [Chlamydophila caviae GPIC]: E-rich region from 166 to 199 corrected with score 51
>CCAV-GPI-01-000920	gi|29840690|ref|NP_829796.1| type III secretion protein SctJ [Chlamydophila caviae GPIC]: E-rich region from 287 to 329 corrected with score 65
>CCAV-GPI-01-000923	gi|29840693|ref|NP_829799.1| type III secretion system protein [Chlamydophila caviae GPIC]: L-rich region from 90 to 118 corrected with score 43
>CCAV-GPI-01-000923	gi|29840693|ref|NP_829799.1| type III secretion system protein [Chlamydophila caviae GPIC]: M-rich region from 246 to 300 corrected with score 42
>CCAV-GPI-01-000925	gi|29840695|ref|NP_829801.1| type III secretion inner membrane protein SctT [Chlamydophila caviae GPIC]: M-rich region from 165 to 257 corrected with score 47
>CCAV-GPI-01-000926	gi|29840696|ref|NP_829802.1| hypothetical protein CCA00941 [Chlamydophila caviae GPIC]: L-rich region from 105 to 134 corrected with score 47
>CCAV-GPI-01-000927	gi|29840697|ref|NP_829803.1| hypothetical protein CCA00942 [Chlamydophila caviae GPIC]: K-rich region from 55 to 94 corrected with score 44
>CCAV-GPI-01-000937	gi|29840707|ref|NP_829813.1| type III secretion chaperone SycD [Chlamydophila caviae GPIC]: K-rich region from 178 to 227 corrected with score 50
>CCAV-GPI-01-000939	gi|29840709|ref|NP_829815.1| hypothetical protein CCA00954 [Chlamydophila caviae GPIC]: A-rich region from 51 to 361 corrected with score 141
>CCAV-GPI-01-000940	gi|29840710|ref|NP_829816.1| hypothetical protein CCA00955 [Chlamydophila caviae GPIC]: S-rich region from 2 to 438 corrected with score 166
>CCAV-GPI-01-000940	gi|29840710|ref|NP_829816.1| hypothetical protein CCA00955 [Chlamydophila caviae GPIC]: A-rich region from 169 to 303 corrected with score 114
>CCAV-GPI-01-000940	gi|29840710|ref|NP_829816.1| hypothetical protein CCA00955 [Chlamydophila caviae GPIC]: Q-rich region from 375 to 431 corrected with score 48
>CCAV-GPI-01-000959	gi|29840729|ref|NP_829835.1| hypothetical protein CCA00974 [Chlamydophila caviae GPIC]: K-rich region from 63 to 130 corrected with score 65
>CCAV-GPI-01-000973	gi|29840743|ref|NP_829849.1| fused DNA topoisomerase I/SWI domain-containing protein [Chlamydophila caviae GPIC]: K-rich region from 743 to 782 corrected with score 61
>CCAV-GPI-01-000973	gi|29840743|ref|NP_829849.1| fused DNA topoisomerase I/SWI domain-containing protein [Chlamydophila caviae GPIC]: T-rich region from 729 to 790 corrected with score 46
>CCAV-GPI-01-000987	gi|29840757|ref|NP_829863.1| hypothetical protein CCA01002 [Chlamydophila caviae GPIC]: Q-rich region from 61 to 245 corrected with score 68
>CCAV-GPI-01-000988	gi|29840758|ref|NP_829864.1| 30S ribosomal protein S20 [Chlamydophila caviae GPIC]: K-rich region from 4 to 45 corrected with score 40
>CCAV-GPI-01-000996	gi|29840766|ref|NP_829872.1| hypothetical protein CCA01011 [Chlamydophila caviae GPIC]: H-rich region from 274 to 279 corrected with score 40
>CFEL-FEC-01-000000	gi|89897808|ref|YP_514918.1| hypothetical protein CF0001 [Chlamydophila felis Fe/C-56]: H-rich region from 274 to 279 corrected with score 40
>CFEL-FEC-01-000007	gi|89897815|ref|YP_514925.1| hypothetical protein CF0008 [Chlamydophila felis Fe/C-56]: S-rich region from 2 to 216 corrected with score 45
>CFEL-FEC-01-000008	gi|89897816|ref|YP_514926.1| 30S ribosomal protein S20 [Chlamydophila felis Fe/C-56]: K-rich region from 4 to 45 corrected with score 46
>CFEL-FEC-01-000010	gi|89897818|ref|YP_514928.1| hypothetical protein CF0010 [Chlamydophila felis Fe/C-56]: Q-rich region from 92 to 245 corrected with score 73
>CFEL-FEC-01-000024	gi|89897832|ref|YP_514942.1| DNA topoisomerase I/SWI domain fusion protein [Chlamydophila felis Fe/C-56]: K-rich region from 742 to 783 corrected with score 64
>CFEL-FEC-01-000024	gi|89897832|ref|YP_514942.1| DNA topoisomerase I/SWI domain fusion protein [Chlamydophila felis Fe/C-56]: T-rich region from 729 to 781 corrected with score 56
>CFEL-FEC-01-000038	gi|89897846|ref|YP_514956.1| energy transducer [Chlamydophila felis Fe/C-56]: K-rich region from 66 to 128 corrected with score 59
>CFEL-FEC-01-000047	gi|89897855|ref|YP_514965.1| hypothetical protein CF0048 [Chlamydophila felis Fe/C-56]: I-rich region from 35 to 76 corrected with score 45
>CFEL-FEC-01-000058	gi|89897866|ref|YP_514976.1| wall surface anchor family protein [Chlamydophila felis Fe/C-56]: S-rich region from 2 to 439 corrected with score 174
>CFEL-FEC-01-000058	gi|89897866|ref|YP_514976.1| wall surface anchor family protein [Chlamydophila felis Fe/C-56]: A-rich region from 170 to 304 corrected with score 112
>CFEL-FEC-01-000058	gi|89897866|ref|YP_514976.1| wall surface anchor family protein [Chlamydophila felis Fe/C-56]: Q-rich region from 376 to 432 corrected with score 51
>CFEL-FEC-01-000059	gi|89897867|ref|YP_514977.1| wall surface anchor family protein [Chlamydophila felis Fe/C-56]: A-rich region from 51 to 493 corrected with score 113
>CFEL-FEC-01-000061	gi|89897869|ref|YP_514979.1| type III secretion chaperone low calcium response protein H [Chlamydophila felis Fe/C-56]: K-rich region from 179 to 227 corrected with score 45
>CFEL-FEC-01-000071	gi|89897879|ref|YP_514989.1| hypothetical protein CF0072 [Chlamydophila felis Fe/C-56]: K-rich region from 55 to 94 corrected with score 51
>CFEL-FEC-01-000072	gi|89897880|ref|YP_514990.1| hypothetical protein CF0073 [Chlamydophila felis Fe/C-56]: L-rich region from 105 to 134 corrected with score 45
>CFEL-FEC-01-000073	gi|89897881|ref|YP_514991.1| type III secretion flagellar biosynthesis inner membrane protein [Chlamydophila felis Fe/C-56]: M-rich region from 165 to 257 corrected with score 40
>CFEL-FEC-01-000075	gi|89897883|ref|YP_514993.1| type III secretion system protein [Chlamydophila felis Fe/C-56]: L-rich region from 92 to 120 corrected with score 43
>CFEL-FEC-01-000075	gi|89897883|ref|YP_514993.1| type III secretion system protein [Chlamydophila felis Fe/C-56]: M-rich region from 248 to 302 corrected with score 42
>CFEL-FEC-01-000076	gi|89897884|ref|YP_514994.1| type III secretion system protein [Chlamydophila felis Fe/C-56]: E-rich region from 30 to 71 corrected with score 53
>CFEL-FEC-01-000078	gi|89897886|ref|YP_514996.1| type III secretion flagellar biosynthesis M-ring protein [Chlamydophila felis Fe/C-56]: E-rich region from 287 to 329 corrected with score 60
>CFEL-FEC-01-000090	gi|89897898|ref|YP_515008.1| GTP-binding protein EngA [Chlamydophila felis Fe/C-56]: E-rich region from 166 to 200 corrected with score 53
>CFEL-FEC-01-000095	gi|89897903|ref|YP_515013.1| SWF/SNF family helicase [Chlamydophila felis Fe/C-56]: E-rich region from 103 to 144 corrected with score 51
>CFEL-FEC-01-000113	gi|89897921|ref|YP_515031.1| cell division related rod shape-determining membrane protein [Chlamydophila felis Fe/C-56]: I-rich region from 14 to 29 corrected with score 40
>CFEL-FEC-01-000121	gi|89897929|ref|YP_515039.1| hypothetical protein CF0122 [Chlamydophila felis Fe/C-56]: S-rich region from 18 to 118 corrected with score 48
>CFEL-FEC-01-000132	gi|89897940|ref|YP_515050.1| histone H1-like protein Hc1 [Chlamydophila felis Fe/C-56]: K-rich region from 4 to 126 corrected with score 122
>CFEL-FEC-01-000132	gi|89897940|ref|YP_515050.1| histone H1-like protein Hc1 [Chlamydophila felis Fe/C-56]: A-rich region from 67 to 115 corrected with score 49
>CFEL-FEC-01-000159	gi|89897967|ref|YP_515077.1| myosin heavy chain [Chlamydophila felis Fe/C-56]: S-rich region from 2 to 54 corrected with score 42
>CFEL-FEC-01-000178	gi|89897986|ref|YP_515096.1| 50S ribosomal protein L34 [Chlamydophila felis Fe/C-56]: R-rich region from 2 to 41 corrected with score 41
>CFEL-FEC-01-000180	gi|89897988|ref|YP_515098.1| 30S ribosomal protein S14 [Chlamydophila felis Fe/C-56]: K-rich region from 3 to 53 corrected with score 48
>CFEL-FEC-01-000181	gi|89897989|ref|YP_515099.1| hypothetical protein CF0182 [Chlamydophila felis Fe/C-56]: N-rich region from 59 to 75 corrected with score 40
>CFEL-FEC-01-000182	gi|89897990|ref|YP_515100.1| hypothetical protein CF0183 [Chlamydophila felis Fe/C-56]: E-rich region from 125 to 162 corrected with score 44
>CFEL-FEC-01-000208	gi|89898016|ref|YP_515126.1| polymorphic outer membrane protein D [Chlamydophila felis Fe/C-56]: S-rich region from 39 to 752 corrected with score 92
>CFEL-FEC-01-000208	gi|89898016|ref|YP_515126.1| polymorphic outer membrane protein D [Chlamydophila felis Fe/C-56]: K-rich region from 67 to 86 corrected with score 46
>CFEL-FEC-01-000209	gi|89898017|ref|YP_515127.1| hypothetical protein CF0210 [Chlamydophila felis Fe/C-56]: L-rich region from 61 to 92 corrected with score 48
>CFEL-FEC-01-000212	gi|89898020|ref|YP_515130.1| hypothetical protein CF0213 [Chlamydophila felis Fe/C-56]: P-rich region from 206 to 237 corrected with score 45
>CFEL-FEC-01-000212	gi|89898020|ref|YP_515130.1| hypothetical protein CF0213 [Chlamydophila felis Fe/C-56]: L-rich region from 128 to 155 corrected with score 43
>CFEL-FEC-01-000214	gi|89898022|ref|YP_515132.1| hypothetical protein CF0215 [Chlamydophila felis Fe/C-56]: I-rich region from 27 to 77 corrected with score 40
>CFEL-FEC-01-000215	gi|89898023|ref|YP_515133.1| hypothetical protein CF0216 [Chlamydophila felis Fe/C-56]: E-rich region from 131 to 313 corrected with score 81
>CFEL-FEC-01-000216	gi|89898024|ref|YP_515134.1| myosin heavy chain form B [Chlamydophila felis Fe/C-56]: Q-rich region from 95 to 585 corrected with score 174
>CFEL-FEC-01-000217	gi|89898025|ref|YP_515135.1| myosin heavy chain form B [Chlamydophila felis Fe/C-56]: E-rich region from 152 to 379 corrected with score 61
>CFEL-FEC-01-000218	gi|89898026|ref|YP_515136.1| hypothetical protein CF0219 [Chlamydophila felis Fe/C-56]: E-rich region from 103 to 237 corrected with score 66
>CFEL-FEC-01-000226	gi|89898034|ref|YP_515144.1| transport permease [Chlamydophila felis Fe/C-56]: I-rich region from 141 to 186 corrected with score 44
>CFEL-FEC-01-000242	gi|89898050|ref|YP_515160.1| translation initiation factor IF-3 [Chlamydophila felis Fe/C-56]: K-rich region from 64 to 117 corrected with score 41
>CFEL-FEC-01-000243	gi|89898051|ref|YP_515161.1| 50S ribosomal protein L35 [Chlamydophila felis Fe/C-56]: K-rich region from 3 to 47 corrected with score 43
>CFEL-FEC-01-000246	gi|89898054|ref|YP_515164.1| calcium binding EF-hand protein precursor [Chlamydophila felis Fe/C-56]: E-rich region from 92 to 172 corrected with score 53
>CFEL-FEC-01-000256	gi|89898064|ref|YP_515174.1| hypothetical protein CF0257 [Chlamydophila felis Fe/C-56]: Q-rich region from 87 to 138 corrected with score 47
>CFEL-FEC-01-000258	gi|89898066|ref|YP_515176.1| hypothetical protein CF0259 [Chlamydophila felis Fe/C-56]: Q-rich region from 49 to 125 corrected with score 48
>CFEL-FEC-01-000260	gi|89898068|ref|YP_515178.1| myosin heavy chain [Chlamydophila felis Fe/C-56]: E-rich region from 256 to 391 corrected with score 44
>CFEL-FEC-01-000273	gi|89898081|ref|YP_515191.1| hypothetical protein CF0274 [Chlamydophila felis Fe/C-56]: S-rich region from 4 to 287 corrected with score 105
>CFEL-FEC-01-000273	gi|89898081|ref|YP_515191.1| hypothetical protein CF0274 [Chlamydophila felis Fe/C-56]: E-rich region from 230 to 275 corrected with score 52
>CFEL-FEC-01-000274	gi|89898082|ref|YP_515192.1| hypothetical protein CF0275 [Chlamydophila felis Fe/C-56]: S-rich region from 20 to 243 corrected with score 81
>CFEL-FEC-01-000274	gi|89898082|ref|YP_515192.1| hypothetical protein CF0275 [Chlamydophila felis Fe/C-56]: E-rich region from 131 to 200 corrected with score 43
>CFEL-FEC-01-000276	gi|89898084|ref|YP_515194.1| hypothetical protein CF0277 [Chlamydophila felis Fe/C-56]: S-rich region from 7 to 285 corrected with score 105
>CFEL-FEC-01-000276	gi|89898084|ref|YP_515194.1| hypothetical protein CF0277 [Chlamydophila felis Fe/C-56]: Q-rich region from 198 to 315 corrected with score 73
>CFEL-FEC-01-000276	gi|89898084|ref|YP_515194.1| hypothetical protein CF0277 [Chlamydophila felis Fe/C-56]: E-rich region from 221 to 279 corrected with score 40
>CFEL-FEC-01-000277	gi|89898085|ref|YP_515195.1| hypothetical protein CF0278 [Chlamydophila felis Fe/C-56]: Y-rich region from 49 to 71 corrected with score 53
>CFEL-FEC-01-000318	gi|89898126|ref|YP_515236.1| hypothetical protein CF0319 [Chlamydophila felis Fe/C-56]: A-rich region from 88 to 125 corrected with score 59
>CFEL-FEC-01-000336	gi|89898144|ref|YP_515254.1| hypothetical protein CF0337 [Chlamydophila felis Fe/C-56]: V-rich region from 43 to 97 corrected with score 47
>CFEL-FEC-01-000347	gi|89898155|ref|YP_515265.1| signal peptidase I [Chlamydophila felis Fe/C-56]: Q-rich region from 8 to 64 corrected with score 44
>CFEL-FEC-01-000352	gi|89898160|ref|YP_515270.1| signal recognition particle GTPase [Chlamydophila felis Fe/C-56]: K-rich region from 416 to 440 corrected with score 40
>CFEL-FEC-01-000377	gi|89898185|ref|YP_515295.1| ATP-dependent Clp endopeptidase ATP-binding chain B [Chlamydophila felis Fe/C-56]: E-rich region from 412 to 534 corrected with score 71
>CFEL-FEC-01-000379	gi|89898187|ref|YP_515297.1| polymorphic outer membrane protein [Chlamydophila felis Fe/C-56]: S-rich region from 11 to 273 corrected with score 109
>CFEL-FEC-01-000385	gi|89898193|ref|YP_515303.1| serine/threonine protein kinase [Chlamydophila felis Fe/C-56]: E-rich region from 285 to 374 corrected with score 46
>CFEL-FEC-01-000387	gi|89898195|ref|YP_515305.1| myosin heavy chain major plasmodial [Chlamydophila felis Fe/C-56]: V-rich region from 69 to 107 corrected with score 47
>CFEL-FEC-01-000387	gi|89898195|ref|YP_515305.1| myosin heavy chain major plasmodial [Chlamydophila felis Fe/C-56]: Q-rich region from 1030 to 1218 corrected with score 43
>CFEL-FEC-01-000411	gi|89898219|ref|YP_515329.1| hypothetical protein CF0412 [Chlamydophila felis Fe/C-56]: E-rich region from 194 to 216 corrected with score 42
>CFEL-FEC-01-000415	gi|89898223|ref|YP_515333.1| hypothetical protein CF0416 [Chlamydophila felis Fe/C-56]: T-rich region from 143 to 229 corrected with score 59
>CFEL-FEC-01-000429	gi|89898237|ref|YP_515347.1| hypothetical protein CF0430 [Chlamydophila felis Fe/C-56]: I-rich region from 75 to 101 corrected with score 40
>CFEL-FEC-01-000430	gi|89898238|ref|YP_515348.1| hypothetical protein CF0431 [Chlamydophila felis Fe/C-56]: I-rich region from 68 to 100 corrected with score 50
>CFEL-FEC-01-000441	gi|89898249|ref|YP_515359.1| adherence factor [Chlamydophila felis Fe/C-56]: K-rich region from 1077 to 1156 corrected with score 73
>CFEL-FEC-01-000441	gi|89898249|ref|YP_515359.1| adherence factor [Chlamydophila felis Fe/C-56]: S-rich region from 8 to 289 corrected with score 64
>CFEL-FEC-01-000441	gi|89898249|ref|YP_515359.1| adherence factor [Chlamydophila felis Fe/C-56]: P-rich region from 121 to 137 corrected with score 47
>CFEL-FEC-01-000441	gi|89898249|ref|YP_515359.1| adherence factor [Chlamydophila felis Fe/C-56]: A-rich region from 1959 to 2056 corrected with score 44
>CFEL-FEC-01-000442	gi|89898250|ref|YP_515360.1| phospholipase D endonuclease [Chlamydophila felis Fe/C-56]: S-rich region from 398 to 552 corrected with score 41
>CFEL-FEC-01-000457	gi|89898265|ref|YP_515375.1| inclusion membrane protein [Chlamydophila felis Fe/C-56]: I-rich region from 67 to 113 corrected with score 55
>CFEL-FEC-01-000457	gi|89898265|ref|YP_515375.1| inclusion membrane protein [Chlamydophila felis Fe/C-56]: Q-rich region from 113 to 162 corrected with score 42
>CFEL-FEC-01-000457	gi|89898265|ref|YP_515375.1| inclusion membrane protein [Chlamydophila felis Fe/C-56]: S-rich region from 282 to 346 corrected with score 40
>CFEL-FEC-01-000469	gi|89898277|ref|YP_515387.1| hypothetical protein CF0470 [Chlamydophila felis Fe/C-56]: P-rich region from 354 to 370 corrected with score 52
>CFEL-FEC-01-000471	gi|89898279|ref|YP_515389.1| hypothetical protein CF0472 [Chlamydophila felis Fe/C-56]: P-rich region from 131 to 155 corrected with score 71
>CFEL-FEC-01-000475	gi|89898283|ref|YP_515393.1| 30S ribosomal protein S9 [Chlamydophila felis Fe/C-56]: K-rich region from 92 to 133 corrected with score 49
>CFEL-FEC-01-000484	gi|89898292|ref|YP_515402.1| hypothetical protein CF0485 [Chlamydophila felis Fe/C-56]: S-rich region from 2 to 98 corrected with score 56
>CFEL-FEC-01-000484	gi|89898292|ref|YP_515402.1| hypothetical protein CF0485 [Chlamydophila felis Fe/C-56]: N-rich region from 2 to 10 corrected with score 42
>CFEL-FEC-01-000492	gi|89898300|ref|YP_515410.1| hypothetical protein CF0493 [Chlamydophila felis Fe/C-56]: S-rich region from 236 to 337 corrected with score 47
>CFEL-FEC-01-000493	gi|89898301|ref|YP_515411.1| synaptonemal complex protein [Chlamydophila felis Fe/C-56]: S-rich region from 272 to 361 corrected with score 74
>CFEL-FEC-01-000493	gi|89898301|ref|YP_515411.1| synaptonemal complex protein [Chlamydophila felis Fe/C-56]: Q-rich region from 114 to 270 corrected with score 64
>CFEL-FEC-01-000503	gi|89898311|ref|YP_515421.1| hypothetical protein CF0504 [Chlamydophila felis Fe/C-56]: V-rich region from 50 to 100 corrected with score 46
>CFEL-FEC-01-000507	gi|89898315|ref|YP_515425.1| hypothetical protein CF0508 [Chlamydophila felis Fe/C-56]: V-rich region from 41 to 87 corrected with score 46
>CFEL-FEC-01-000509	gi|89898317|ref|YP_515427.1| amino acid antiporter [Chlamydophila felis Fe/C-56]: W-rich region from 81 to 98 corrected with score 40
>CFEL-FEC-01-000512	gi|89898320|ref|YP_515430.1| hypothetical protein CF0513 [Chlamydophila felis Fe/C-56]: L-rich region from 56 to 100 corrected with score 45
>CFEL-FEC-01-000515	gi|89898323|ref|YP_515433.1| inclusion membrane protein [Chlamydophila felis Fe/C-56]: I-rich region from 119 to 186 corrected with score 43
>CFEL-FEC-01-000516	gi|89898324|ref|YP_515434.1| inclusion membrane protein [Chlamydophila felis Fe/C-56]: V-rich region from 103 to 168 corrected with score 46
>CFEL-FEC-01-000525	gi|89898333|ref|YP_515443.1| outer membrane protein/ompH [Chlamydophila felis Fe/C-56]: E-rich region from 42 to 106 corrected with score 51
>CFEL-FEC-01-000532	gi|89898340|ref|YP_515450.1| hypothetical protein CF0533 [Chlamydophila felis Fe/C-56]: V-rich region from 80 to 103 corrected with score 49
>CFEL-FEC-01-000541	gi|89898349|ref|YP_515459.1| translation initiation factor IF-2 [Chlamydophila felis Fe/C-56]: S-rich region from 33 to 246 corrected with score 65
>CFEL-FEC-01-000541	gi|89898349|ref|YP_515459.1| translation initiation factor IF-2 [Chlamydophila felis Fe/C-56]: K-rich region from 186 to 287 corrected with score 50
>CFEL-FEC-01-000541	gi|89898349|ref|YP_515459.1| translation initiation factor IF-2 [Chlamydophila felis Fe/C-56]: K-rich region from 2 to 59 corrected with score 45
>CFEL-FEC-01-000547	gi|89898355|ref|YP_515465.1| type III secretory flagellar biosynthesis [Chlamydophila felis Fe/C-56]: L-rich region from 27 to 91 corrected with score 54
>CFEL-FEC-01-000548	gi|89898356|ref|YP_515466.1| low calcium response protein E [Chlamydophila felis Fe/C-56]: E-rich region from 27 to 126 corrected with score 54
>CFEL-FEC-01-000548	gi|89898356|ref|YP_515466.1| low calcium response protein E [Chlamydophila felis Fe/C-56]: S-rich region from 2 to 123 corrected with score 40
>CFEL-FEC-01-000554	gi|89898362|ref|YP_515472.1| hypothetical protein CF0555 [Chlamydophila felis Fe/C-56]: K-rich region from 51 to 122 corrected with score 52
>CFEL-FEC-01-000555	gi|89898363|ref|YP_515473.1| hypothetical protein CF0556 [Chlamydophila felis Fe/C-56]: S-rich region from 4 to 467 corrected with score 146
>CFEL-FEC-01-000556	gi|89898364|ref|YP_515474.1| late transcription unit B protein [Chlamydophila felis Fe/C-56]: K-rich region from 5 to 53 corrected with score 58
>CFEL-FEC-01-000573	gi|89898381|ref|YP_515491.1| hypothetical protein CF0574 [Chlamydophila felis Fe/C-56]: I-rich region from 32 to 82 corrected with score 46
>CFEL-FEC-01-000574	gi|89898382|ref|YP_515492.1| GTP-binding protein LepA [Chlamydophila felis Fe/C-56]: K-rich region from 567 to 587 corrected with score 41
>CFEL-FEC-01-000581	gi|89898389|ref|YP_515499.1| ATPase associated with chromosome architecture [Chlamydophila felis Fe/C-56]: P-rich region from 19 to 83 corrected with score 46
>CFEL-FEC-01-000587	gi|89898395|ref|YP_515505.1| hypothetical protein CF0588 [Chlamydophila felis Fe/C-56]: E-rich region from 27 to 127 corrected with score 63
>CFEL-FEC-01-000589	gi|89898397|ref|YP_515507.1| hypothetical protein CF0590 [Chlamydophila felis Fe/C-56]: T-rich region from 34 to 494 corrected with score 222
>CFEL-FEC-01-000589	gi|89898397|ref|YP_515507.1| hypothetical protein CF0590 [Chlamydophila felis Fe/C-56]: P-rich region from 310 to 321 corrected with score 43
>CFEL-FEC-01-000589	gi|89898397|ref|YP_515507.1| hypothetical protein CF0590 [Chlamydophila felis Fe/C-56]: G-rich region from 461 to 472 corrected with score 40
>CFEL-FEC-01-000590	gi|89898398|ref|YP_515508.1| cell wall associated hydrolases [Chlamydophila felis Fe/C-56]: S-rich region from 6 to 423 corrected with score 55
>CFEL-FEC-01-000594	gi|89898402|ref|YP_515512.1| eggshell protein p48 [Chlamydophila felis Fe/C-56]: K-rich region from 5 to 155 corrected with score 142
>CFEL-FEC-01-000594	gi|89898402|ref|YP_515512.1| eggshell protein p48 [Chlamydophila felis Fe/C-56]: A-rich region from 9 to 192 corrected with score 91
>CFEL-FEC-01-000594	gi|89898402|ref|YP_515512.1| eggshell protein p48 [Chlamydophila felis Fe/C-56]: T-rich region from 29 to 133 corrected with score 60
>CFEL-FEC-01-000595	gi|89898403|ref|YP_515513.1| histone H1-like protein Hc2 [Chlamydophila felis Fe/C-56]: A-rich region from 6 to 151 corrected with score 71
>CFEL-FEC-01-000599	gi|89898407|ref|YP_515517.1| glycogen hydrolase [Chlamydophila felis Fe/C-56]: N-rich region from 448 to 479 corrected with score 46
>CFEL-FEC-01-000609	gi|89898417|ref|YP_515527.1| hypothetical protein CF0610 [Chlamydophila felis Fe/C-56]: A-rich region from 33 to 80 corrected with score 47
>CFEL-FEC-01-000610	gi|89898418|ref|YP_515528.1| hypothetical protein CF0611 [Chlamydophila felis Fe/C-56]: E-rich region from 104 to 151 corrected with score 53
>CFEL-FEC-01-000610	gi|89898418|ref|YP_515528.1| hypothetical protein CF0611 [Chlamydophila felis Fe/C-56]: V-rich region from 44 to 90 corrected with score 44
>CFEL-FEC-01-000617	gi|89898425|ref|YP_515535.1| hypothetical protein CF0618 [Chlamydophila felis Fe/C-56]: S-rich region from 2 to 410 corrected with score 63
>CFEL-FEC-01-000617	gi|89898425|ref|YP_515535.1| hypothetical protein CF0618 [Chlamydophila felis Fe/C-56]: C-rich region from 413 to 454 corrected with score 45
>CFEL-FEC-01-000618	gi|89898426|ref|YP_515536.1| hypothetical protein CF0619 [Chlamydophila felis Fe/C-56]: S-rich region from 6 to 81 corrected with score 54
>CFEL-FEC-01-000636	gi|89898444|ref|YP_515554.1| hypothetical protein CF0637 [Chlamydophila felis Fe/C-56]: E-rich region from 128 to 151 corrected with score 52
>CFEL-FEC-01-000651	gi|89898459|ref|YP_515569.1| ATP-dependent Clp endopeptidase ATP-binding chain B [Chlamydophila felis Fe/C-56]: S-rich region from 153 to 186 corrected with score 52
>CFEL-FEC-01-000651	gi|89898459|ref|YP_515569.1| ATP-dependent Clp endopeptidase ATP-binding chain B [Chlamydophila felis Fe/C-56]: E-rich region from 432 to 498 corrected with score 51
>CFEL-FEC-01-000655	gi|89898463|ref|YP_515573.1| hypothetical protein CF0656 [Chlamydophila felis Fe/C-56]: K-rich region from 48 to 124 corrected with score 77
>CFEL-FEC-01-000655	gi|89898463|ref|YP_515573.1| hypothetical protein CF0656 [Chlamydophila felis Fe/C-56]: S-rich region from 356 to 486 corrected with score 54
>CFEL-FEC-01-000668	gi|89898476|ref|YP_515586.1| hypothetical protein CF0669 [Chlamydophila felis Fe/C-56]: L-rich region from 108 to 127 corrected with score 40
>CFEL-FEC-01-000675	gi|89898483|ref|YP_515593.1| hypothetical protein CF0675 [Chlamydophila felis Fe/C-56]: L-rich region from 393 to 469 corrected with score 48
>CFEL-FEC-01-000676	gi|89898484|ref|YP_515594.1| hypothetical protein CF0677 [Chlamydophila felis Fe/C-56]: P-rich region from 94 to 126 corrected with score 56
>CFEL-FEC-01-000679	gi|89898487|ref|YP_515597.1| heat shock protein dnaJ [Chlamydophila felis Fe/C-56]: G-rich region from 67 to 133 corrected with score 66
>CFEL-FEC-01-000680	gi|89898488|ref|YP_515598.1| 30S ribosomal protein S21 [Chlamydophila felis Fe/C-56]: K-rich region from 20 to 58 corrected with score 40
>CFEL-FEC-01-000684	gi|89898492|ref|YP_515602.1| hypothetical protein CF0685 [Chlamydophila felis Fe/C-56]: S-rich region from 147 to 208 corrected with score 59
>CFEL-FEC-01-000684	gi|89898492|ref|YP_515602.1| hypothetical protein CF0685 [Chlamydophila felis Fe/C-56]: K-rich region from 121 to 164 corrected with score 49
>CFEL-FEC-01-000704	gi|89898512|ref|YP_515622.1| hypothetical protein CF0705 [Chlamydophila felis Fe/C-56]: C-rich region from 96 to 126 corrected with score 46
>CFEL-FEC-01-000704	gi|89898512|ref|YP_515622.1| hypothetical protein CF0705 [Chlamydophila felis Fe/C-56]: S-rich region from 393 to 482 corrected with score 46
>CFEL-FEC-01-000704	gi|89898512|ref|YP_515622.1| hypothetical protein CF0705 [Chlamydophila felis Fe/C-56]: T-rich region from 11 to 55 corrected with score 43
>CFEL-FEC-01-000705	gi|89898513|ref|YP_515623.1| hypothetical protein CF0706 [Chlamydophila felis Fe/C-56]: C-rich region from 73 to 99 corrected with score 47
>CFEL-FEC-01-000712	gi|89898520|ref|YP_515630.1| hypothetical protein CF0713 [Chlamydophila felis Fe/C-56]: E-rich region from 343 to 383 corrected with score 59
>CFEL-FEC-01-000712	gi|89898520|ref|YP_515630.1| hypothetical protein CF0713 [Chlamydophila felis Fe/C-56]: E-rich region from 181 to 271 corrected with score 45
>CFEL-FEC-01-000712	gi|89898520|ref|YP_515630.1| hypothetical protein CF0713 [Chlamydophila felis Fe/C-56]: S-rich region from 302 to 383 corrected with score 41
>CFEL-FEC-01-000717	gi|89898525|ref|YP_515635.1| nuclear maintenance protein SRP40 [Chlamydophila felis Fe/C-56]: S-rich region from 11 to 208 corrected with score 140
>CFEL-FEC-01-000718	gi|89898526|ref|YP_515636.1| outer membrane protein [Chlamydophila felis Fe/C-56]: S-rich region from 2 to 755 corrected with score 256
>CFEL-FEC-01-000720	gi|89898528|ref|YP_515638.1| polymorphic outer membrane protein 9 [Chlamydophila felis Fe/C-56]: S-rich region from 11 to 377 corrected with score 119
>CFEL-FEC-01-000721	gi|89898529|ref|YP_515639.1| polymorphic outer membrane protein [Chlamydophila felis Fe/C-56]: S-rich region from 11 to 498 corrected with score 97
>CFEL-FEC-01-000721	gi|89898529|ref|YP_515639.1| polymorphic outer membrane protein [Chlamydophila felis Fe/C-56]: T-rich region from 466 to 528 corrected with score 40
>CFEL-FEC-01-000722	gi|89898530|ref|YP_515640.1| outer membrane protein [Chlamydophila felis Fe/C-56]: S-rich region from 11 to 464 corrected with score 155
>CFEL-FEC-01-000724	gi|89898532|ref|YP_515642.1| polymorphic outer membrane protein G/9 family protein [Chlamydophila felis Fe/C-56]: S-rich region from 11 to 513 corrected with score 181
>CFEL-FEC-01-000725	gi|89898533|ref|YP_515643.1| polymorphic outer membrane protein [Chlamydophila felis Fe/C-56]: S-rich region from 17 to 253 corrected with score 67
>CFEL-FEC-01-000726	gi|89898534|ref|YP_515644.1| polymorphic outer membrane protein [Chlamydophila felis Fe/C-56]: S-rich region from 12 to 380 corrected with score 76
>CFEL-FEC-01-000727	gi|89898535|ref|YP_515645.1| polymorphic outer membrane protein [Chlamydophila felis Fe/C-56]: S-rich region from 4 to 484 corrected with score 173
>CFEL-FEC-01-000727	gi|89898535|ref|YP_515645.1| polymorphic outer membrane protein [Chlamydophila felis Fe/C-56]: P-rich region from 195 to 212 corrected with score 66
>CFEL-FEC-01-000727	gi|89898535|ref|YP_515645.1| polymorphic outer membrane protein [Chlamydophila felis Fe/C-56]: P-rich region from 78 to 84 corrected with score 49
>CFEL-FEC-01-000729	gi|89898537|ref|YP_515647.1| polymorphic outer membrane protein G/9 family protein [Chlamydophila felis Fe/C-56]: S-rich region from 45 to 630 corrected with score 104
>CFEL-FEC-01-000730	gi|89898538|ref|YP_515648.1| polymorphic outer membrane protein H family protein [Chlamydophila felis Fe/C-56]: S-rich region from 61 to 470 corrected with score 77
>CFEL-FEC-01-000732	gi|89898540|ref|YP_515650.1| polymorphic outer membrane protein [Chlamydophila felis Fe/C-56]: S-rich region from 133 to 376 corrected with score 53
>CFEL-FEC-01-000734	gi|89898542|ref|YP_515652.1| polymorphic outer membrane protein E family protein [Chlamydophila felis Fe/C-56]: N-rich region from 283 to 452 corrected with score 48
>CFEL-FEC-01-000736	gi|89898544|ref|YP_515654.1| polymorphic outer membrane protein F family protein [Chlamydophila felis Fe/C-56]: T-rich region from 460 to 541 corrected with score 42
>CFEL-FEC-01-000736	gi|89898544|ref|YP_515654.1| polymorphic outer membrane protein F family protein [Chlamydophila felis Fe/C-56]: S-rich region from 139 to 293 corrected with score 41
>CFEL-FEC-01-000737	gi|89898545|ref|YP_515655.1| hypothetical protein CF0738 [Chlamydophila felis Fe/C-56]: S-rich region from 17 to 193 corrected with score 50
>CFEL-FEC-01-000742	gi|89898550|ref|YP_515660.1| GTP-binding protein [Chlamydophila felis Fe/C-56]: K-rich region from 183 to 225 corrected with score 42
>CFEL-FEC-01-000746	gi|89898554|ref|YP_515664.1| hypothetical protein CF0747 [Chlamydophila felis Fe/C-56]: P-rich region from 68 to 165 corrected with score 115
>CFEL-FEC-01-000746	gi|89898554|ref|YP_515664.1| hypothetical protein CF0747 [Chlamydophila felis Fe/C-56]: Q-rich region from 455 to 474 corrected with score 43
>CFEL-FEC-01-000746	gi|89898554|ref|YP_515664.1| hypothetical protein CF0747 [Chlamydophila felis Fe/C-56]: P-rich region from 4 to 14 corrected with score 40
>CFEL-FEC-01-000755	gi|89898563|ref|YP_515673.1| hypothetical protein CF0756 [Chlamydophila felis Fe/C-56]: C-rich region from 8 to 23 corrected with score 40
>CFEL-FEC-01-000760	gi|89898568|ref|YP_515678.1| hypothetical protein CF0761 [Chlamydophila felis Fe/C-56]: S-rich region from 328 to 398 corrected with score 55
>CFEL-FEC-01-000760	gi|89898568|ref|YP_515678.1| hypothetical protein CF0761 [Chlamydophila felis Fe/C-56]: S-rich region from 2 to 92 corrected with score 48
>CFEL-FEC-01-000764	gi|89898572|ref|YP_515682.1| molecular chaperone DnaK [Chlamydophila felis Fe/C-56]: E-rich region from 493 to 589 corrected with score 65
>CFEL-FEC-01-000764	gi|89898572|ref|YP_515682.1| molecular chaperone DnaK [Chlamydophila felis Fe/C-56]: S-rich region from 572 to 650 corrected with score 55
>CFEL-FEC-01-000765	gi|89898573|ref|YP_515683.1| ribonuclease R [Chlamydophila felis Fe/C-56]: K-rich region from 652 to 676 corrected with score 41
>CFEL-FEC-01-000786	gi|89898594|ref|YP_515704.1| hypothetical protein CF0787 [Chlamydophila felis Fe/C-56]: E-rich region from 25 to 174 corrected with score 58
>CFEL-FEC-01-000788	gi|89898596|ref|YP_515706.1| branched-chain alpha-keto acid dehydrogenase subunit E2 [Chlamydophila felis Fe/C-56]: S-rich region from 76 to 189 corrected with score 46
>CFEL-FEC-01-000801	gi|89898609|ref|YP_515719.1| polymorphic outer membrane protein B [Chlamydophila felis Fe/C-56]: S-rich region from 25 to 1451 corrected with score 322
>CFEL-FEC-01-000806	gi|89898614|ref|YP_515724.1| ABC transporter of metals [Chlamydophila felis Fe/C-56]: I-rich region from 184 to 245 corrected with score 52
>CFEL-FEC-01-000807	gi|89898615|ref|YP_515725.1| GTPase ObgE [Chlamydophila felis Fe/C-56]: G-rich region from 31 to 43 corrected with score 40
>CFEL-FEC-01-000836	gi|89898644|ref|YP_515754.1| hypothetical protein CF0837 [Chlamydophila felis Fe/C-56]: T-rich region from 2 to 125 corrected with score 110
>CFEL-FEC-01-000836	gi|89898644|ref|YP_515754.1| hypothetical protein CF0837 [Chlamydophila felis Fe/C-56]: P-rich region from 460 to 484 corrected with score 74
>CFEL-FEC-01-000836	gi|89898644|ref|YP_515754.1| hypothetical protein CF0837 [Chlamydophila felis Fe/C-56]: T-rich region from 346 to 415 corrected with score 59
>CFEL-FEC-01-000836	gi|89898644|ref|YP_515754.1| hypothetical protein CF0837 [Chlamydophila felis Fe/C-56]: S-rich region from 50 to 161 corrected with score 58
>CFEL-FEC-01-000836	gi|89898644|ref|YP_515754.1| hypothetical protein CF0837 [Chlamydophila felis Fe/C-56]: T-rich region from 742 to 851 corrected with score 53
>CFEL-FEC-01-000850	gi|89898658|ref|YP_515768.1| inclusion membrane protein [Chlamydophila felis Fe/C-56]: Q-rich region from 420 to 726 corrected with score 87
>CFEL-FEC-01-000879	gi|89898687|ref|YP_515797.1| ADP/ATP translocase [Chlamydophila felis Fe/C-56]: I-rich region from 474 to 506 corrected with score 43
>CFEL-FEC-01-000887	gi|89898695|ref|YP_515805.1| hypothetical protein CF0888 [Chlamydophila felis Fe/C-56]: Q-rich region from 98 to 285 corrected with score 61
>CFEL-FEC-01-000888	gi|89898696|ref|YP_515806.1| hypothetical protein CF0889 [Chlamydophila felis Fe/C-56]: K-rich region from 136 to 194 corrected with score 62
>CFEL-FEC-01-000892	gi|89898700|ref|YP_515810.1| 30S ribosomal protein S11 [Chlamydophila felis Fe/C-56]: A-rich region from 48 to 112 corrected with score 40
>CFEL-FEC-01-000895	gi|89898703|ref|YP_515813.1| 50S ribosomal protein L15 [Chlamydophila felis Fe/C-56]: G-rich region from 21 to 55 corrected with score 48
>CFEL-FEC-01-000929	gi|89898737|ref|YP_515847.1| hexosphosphate transport [Chlamydophila felis Fe/C-56]: E-rich region from 222 to 253 corrected with score 43
>CFEL-FEC-01-000929	gi|89898737|ref|YP_515847.1| hexosphosphate transport [Chlamydophila felis Fe/C-56]: W-rich region from 128 to 140 corrected with score 40
>CFEL-FEC-01-000929	gi|89898737|ref|YP_515847.1| hexosphosphate transport [Chlamydophila felis Fe/C-56]: Y-rich region from 28 to 48 corrected with score 40
>CFEL-FEC-01-000936	gi|89898744|ref|YP_515854.1| penicillin-binding protein 5 [Chlamydophila felis Fe/C-56]: H-rich region from 170 to 186 corrected with score 41
>CFEL-FEC-01-000941	gi|89898749|ref|YP_515859.1| hypothetical protein CF0942 [Chlamydophila felis Fe/C-56]: S-rich region from 17 to 305 corrected with score 157
>CFEL-FEC-01-000961	gi|89898769|ref|YP_515879.1| ribosome recycling factor [Chlamydophila felis Fe/C-56]: K-rich region from 113 to 174 corrected with score 42
>CFEL-FEC-01-000964	gi|89898772|ref|YP_515882.1| type III secretion general secretion pathway protein D [Chlamydophila felis Fe/C-56]: E-rich region from 116 to 232 corrected with score 61
>CFEL-FEC-01-000967	gi|89898775|ref|YP_515885.1| hypothetical protein CF0968 [Chlamydophila felis Fe/C-56]: Q-rich region from 251 to 281 corrected with score 61
>CFEL-FEC-01-000967	gi|89898775|ref|YP_515885.1| hypothetical protein CF0968 [Chlamydophila felis Fe/C-56]: E-rich region from 21 to 88 corrected with score 52
>CFEL-FEC-01-000968	gi|89898776|ref|YP_515886.1| hypothetical protein CF0969 [Chlamydophila felis Fe/C-56]: E-rich region from 13 to 149 corrected with score 91
>CFEL-FEC-01-000974	gi|89898782|ref|YP_515892.1| adenylate cyclase [Chlamydophila felis Fe/C-56]: E-rich region from 99 to 356 corrected with score 217
>CFEL-FEC-01-000974	gi|89898782|ref|YP_515892.1| adenylate cyclase [Chlamydophila felis Fe/C-56]: S-rich region from 113 to 355 corrected with score 58
>CFEL-FEC-01-000974	gi|89898782|ref|YP_515892.1| adenylate cyclase [Chlamydophila felis Fe/C-56]: E-rich region from 516 to 535 corrected with score 43
>CFEL-FEC-01-000989	gi|89898797|ref|YP_515907.1| hypothetical protein CF0990 [Chlamydophila felis Fe/C-56]: Q-rich region from 810 to 839 corrected with score 46
>CFEL-FEC-01-000989	gi|89898797|ref|YP_515907.1| hypothetical protein CF0990 [Chlamydophila felis Fe/C-56]: P-rich region from 76 to 94 corrected with score 44
>CFEL-FEC-01-000990	gi|89898798|ref|YP_515908.1| wall surface anchor family protein [Chlamydophila felis Fe/C-56]: S-rich region from 9 to 553 corrected with score 125
>CFEL-FEC-01-000998	gi|89898806|ref|YP_515916.1| ATP-dependent dsDNA/ssDNA exodeoxyribonuclease V beta [Chlamydophila felis Fe/C-56]: S-rich region from 670 to 822 corrected with score 40
>CMUR-NIG-01-000016	gi|15834635|ref|NP_296394.1| hypothetical protein TC0010 [Chlamydia muridarum Nigg]: F-rich region from 167 to 203 corrected with score 45
>CMUR-NIG-01-000018	gi|15834637|ref|NP_296396.1| fused DNA topoisomerase I/SWI domain-containing protein [Chlamydia muridarum Nigg]: K-rich region from 744 to 786 corrected with score 62
>CMUR-NIG-01-000018	gi|15834637|ref|NP_296396.1| fused DNA topoisomerase I/SWI domain-containing protein [Chlamydia muridarum Nigg]: E-rich region from 437 to 474 corrected with score 57
>CMUR-NIG-01-000018	gi|15834637|ref|NP_296396.1| fused DNA topoisomerase I/SWI domain-containing protein [Chlamydia muridarum Nigg]: T-rich region from 740 to 795 corrected with score 42
>CMUR-NIG-01-000037	gi|15834657|ref|NP_296416.1| DNA topoisomerase IV subunit B [Chlamydia muridarum Nigg]: K-rich region from 307 to 384 corrected with score 46
>CMUR-NIG-01-000040	gi|15834660|ref|NP_296419.1| hypothetical protein TC0035 [Chlamydia muridarum Nigg]: E-rich region from 100 to 339 corrected with score 183
>CMUR-NIG-01-000040	gi|15834660|ref|NP_296419.1| hypothetical protein TC0035 [Chlamydia muridarum Nigg]: S-rich region from 109 to 320 corrected with score 102
>CMUR-NIG-01-000046	gi|15834666|ref|NP_296425.1| hypothetical protein TC0041 [Chlamydia muridarum Nigg]: E-rich region from 13 to 165 corrected with score 100
>CMUR-NIG-01-000047	gi|15834667|ref|NP_296426.1| hypothetical protein TC0042 [Chlamydia muridarum Nigg]: E-rich region from 16 to 89 corrected with score 53
>CMUR-NIG-01-000047	gi|15834667|ref|NP_296426.1| hypothetical protein TC0042 [Chlamydia muridarum Nigg]: Q-rich region from 252 to 282 corrected with score 48
>CMUR-NIG-01-000047	gi|15834667|ref|NP_296426.1| hypothetical protein TC0042 [Chlamydia muridarum Nigg]: S-rich region from 37 to 80 corrected with score 41
>CMUR-NIG-01-000071	gi|15834691|ref|NP_296450.1| hypothetical protein TC0066 [Chlamydia muridarum Nigg]: S-rich region from 6 to 163 corrected with score 72
>CMUR-NIG-01-000072	gi|15834692|ref|NP_296451.1| hypothetical protein TC0067 [Chlamydia muridarum Nigg]: E-rich region from 14 to 80 corrected with score 44
>CMUR-NIG-01-000081	gi|15834701|ref|NP_296460.1| GTP-binding protein EngA [Chlamydia muridarum Nigg]: E-rich region from 169 to 212 corrected with score 47
>CMUR-NIG-01-000085	gi|15834705|ref|NP_296464.1| trigger factor [Chlamydia muridarum Nigg]: E-rich region from 246 to 352 corrected with score 44
>CMUR-NIG-01-000122	gi|15834743|ref|NP_296502.1| histone H1-like protein HC1 [Chlamydia muridarum Nigg]: K-rich region from 4 to 125 corrected with score 111
>CMUR-NIG-01-000122	gi|15834743|ref|NP_296502.1| histone H1-like protein HC1 [Chlamydia muridarum Nigg]: A-rich region from 65 to 114 corrected with score 40
>CMUR-NIG-01-000159	gi|15834780|ref|NP_296539.1| hypothetical protein TC0160 [Chlamydia muridarum Nigg]: P-rich region from 69 to 99 corrected with score 62
>CMUR-NIG-01-000169	gi|15834790|ref|NP_296549.1| 30S ribosomal protein S14 [Chlamydia muridarum Nigg]: K-rich region from 3 to 53 corrected with score 43
>CMUR-NIG-01-000196	gi|15834817|ref|NP_296576.1| polymorphic membrane protein D family protein [Chlamydia muridarum Nigg]: S-rich region from 2 to 568 corrected with score 81
>CMUR-NIG-01-000196	gi|15834817|ref|NP_296576.1| polymorphic membrane protein D family protein [Chlamydia muridarum Nigg]: E-rich region from 719 to 781 corrected with score 48
>CMUR-NIG-01-000205	gi|15834826|ref|NP_296585.1| hypothetical protein TC0206 [Chlamydia muridarum Nigg]: L-rich region from 141 to 186 corrected with score 46
>CMUR-NIG-01-000221	gi|15834842|ref|NP_296601.1| 50S ribosomal protein L35 [Chlamydia muridarum Nigg]: K-rich region from 3 to 47 corrected with score 40
>CMUR-NIG-01-000234	gi|15834855|ref|NP_296614.1| hypothetical protein TC0235 [Chlamydia muridarum Nigg]: Q-rich region from 61 to 148 corrected with score 41
>CMUR-NIG-01-000236	gi|15834857|ref|NP_296616.1| hypothetical protein TC0237 [Chlamydia muridarum Nigg]: Q-rich region from 46 to 117 corrected with score 51
>CMUR-NIG-01-000238	gi|15834859|ref|NP_296618.1| hypothetical protein TC0239 [Chlamydia muridarum Nigg]: E-rich region from 230 to 367 corrected with score 71
>CMUR-NIG-01-000244	gi|15834865|ref|NP_296624.1| sulfate transporter family protein [Chlamydia muridarum Nigg]: L-rich region from 371 to 455 corrected with score 40
>CMUR-NIG-01-000249	gi|15834870|ref|NP_296629.1| hypothetical protein TC0250 [Chlamydia muridarum Nigg]: S-rich region from 84 to 311 corrected with score 90
>CMUR-NIG-01-000249	gi|15834870|ref|NP_296629.1| hypothetical protein TC0250 [Chlamydia muridarum Nigg]: E-rich region from 228 to 298 corrected with score 51
>CMUR-NIG-01-000250	gi|15834871|ref|NP_296630.1| hypothetical protein TC0251 [Chlamydia muridarum Nigg]: S-rich region from 2 to 235 corrected with score 91
>CMUR-NIG-01-000252	gi|15834873|ref|NP_296632.1| hypothetical protein TC0253 [Chlamydia muridarum Nigg]: S-rich region from 109 to 342 corrected with score 137
>CMUR-NIG-01-000252	gi|15834873|ref|NP_296632.1| hypothetical protein TC0253 [Chlamydia muridarum Nigg]: E-rich region from 225 to 296 corrected with score 66
>CMUR-NIG-01-000253	gi|15834874|ref|NP_296633.1| hypothetical protein TC0254 [Chlamydia muridarum Nigg]: Y-rich region from 52 to 64 corrected with score 51
>CMUR-NIG-01-000253	gi|15834874|ref|NP_296633.1| hypothetical protein TC0254 [Chlamydia muridarum Nigg]: K-rich region from 86 to 105 corrected with score 47
>CMUR-NIG-01-000259	gi|15834880|ref|NP_296639.1| hypothetical protein TC0260 [Chlamydia muridarum Nigg]: P-rich region from 72 to 103 corrected with score 44
>CMUR-NIG-01-000260	gi|15834881|ref|NP_296640.1| polymorphic membrane protein E/F family protein [Chlamydia muridarum Nigg]: T-rich region from 411 to 567 corrected with score 61
>CMUR-NIG-01-000261	gi|15834882|ref|NP_296641.1| polymorphic membrane protein E/F family protein [Chlamydia muridarum Nigg]: T-rich region from 640 to 715 corrected with score 87
>CMUR-NIG-01-000263	gi|15834884|ref|NP_296643.1| polymorphic membrane protein H family protein [Chlamydia muridarum Nigg]: T-rich region from 434 to 610 corrected with score 67
>CMUR-NIG-01-000265	gi|15834886|ref|NP_296645.1| hypothetical protein TC0266 [Chlamydia muridarum Nigg]: C-rich region from 73 to 78 corrected with score 45
>CMUR-NIG-01-000266	gi|15834887|ref|NP_296646.1| polymorphic membrane protein G family protein [Chlamydia muridarum Nigg]: S-rich region from 107 to 769 corrected with score 74
>CMUR-NIG-01-000267	gi|15834888|ref|NP_296647.1| hypothetical protein TC0268 [Chlamydia muridarum Nigg]: S-rich region from 16 to 111 corrected with score 64
>CMUR-NIG-01-000272	gi|15834893|ref|NP_296652.1| hypothetical protein TC0273 [Chlamydia muridarum Nigg]: S-rich region from 155 to 356 corrected with score 89
>CMUR-NIG-01-000289	gi|15834910|ref|NP_296669.1| hypothetical protein TC0290 [Chlamydia muridarum Nigg]: F-rich region from 15 to 28 corrected with score 41
>CMUR-NIG-01-000290	gi|15834911|ref|NP_296670.1| 50S ribosomal protein L31 type B [Chlamydia muridarum Nigg]: K-rich region from 60 to 108 corrected with score 40
>CMUR-NIG-01-000311	gi|15834932|ref|NP_296691.1| glycosyl hydrolase family protein [Chlamydia muridarum Nigg]: N-rich region from 449 to 471 corrected with score 41
>CMUR-NIG-01-000315	gi|15834936|ref|NP_296695.1| Hc2 nucleoprotein [Chlamydia muridarum Nigg]: K-rich region from 5 to 162 corrected with score 144
>CMUR-NIG-01-000315	gi|15834936|ref|NP_296695.1| Hc2 nucleoprotein [Chlamydia muridarum Nigg]: A-rich region from 12 to 182 corrected with score 142
>CMUR-NIG-01-000318	gi|15834939|ref|NP_296698.1| hypothetical protein TC0319 [Chlamydia muridarum Nigg]: T-rich region from 181 to 423 corrected with score 63
>CMUR-NIG-01-000319	gi|15834940|ref|NP_296699.1| hypothetical protein TC0320 [Chlamydia muridarum Nigg]: T-rich region from 294 to 396 corrected with score 80
>CMUR-NIG-01-000320	gi|15834941|ref|NP_296700.1| hypothetical protein TC0321 [Chlamydia muridarum Nigg]: T-rich region from 152 to 444 corrected with score 135
>CMUR-NIG-01-000322	gi|15834943|ref|NP_296702.1| hypothetical protein TC0323 [Chlamydia muridarum Nigg]: E-rich region from 27 to 127 corrected with score 57
>CMUR-NIG-01-000327	gi|15834948|ref|NP_296707.1| hypothetical protein TC0328 [Chlamydia muridarum Nigg]: P-rich region from 110 to 126 corrected with score 46
>CMUR-NIG-01-000333	gi|15834954|ref|NP_296713.1| GTP-binding protein LepA [Chlamydia muridarum Nigg]: K-rich region from 567 to 587 corrected with score 41
>CMUR-NIG-01-000334	gi|15834955|ref|NP_296714.1| ADP, ATP carrier protein [Chlamydia muridarum Nigg]: A-rich region from 435 to 524 corrected with score 45
>CMUR-NIG-01-000353	gi|15834974|ref|NP_296733.1| hypothetical protein TC0355 [Chlamydia muridarum Nigg]: S-rich region from 2 to 387 corrected with score 89
>CMUR-NIG-01-000353	gi|15834974|ref|NP_296733.1| hypothetical protein TC0355 [Chlamydia muridarum Nigg]: D-rich region from 526 to 558 corrected with score 45
>CMUR-NIG-01-000362	gi|15834983|ref|NP_296742.1| type III secreted protein SctW [Chlamydia muridarum Nigg]: S-rich region from 2 to 251 corrected with score 83
>CMUR-NIG-01-000362	gi|15834983|ref|NP_296742.1| type III secreted protein SctW [Chlamydia muridarum Nigg]: K-rich region from 61 to 90 corrected with score 41
>CMUR-NIG-01-000363	gi|15834984|ref|NP_296743.1| type III secretion inner membrane protein SctV [Chlamydia muridarum Nigg]: M-rich region from 27 to 91 corrected with score 53
>CMUR-NIG-01-000363	gi|15834984|ref|NP_296743.1| type III secretion inner membrane protein SctV [Chlamydia muridarum Nigg]: S-rich region from 331 to 363 corrected with score 42
>CMUR-NIG-01-000368	gi|15834990|ref|NP_296749.1| translation initiation factor IF-2 [Chlamydia muridarum Nigg]: S-rich region from 33 to 290 corrected with score 90
>CMUR-NIG-01-000368	gi|15834990|ref|NP_296749.1| translation initiation factor IF-2 [Chlamydia muridarum Nigg]: E-rich region from 124 to 160 corrected with score 42
>CMUR-NIG-01-000378	gi|15835000|ref|NP_296759.1| hypothetical protein TC0381 [Chlamydia muridarum Nigg]: S-rich region from 85 to 249 corrected with score 70
>CMUR-NIG-01-000378	gi|15835000|ref|NP_296759.1| hypothetical protein TC0381 [Chlamydia muridarum Nigg]: C-rich region from 300 to 341 corrected with score 50
>CMUR-NIG-01-000385	gi|15835008|ref|NP_296767.1| ATP-dependent Clp protease, subunit B [Chlamydia muridarum Nigg]: E-rich region from 412 to 534 corrected with score 53
>CMUR-NIG-01-000388	gi|15835011|ref|NP_296770.1| hypothetical protein TC0392 [Chlamydia muridarum Nigg]: P-rich region from 105 to 119 corrected with score 49
>CMUR-NIG-01-000389	gi|15835012|ref|NP_296771.1| hypothetical protein TC0393 [Chlamydia muridarum Nigg]: A-rich region from 26 to 81 corrected with score 42
>CMUR-NIG-01-000390	gi|15835013|ref|NP_296772.1| hypothetical protein TC0394 [Chlamydia muridarum Nigg]: S-rich region from 94 to 165 corrected with score 44
>CMUR-NIG-01-000398	gi|15835021|ref|NP_296780.1| 30S ribosomal protein S9 [Chlamydia muridarum Nigg]: K-rich region from 92 to 133 corrected with score 50
>CMUR-NIG-01-000400	gi|15835023|ref|NP_296782.1| adenylate kinase [Chlamydia muridarum Nigg]: C-rich region from 237 to 251 corrected with score 52
>CMUR-NIG-01-000403	gi|15835026|ref|NP_296785.1| hypothetical protein TC0408 [Chlamydia muridarum Nigg]: S-rich region from 270 to 392 corrected with score 43
>CMUR-NIG-01-000413	gi|15835036|ref|NP_296795.1| hypothetical protein TC0418 [Chlamydia muridarum Nigg]: K-rich region from 82 to 120 corrected with score 40
>CMUR-NIG-01-000419	gi|15835042|ref|NP_296801.1| hypothetical protein TC0424 [Chlamydia muridarum Nigg]: K-rich region from 962 to 1070 corrected with score 47
>CMUR-NIG-01-000426	gi|15835049|ref|NP_296808.1| MAC/perforin family protein [Chlamydia muridarum Nigg]: S-rich region from 383 to 549 corrected with score 73
>CMUR-NIG-01-000433	gi|15835056|ref|NP_296815.1| adherence factor [Chlamydia muridarum Nigg]: E-rich region from 1041 to 1107 corrected with score 59
>CMUR-NIG-01-000433	gi|15835056|ref|NP_296815.1| adherence factor [Chlamydia muridarum Nigg]: K-rich region from 126 to 292 corrected with score 57
>CMUR-NIG-01-000433	gi|15835056|ref|NP_296815.1| adherence factor [Chlamydia muridarum Nigg]: K-rich region from 1045 to 1096 corrected with score 40
>CMUR-NIG-01-000434	gi|15835057|ref|NP_296816.1| adherence factor [Chlamydia muridarum Nigg]: E-rich region from 1009 to 1126 corrected with score 58
>CMUR-NIG-01-000434	gi|15835057|ref|NP_296816.1| adherence factor [Chlamydia muridarum Nigg]: S-rich region from 11 to 275 corrected with score 52
>CMUR-NIG-01-000466	gi|15835089|ref|NP_296848.1| peptide ABC transporter, periplasmic peptide-binding protein, putative [Chlamydia muridarum Nigg]: S-rich region from 15 to 41 corrected with score 43
>CMUR-NIG-01-000481	gi|15835104|ref|NP_296863.1| hypothetical protein TC0486 [Chlamydia muridarum Nigg]: V-rich region from 36 to 101 corrected with score 40
>CMUR-NIG-01-000495	gi|15835118|ref|NP_296877.1| hypothetical protein TC0500 [Chlamydia muridarum Nigg]: A-rich region from 19 to 72 corrected with score 40
>CMUR-NIG-01-000499	gi|15835122|ref|NP_296881.1| hypothetical protein TC0504 [Chlamydia muridarum Nigg]: V-rich region from 100 to 163 corrected with score 40
>CMUR-NIG-01-000508	gi|15835131|ref|NP_296890.1| cationic outer membrane protein OmpH, putative [Chlamydia muridarum Nigg]: E-rich region from 36 to 100 corrected with score 40
>CMUR-NIG-01-000553	gi|15835176|ref|NP_296935.1| ATP-dependent Clp protease, ATP-binding subunit ClpC [Chlamydia muridarum Nigg]: E-rich region from 460 to 517 corrected with score 58
>CMUR-NIG-01-000553	gi|15835176|ref|NP_296935.1| ATP-dependent Clp protease, ATP-binding subunit ClpC [Chlamydia muridarum Nigg]: S-rich region from 169 to 205 corrected with score 53
>CMUR-NIG-01-000555	gi|15835178|ref|NP_296937.1| hypothetical protein TC0561 [Chlamydia muridarum Nigg]: A-rich region from 31 to 92 corrected with score 44
>CMUR-NIG-01-000556	gi|15835179|ref|NP_296938.1| hypothetical protein TC0562 [Chlamydia muridarum Nigg]: K-rich region from 86 to 289 corrected with score 69
>CMUR-NIG-01-000556	gi|15835179|ref|NP_296938.1| hypothetical protein TC0562 [Chlamydia muridarum Nigg]: S-rich region from 243 to 383 corrected with score 40
>CMUR-NIG-01-000567	gi|15835190|ref|NP_296949.1| hypothetical protein TC0573 [Chlamydia muridarum Nigg]: S-rich region from 4 to 54 corrected with score 52
>CMUR-NIG-01-000584	gi|15835207|ref|NP_296966.1| 50S ribosomal protein L7/L12 [Chlamydia muridarum Nigg]: A-rich region from 34 to 56 corrected with score 45
>CMUR-NIG-01-000594	gi|15835217|ref|NP_296976.1| hypothetical protein TC0600 [Chlamydia muridarum Nigg]: S-rich region from 6 to 70 corrected with score 75
>CMUR-NIG-01-000609	gi|15835232|ref|NP_296991.1| hypothetical protein TC0617 [Chlamydia muridarum Nigg]: L-rich region from 347 to 494 corrected with score 41
>CMUR-NIG-01-000611	gi|15835234|ref|NP_296993.1| dnaJ protein [Chlamydia muridarum Nigg]: G-rich region from 67 to 134 corrected with score 80
>CMUR-NIG-01-000623	gi|15835246|ref|NP_297005.1| preprotein translocase subunit SecG [Chlamydia muridarum Nigg]: L-rich region from 1 to 25 corrected with score 41
>CMUR-NIG-01-000629	gi|15835252|ref|NP_297011.1| hypothetical protein TC0637 [Chlamydia muridarum Nigg]: S-rich region from 3 to 29 corrected with score 47
>CMUR-NIG-01-000631	gi|15835254|ref|NP_297013.1| hypothetical protein TC0639 [Chlamydia muridarum Nigg]: E-rich region from 150 to 194 corrected with score 48
>CMUR-NIG-01-000636	gi|15835259|ref|NP_297018.1| hypothetical protein TC0644 [Chlamydia muridarum Nigg]: A-rich region from 41 to 246 corrected with score 46
>CMUR-NIG-01-000637	gi|15835260|ref|NP_297019.1| 3-phosphoshikimate 1-carboxyvinyltransferase [Chlamydia muridarum Nigg]: S-rich region from 11 to 258 corrected with score 40
>CMUR-NIG-01-000643	gi|15835266|ref|NP_297025.1| hypothetical protein TC0651 [Chlamydia muridarum Nigg]: H-rich region from 34 to 49 corrected with score 40
>CMUR-NIG-01-000650	gi|15835273|ref|NP_297032.1| GTP-binding protein HflX [Chlamydia muridarum Nigg]: K-rich region from 182 to 225 corrected with score 47
>CMUR-NIG-01-000663	gi|15835286|ref|NP_297045.1| hypothetical protein TC0671 [Chlamydia muridarum Nigg]: S-rich region from 2 to 207 corrected with score 47
>CMUR-NIG-01-000667	gi|15835290|ref|NP_297049.1| molecular chaperone DnaK [Chlamydia muridarum Nigg]: E-rich region from 496 to 580 corrected with score 53
>CMUR-NIG-01-000667	gi|15835290|ref|NP_297049.1| molecular chaperone DnaK [Chlamydia muridarum Nigg]: S-rich region from 579 to 645 corrected with score 45
>CMUR-NIG-01-000668	gi|15835291|ref|NP_297050.1| VacB/Rnb family exoribonuclease [Chlamydia muridarum Nigg]: K-rich region from 649 to 692 corrected with score 83
>CMUR-NIG-01-000669	gi|15835292|ref|NP_297051.1| hypothetical protein TC0677 [Chlamydia muridarum Nigg]: E-rich region from 25 to 174 corrected with score 67
>CMUR-NIG-01-000686	gi|15835309|ref|NP_297068.1| polymorphic membrane protein B/C family protein [Chlamydia muridarum Nigg]: S-rich region from 2 to 1128 corrected with score 360
>CMUR-NIG-01-000686	gi|15835309|ref|NP_297068.1| polymorphic membrane protein B/C family protein [Chlamydia muridarum Nigg]: T-rich region from 998 to 1064 corrected with score 44
>CMUR-NIG-01-000687	gi|15835310|ref|NP_297069.1| polymorphic membrane protein B/C family protein [Chlamydia muridarum Nigg]: S-rich region from 5 to 1042 corrected with score 453
>CMUR-NIG-01-000687	gi|15835310|ref|NP_297069.1| polymorphic membrane protein B/C family protein [Chlamydia muridarum Nigg]: N-rich region from 290 to 330 corrected with score 60
>CMUR-NIG-01-000687	gi|15835310|ref|NP_297069.1| polymorphic membrane protein B/C family protein [Chlamydia muridarum Nigg]: E-rich region from 72 to 144 corrected with score 45
>CMUR-NIG-01-000687	gi|15835310|ref|NP_297069.1| polymorphic membrane protein B/C family protein [Chlamydia muridarum Nigg]: T-rich region from 995 to 1040 corrected with score 45
>CMUR-NIG-01-000690	gi|15835313|ref|NP_297072.1| ABC transporter, permease protein [Chlamydia muridarum Nigg]: L-rich region from 186 to 273 corrected with score 54
>CMUR-NIG-01-000691	gi|15835314|ref|NP_297073.1| GTPase ObgE [Chlamydia muridarum Nigg]: G-rich region from 31 to 43 corrected with score 43
>CMUR-NIG-01-000705	gi|15835328|ref|NP_297087.1| hypothetical protein TC0713 [Chlamydia muridarum Nigg]: D-rich region from 294 to 316 corrected with score 68
>CMUR-NIG-01-000713	gi|15835336|ref|NP_297095.1| elongation factor G [Chlamydia muridarum Nigg]: E-rich region from 197 to 245 corrected with score 42
>CMUR-NIG-01-000715	gi|15835338|ref|NP_297097.1| 30S ribosomal protein S12 [Chlamydia muridarum Nigg]: K-rich region from 9 to 51 corrected with score 42
>CMUR-NIG-01-000723	gi|15835346|ref|NP_297105.1| euo protein [Chlamydia muridarum Nigg]: E-rich region from 5 to 24 corrected with score 40
>CMUR-NIG-01-000733	gi|15835356|ref|NP_297115.1| hypothetical protein TC0741 [Chlamydia muridarum Nigg]: S-rich region from 6 to 1001 corrected with score 311
>CMUR-NIG-01-000733	gi|15835356|ref|NP_297115.1| hypothetical protein TC0741 [Chlamydia muridarum Nigg]: T-rich region from 2 to 116 corrected with score 79
>CMUR-NIG-01-000733	gi|15835356|ref|NP_297115.1| hypothetical protein TC0741 [Chlamydia muridarum Nigg]: N-rich region from 425 to 527 corrected with score 55
>CMUR-NIG-01-000733	gi|15835356|ref|NP_297115.1| hypothetical protein TC0741 [Chlamydia muridarum Nigg]: D-rich region from 596 to 644 corrected with score 40
>CMUR-NIG-01-000761	gi|15835385|ref|NP_297144.1| hypothetical protein TC0771 [Chlamydia muridarum Nigg]: L-rich region from 20 to 81 corrected with score 46
>CMUR-NIG-01-000780	gi|15835404|ref|NP_297163.1| hypothetical protein TC0790 [Chlamydia muridarum Nigg]: Q-rich region from 72 to 175 corrected with score 60
>CMUR-NIG-01-000781	gi|15835405|ref|NP_297164.1| hypothetical protein TC0791 [Chlamydia muridarum Nigg]: K-rich region from 138 to 165 corrected with score 61
>CMUR-NIG-01-000785	gi|15835409|ref|NP_297168.1| 30S ribosomal protein S11 [Chlamydia muridarum Nigg]: A-rich region from 48 to 107 corrected with score 40
>CMUR-NIG-01-000788	gi|15835412|ref|NP_297171.1| 50S ribosomal protein L15 [Chlamydia muridarum Nigg]: G-rich region from 21 to 55 corrected with score 42
>CMUR-NIG-01-000806	gi|15835430|ref|NP_297189.1| hypothetical protein TC0816 [Chlamydia muridarum Nigg]: A-rich region from 46 to 202 corrected with score 51
>CMUR-NIG-01-000821	gi|15835445|ref|NP_297204.1| GlpT/PgpT/UhpT family protein [Chlamydia muridarum Nigg]: Y-rich region from 27 to 47 corrected with score 40
>CMUR-NIG-01-000838	gi|15835462|ref|NP_297221.1| type III secretion protein SctJ [Chlamydia muridarum Nigg]: E-rich region from 294 to 327 corrected with score 45
>CMUR-NIG-01-000841	gi|15835465|ref|NP_297224.1| type III secretion system protein [Chlamydia muridarum Nigg]: L-rich region from 98 to 126 corrected with score 42
>CMUR-NIG-01-000841	gi|15835465|ref|NP_297224.1| type III secretion system protein [Chlamydia muridarum Nigg]: L-rich region from 254 to 308 corrected with score 40
>CMUR-NIG-01-000851	gi|15835475|ref|NP_297234.1| general secretion pathway protein D [Chlamydia muridarum Nigg]: S-rich region from 388 to 443 corrected with score 48
>CMUR-NIG-01-000855	gi|15835479|ref|NP_297238.1| type III secretion chaperone SycD [Chlamydia muridarum Nigg]: K-rich region from 192 to 246 corrected with score 65
>CMUR-NIG-01-000857	gi|15835481|ref|NP_297240.1| hypothetical protein TC0867 [Chlamydia muridarum Nigg]: S-rich region from 2 to 312 corrected with score 117
>CMUR-NIG-01-000857	gi|15835481|ref|NP_297240.1| hypothetical protein TC0867 [Chlamydia muridarum Nigg]: A-rich region from 255 to 491 corrected with score 87
>CMUR-NIG-01-000858	gi|15835482|ref|NP_297241.1| hypothetical protein TC0868 [Chlamydia muridarum Nigg]: S-rich region from 20 to 433 corrected with score 208
>CMUR-NIG-01-000858	gi|15835482|ref|NP_297241.1| hypothetical protein TC0868 [Chlamydia muridarum Nigg]: A-rich region from 169 to 281 corrected with score 69
>CMUR-NIG-01-000858	gi|15835482|ref|NP_297241.1| hypothetical protein TC0868 [Chlamydia muridarum Nigg]: Q-rich region from 370 to 411 corrected with score 42
>CMUR-NIG-01-000877	gi|15835501|ref|NP_297260.1| hypothetical protein TC0887 [Chlamydia muridarum Nigg]: P-rich region from 47 to 109 corrected with score 77
>CMUR-NIG-01-000880	gi|15835504|ref|NP_297263.1| hypothetical protein TC0890 [Chlamydia muridarum Nigg]: Q-rich region from 35 to 133 corrected with score 52
>CMUR-NIG-01-000896	gi|15835520|ref|NP_297279.1| hypothetical protein TC0906 [Chlamydia muridarum Nigg]: Q-rich region from 76 to 215 corrected with score 61
>CMUR-NIG-01-000897	gi|161579043|ref|NP_297280.2| 30S ribosomal protein S20 [Chlamydia muridarum Nigg]: K-rich region from 4 to 45 corrected with score 49
>CMUR-NIG-01-000901	gi|15835525|ref|NP_297284.1| hypothetical protein TC0911 [Chlamydia muridarum Nigg]: Q-rich region from 27 to 104 corrected with score 52
>CMUR-NIG-01-000910	gi|15835534|ref|NP_297293.1| hypothetical protein TC0921 [Chlamydia muridarum Nigg]: H-rich region from 274 to 285 corrected with score 42
>CPEC-E58-01-000003	gi|330443759|ref|YP_004376745.1| hypothetical protein G5S_0004 [Chlamydophila pecorum E58]: Y-rich region from 57 to 69 corrected with score 50
>CPEC-E58-01-000005	gi|330443761|ref|YP_004376747.1| hypothetical protein G5S_0007 [Chlamydophila pecorum E58]: S-rich region from 6 to 206 corrected with score 74
>CPEC-E58-01-000005	gi|330443761|ref|YP_004376747.1| hypothetical protein G5S_0007 [Chlamydophila pecorum E58]: E-rich region from 217 to 273 corrected with score 47
>CPEC-E58-01-000007	gi|330443763|ref|YP_004376749.1| hypothetical protein G5S_0009 [Chlamydophila pecorum E58]: S-rich region from 51 to 167 corrected with score 73
>CPEC-E58-01-000007	gi|330443763|ref|YP_004376749.1| hypothetical protein G5S_0009 [Chlamydophila pecorum E58]: K-rich region from 174 to 246 corrected with score 57
>CPEC-E58-01-000008	gi|330443764|ref|YP_004376750.1| hypothetical protein G5S_0010 [Chlamydophila pecorum E58]: S-rich region from 4 to 251 corrected with score 90
>CPEC-E58-01-000008	gi|330443764|ref|YP_004376750.1| hypothetical protein G5S_0010 [Chlamydophila pecorum E58]: Q-rich region from 124 to 284 corrected with score 67
>CPEC-E58-01-000020	gi|330443776|ref|YP_004376762.1| hypothetical protein G5S_0023 [Chlamydophila pecorum E58]: Q-rich region from 123 to 371 corrected with score 81
>CPEC-E58-01-000022	gi|330443778|ref|YP_004376764.1| hypothetical protein G5S_0026 [Chlamydophila pecorum E58]: Q-rich region from 38 to 114 corrected with score 49
>CPEC-E58-01-000023	gi|330443779|ref|YP_004376765.1| hypothetical protein G5S_0027 [Chlamydophila pecorum E58]: N-rich region from 96 to 147 corrected with score 40
>CPEC-E58-01-000025	gi|330443781|ref|YP_004376767.1| hypothetical protein G5S_0029 [Chlamydophila pecorum E58]: Q-rich region from 56 to 143 corrected with score 50
>CPEC-E58-01-000031	gi|330443787|ref|YP_004376773.1| cell division protein FtsH [Chlamydophila pecorum E58]: P-rich region from 887 to 893 corrected with score 49
>CPEC-E58-01-000035	gi|330443791|ref|YP_004376777.1| hypothetical protein G5S_0039 [Chlamydophila pecorum E58]: E-rich region from 83 to 134 corrected with score 40
>CPEC-E58-01-000056	gi|330443812|ref|YP_004376798.1| transport permease [Chlamydophila pecorum E58]: I-rich region from 141 to 181 corrected with score 43
>CPEC-E58-01-000064	gi|330443820|ref|YP_004376806.1| outer membrane protein 11 [Chlamydophila pecorum E58]: S-rich region from 111 to 791 corrected with score 60
>CPEC-E58-01-000087	gi|330443843|ref|YP_004376829.1| hypothetical protein G5S_0098 [Chlamydophila pecorum E58]: E-rich region from 125 to 157 corrected with score 43
>CPEC-E58-01-000118	gi|330443874|ref|YP_004376860.1| muramidase [Chlamydophila pecorum E58]: Q-rich region from 75 to 109 corrected with score 44
>CPEC-E58-01-000134	gi|330443890|ref|YP_004376876.1| histone H1-like protein [Chlamydophila pecorum E58]: K-rich region from 23 to 118 corrected with score 91
>CPEC-E58-01-000135	gi|330443891|ref|YP_004376877.1| hypothetical protein G5S_0149 [Chlamydophila pecorum E58]: K-rich region from 2 to 27 corrected with score 46
>CPEC-E58-01-000171	gi|330443927|ref|YP_004376913.1| helicase, swi/snf2 family [Chlamydophila pecorum E58]: E-rich region from 104 to 144 corrected with score 55
>CPEC-E58-01-000172	gi|330443928|ref|YP_004376914.1| trigger factor [Chlamydophila pecorum E58]: E-rich region from 226 to 274 corrected with score 43
>CPEC-E58-01-000176	gi|330443932|ref|YP_004376918.1| GTP-binding protein engA [Chlamydophila pecorum E58]: E-rich region from 166 to 211 corrected with score 46
>CPEC-E58-01-000188	gi|330443944|ref|YP_004376930.1| type III secretion protein SctJ [Chlamydophila pecorum E58]: E-rich region from 296 to 330 corrected with score 43
>CPEC-E58-01-000191	gi|330443947|ref|YP_004376933.1| YscR/HrcR family type III secretion apparatus protein [Chlamydophila pecorum E58]: M-rich region from 248 to 302 corrected with score 45
>CPEC-E58-01-000191	gi|330443947|ref|YP_004376933.1| YscR/HrcR family type III secretion apparatus protein [Chlamydophila pecorum E58]: L-rich region from 92 to 120 corrected with score 42
>CPEC-E58-01-000194	gi|330443950|ref|YP_004376936.1| hypothetical protein G5S_0217 [Chlamydophila pecorum E58]: L-rich region from 104 to 134 corrected with score 42
>CPEC-E58-01-000205	gi|330443961|ref|YP_004376947.1| type III secretion low calcium response chaperone LcrH/SycD [Chlamydophila pecorum E58]: K-rich region from 183 to 242 corrected with score 74
>CPEC-E58-01-000207	gi|330443963|ref|YP_004376949.1| hypothetical protein G5S_0231 [Chlamydophila pecorum E58]: A-rich region from 56 to 355 corrected with score 117
>CPEC-E58-01-000208	gi|330443964|ref|YP_004376950.1| hypothetical protein G5S_0232 [Chlamydophila pecorum E58]: A-rich region from 14 to 435 corrected with score 183
>CPEC-E58-01-000208	gi|330443964|ref|YP_004376950.1| hypothetical protein G5S_0232 [Chlamydophila pecorum E58]: S-rich region from 56 to 123 corrected with score 61
>CPEC-E58-01-000230	gi|330443986|ref|YP_004376972.1| hypothetical protein G5S_0257 [Chlamydophila pecorum E58]: P-rich region from 53 to 112 corrected with score 49
>CPEC-E58-01-000246	gi|330444002|ref|YP_004376988.1| DNA topoisomerase [Chlamydophila pecorum E58]: K-rich region from 749 to 784 corrected with score 48
>CPEC-E58-01-000255	gi|330444011|ref|YP_004376997.1| hypothetical protein G5S_0285 [Chlamydophila pecorum E58]: Q-rich region from 58 to 199 corrected with score 77
>CPEC-E58-01-000256	gi|330444012|ref|YP_004376998.1| 30S ribosomal protein S20 [Chlamydophila pecorum E58]: K-rich region from 4 to 95 corrected with score 50
>CPEC-E58-01-000269	gi|330444025|ref|YP_004377011.1| hypothetical protein G5S_0300 [Chlamydophila pecorum E58]: K-rich region from 101 to 138 corrected with score 55
>CPEC-E58-01-000283	gi|330444039|ref|YP_004377025.1| hypothetical protein G5S_0315 [Chlamydophila pecorum E58]: S-rich region from 19 to 547 corrected with score 160
>CPEC-E58-01-000283	gi|330444039|ref|YP_004377025.1| hypothetical protein G5S_0315 [Chlamydophila pecorum E58]: A-rich region from 206 to 464 corrected with score 59
>CPEC-E58-01-000283	gi|330444039|ref|YP_004377025.1| hypothetical protein G5S_0315 [Chlamydophila pecorum E58]: P-rich region from 76 to 105 corrected with score 51
>CPEC-E58-01-000284	gi|330444040|ref|YP_004377026.1| hypothetical protein G5S_0316 [Chlamydophila pecorum E58]: Q-rich region from 821 to 851 corrected with score 47
>CPEC-E58-01-000298	gi|330444054|ref|YP_004377040.1| hypothetical protein G5S_0331 [Chlamydophila pecorum E58]: E-rich region from 115 to 332 corrected with score 167
>CPEC-E58-01-000298	gi|330444054|ref|YP_004377040.1| hypothetical protein G5S_0331 [Chlamydophila pecorum E58]: S-rich region from 118 to 287 corrected with score 93
>CPEC-E58-01-000298	gi|330444054|ref|YP_004377040.1| hypothetical protein G5S_0331 [Chlamydophila pecorum E58]: P-rich region from 217 to 273 corrected with score 50
>CPEC-E58-01-000301	gi|330444057|ref|YP_004377043.1| hypothetical protein G5S_0334 [Chlamydophila pecorum E58]: E-rich region from 65 to 153 corrected with score 43
>CPEC-E58-01-000303	gi|330444059|ref|YP_004377045.1| hypothetical protein G5S_0336 [Chlamydophila pecorum E58]: E-rich region from 13 to 164 corrected with score 92
>CPEC-E58-01-000304	gi|330444060|ref|YP_004377046.1| hypothetical protein G5S_0337 [Chlamydophila pecorum E58]: S-rich region from 37 to 151 corrected with score 64
>CPEC-E58-01-000304	gi|330444060|ref|YP_004377046.1| hypothetical protein G5S_0337 [Chlamydophila pecorum E58]: Q-rich region from 234 to 287 corrected with score 55
>CPEC-E58-01-000304	gi|330444060|ref|YP_004377046.1| hypothetical protein G5S_0337 [Chlamydophila pecorum E58]: E-rich region from 2 to 92 corrected with score 46
>CPEC-E58-01-000307	gi|330444063|ref|YP_004377049.1| type III secretion protein SctC [Chlamydophila pecorum E58]: K-rich region from 60 to 232 corrected with score 62
>CPEC-E58-01-000330	gi|330444086|ref|YP_004377072.1| hypothetical protein G5S_0369 [Chlamydophila pecorum E58]: S-rich region from 19 to 102 corrected with score 83
>CPEC-E58-01-000334	gi|330444090|ref|YP_004377076.1| D-alanyl-D-alanine carboxypeptidase [Chlamydophila pecorum E58]: H-rich region from 167 to 182 corrected with score 41
>CPEC-E58-01-000341	gi|330444097|ref|YP_004377083.1| sugar phosphate sensor protein UhpC [Chlamydophila pecorum E58]: W-rich region from 127 to 162 corrected with score 41
>CPEC-E58-01-000341	gi|330444097|ref|YP_004377083.1| sugar phosphate sensor protein UhpC [Chlamydophila pecorum E58]: Y-rich region from 27 to 47 corrected with score 40
>CPEC-E58-01-000374	gi|330444130|ref|YP_004377116.1| 50S ribosomal protein L15 [Chlamydophila pecorum E58]: G-rich region from 21 to 55 corrected with score 42
>CPEC-E58-01-000381	gi|330444137|ref|YP_004377123.1| hypothetical protein G5S_0422 [Chlamydophila pecorum E58]: S-rich region from 100 to 251 corrected with score 64
>CPEC-E58-01-000381	gi|330444137|ref|YP_004377123.1| hypothetical protein G5S_0422 [Chlamydophila pecorum E58]: K-rich region from 133 to 166 corrected with score 50
>CPEC-E58-01-000382	gi|330444138|ref|YP_004377124.1| hypothetical protein G5S_0424 [Chlamydophila pecorum E58]: E-rich region from 66 to 227 corrected with score 91
>CPEC-E58-01-000388	gi|330444144|ref|YP_004377130.1| replicative DNA helicase [Chlamydophila pecorum E58]: P-rich region from 11 to 21 corrected with score 42
>CPEC-E58-01-000390	gi|330444146|ref|YP_004377132.1| ADP, ATP carrier protein [Chlamydophila pecorum E58]: I-rich region from 466 to 498 corrected with score 46
>CPEC-E58-01-000419	gi|330444175|ref|YP_004377161.1| hypothetical protein G5S_0471 [Chlamydophila pecorum E58]: E-rich region from 142 to 655 corrected with score 119
>CPEC-E58-01-000419	gi|330444175|ref|YP_004377161.1| hypothetical protein G5S_0471 [Chlamydophila pecorum E58]: E-rich region from 715 to 730 corrected with score 42
>CPEC-E58-01-000432	gi|330444188|ref|YP_004377174.1| hypothetical protein G5S_0486 [Chlamydophila pecorum E58]: S-rich region from 2 to 862 corrected with score 276
>CPEC-E58-01-000432	gi|330444188|ref|YP_004377174.1| hypothetical protein G5S_0486 [Chlamydophila pecorum E58]: T-rich region from 11 to 56 corrected with score 87
>CPEC-E58-01-000432	gi|330444188|ref|YP_004377174.1| hypothetical protein G5S_0486 [Chlamydophila pecorum E58]: G-rich region from 520 to 558 corrected with score 72
>CPEC-E58-01-000432	gi|330444188|ref|YP_004377174.1| hypothetical protein G5S_0486 [Chlamydophila pecorum E58]: P-rich region from 448 to 456 corrected with score 54
>CPEC-E58-01-000432	gi|330444188|ref|YP_004377174.1| hypothetical protein G5S_0486 [Chlamydophila pecorum E58]: T-rich region from 371 to 402 corrected with score 50
>CPEC-E58-01-000462	gi|330444218|ref|YP_004377204.1| GTP-binding protein Obg/CgtA [Chlamydophila pecorum E58]: G-rich region from 31 to 43 corrected with score 40
>CPEC-E58-01-000465	gi|330444221|ref|YP_004377207.1| polymorphic membrane protein B/C family [Chlamydophila pecorum E58]: S-rich region from 5 to 1159 corrected with score 381
>CPEC-E58-01-000465	gi|330444221|ref|YP_004377207.1| polymorphic membrane protein B/C family [Chlamydophila pecorum E58]: T-rich region from 163 to 218 corrected with score 73
>CPEC-E58-01-000465	gi|330444221|ref|YP_004377207.1| polymorphic membrane protein B/C family [Chlamydophila pecorum E58]: A-rich region from 428 to 459 corrected with score 43
>CPEC-E58-01-000466	gi|330444222|ref|YP_004377208.1| hypothetical protein G5S_0529 [Chlamydophila pecorum E58]: K-rich region from 46 to 91 corrected with score 40
>CPEC-E58-01-000482	gi|330444238|ref|YP_004377224.1| hypothetical protein G5S_0545 [Chlamydophila pecorum E58]: E-rich region from 25 to 174 corrected with score 64
>CPEC-E58-01-000485	gi|330444241|ref|YP_004377227.1| hypothetical protein G5S_0549 [Chlamydophila pecorum E58]: L-rich region from 25 to 70 corrected with score 40
>CPEC-E58-01-000490	gi|330444246|ref|YP_004377232.1| hypothetical protein G5S_0554 [Chlamydophila pecorum E58]: D-rich region from 294 to 313 corrected with score 45
>CPEC-E58-01-000491	gi|330444247|ref|YP_004377233.1| hypothetical protein G5S_0555 [Chlamydophila pecorum E58]: I-rich region from 35 to 81 corrected with score 43
>CPEC-E58-01-000491	gi|330444247|ref|YP_004377233.1| hypothetical protein G5S_0555 [Chlamydophila pecorum E58]: S-rich region from 414 to 454 corrected with score 40
>CPEC-E58-01-000503	gi|330444259|ref|YP_004377245.1| hypothetical protein G5S_0568 [Chlamydophila pecorum E58]: K-rich region from 651 to 674 corrected with score 49
>CPEC-E58-01-000503	gi|330444259|ref|YP_004377245.1| hypothetical protein G5S_0568 [Chlamydophila pecorum E58]: K-rich region from 2 to 19 corrected with score 44
>CPEC-E58-01-000504	gi|330444260|ref|YP_004377246.1| chaperone protein DnaK [Chlamydophila pecorum E58]: E-rich region from 491 to 567 corrected with score 57
>CPEC-E58-01-000504	gi|330444260|ref|YP_004377246.1| chaperone protein DnaK [Chlamydophila pecorum E58]: S-rich region from 582 to 643 corrected with score 41
>CPEC-E58-01-000505	gi|330444261|ref|YP_004377247.1| co-chaperone GrpE [Chlamydophila pecorum E58]: E-rich region from 3 to 60 corrected with score 43
>CPEC-E58-01-000522	gi|330444278|ref|YP_004377264.1| hypothetical protein G5S_0590 [Chlamydophila pecorum E58]: P-rich region from 67 to 103 corrected with score 56
>CPEC-E58-01-000531	gi|330444287|ref|YP_004377273.1| hypothetical protein G5S_0604 [Chlamydophila pecorum E58]: S-rich region from 138 to 354 corrected with score 60
>CPEC-E58-01-000532	gi|330444288|ref|YP_004377274.1| hypothetical protein G5S_0605 [Chlamydophila pecorum E58]: S-rich region from 2 to 445 corrected with score 79
>CPEC-E58-01-000532	gi|330444288|ref|YP_004377274.1| hypothetical protein G5S_0605 [Chlamydophila pecorum E58]: P-rich region from 395 to 432 corrected with score 52
>CPEC-E58-01-000532	gi|330444288|ref|YP_004377274.1| hypothetical protein G5S_0605 [Chlamydophila pecorum E58]: P-rich region from 500 to 541 corrected with score 42
>CPEC-E58-01-000533	gi|330444289|ref|YP_004377275.1| polymorphic outer membrane protein e family [Chlamydophila pecorum E58]: S-rich region from 81 to 551 corrected with score 88
>CPEC-E58-01-000534	gi|330444290|ref|YP_004377276.1| outer membrane protein 11 [Chlamydophila pecorum E58]: S-rich region from 164 to 335 corrected with score 64
>CPEC-E58-01-000534	gi|330444290|ref|YP_004377276.1| outer membrane protein 11 [Chlamydophila pecorum E58]: T-rich region from 504 to 649 corrected with score 50
>CPEC-E58-01-000535	gi|330444291|ref|YP_004377277.1| polymorphic outer membrane protein h family [Chlamydophila pecorum E58]: S-rich region from 18 to 583 corrected with score 104
>CPEC-E58-01-000535	gi|330444291|ref|YP_004377277.1| polymorphic outer membrane protein h family [Chlamydophila pecorum E58]: P-rich region from 143 to 164 corrected with score 52
>CPEC-E58-01-000536	gi|330444292|ref|YP_004377278.1| polymorphic membrane protein G family [Chlamydophila pecorum E58]: S-rich region from 43 to 689 corrected with score 170
>CPEC-E58-01-000536	gi|330444292|ref|YP_004377278.1| polymorphic membrane protein G family [Chlamydophila pecorum E58]: T-rich region from 625 to 688 corrected with score 52
>CPEC-E58-01-000537	gi|330444293|ref|YP_004377279.1| hypothetical protein G5S_0611 [Chlamydophila pecorum E58]: Q-rich region from 178 to 380 corrected with score 212
>CPEC-E58-01-000537	gi|330444293|ref|YP_004377279.1| hypothetical protein G5S_0611 [Chlamydophila pecorum E58]: S-rich region from 352 to 440 corrected with score 63
>CPEC-E58-01-000539	gi|330444295|ref|YP_004377281.1| polymorphic membrane protein G family [Chlamydophila pecorum E58]: S-rich region from 95 to 424 corrected with score 88
>CPEC-E58-01-000540	gi|330444296|ref|YP_004377282.1| polymorphic outer membrane protein [Chlamydophila pecorum E58]: S-rich region from 14 to 267 corrected with score 48
>CPEC-E58-01-000541	gi|330444297|ref|YP_004377283.1| outer membrane protein 5 [Chlamydophila pecorum E58]: S-rich region from 20 to 646 corrected with score 292
>CPEC-E58-01-000541	gi|330444297|ref|YP_004377283.1| outer membrane protein 5 [Chlamydophila pecorum E58]: G-rich region from 281 to 345 corrected with score 55
>CPEC-E58-01-000541	gi|330444297|ref|YP_004377283.1| outer membrane protein 5 [Chlamydophila pecorum E58]: T-rich region from 38 to 72 corrected with score 43
>CPEC-E58-01-000541	gi|330444297|ref|YP_004377283.1| outer membrane protein 5 [Chlamydophila pecorum E58]: T-rich region from 508 to 532 corrected with score 42
>CPEC-E58-01-000543	gi|330444299|ref|YP_004377285.1| outer membrane protein 5 [Chlamydophila pecorum E58]: S-rich region from 11 to 514 corrected with score 203
>CPEC-E58-01-000544	gi|330444300|ref|YP_004377286.1| polymorphic membrane protein G family [Chlamydophila pecorum E58]: S-rich region from 12 to 639 corrected with score 167
>CPEC-E58-01-000546	gi|330444302|ref|YP_004377288.1| polymorphic outer membrane protein g family [Chlamydophila pecorum E58]: S-rich region from 5 to 534 corrected with score 191
>CPEC-E58-01-000547	gi|330444303|ref|YP_004377289.1| polymorphic outer membrane protein g/i family [Chlamydophila pecorum E58]: S-rich region from 10 to 1145 corrected with score 421
>CPEC-E58-01-000547	gi|330444303|ref|YP_004377289.1| polymorphic outer membrane protein g/i family [Chlamydophila pecorum E58]: T-rich region from 108 to 228 corrected with score 316
>CPEC-E58-01-000547	gi|330444303|ref|YP_004377289.1| polymorphic outer membrane protein g/i family [Chlamydophila pecorum E58]: Q-rich region from 230 to 281 corrected with score 103
>CPEC-E58-01-000547	gi|330444303|ref|YP_004377289.1| polymorphic outer membrane protein g/i family [Chlamydophila pecorum E58]: E-rich region from 328 to 530 corrected with score 53
>CPEC-E58-01-000547	gi|330444303|ref|YP_004377289.1| polymorphic outer membrane protein g/i family [Chlamydophila pecorum E58]: A-rich region from 895 to 987 corrected with score 42
>CPEC-E58-01-000547	gi|330444303|ref|YP_004377289.1| polymorphic outer membrane protein g/i family [Chlamydophila pecorum E58]: N-rich region from 346 to 463 corrected with score 40
>CPEC-E58-01-000552	gi|330444308|ref|YP_004377294.1| hypothetical protein G5S_0630 [Chlamydophila pecorum E58]: F-rich region from 14 to 31 corrected with score 44
>CPEC-E58-01-000553	gi|330444309|ref|YP_004377295.1| hypothetical protein G5S_0631 [Chlamydophila pecorum E58]: S-rich region from 164 to 375 corrected with score 80
>CPEC-E58-01-000553	gi|330444309|ref|YP_004377295.1| hypothetical protein G5S_0631 [Chlamydophila pecorum E58]: K-rich region from 344 to 380 corrected with score 63
>CPEC-E58-01-000558	gi|330444314|ref|YP_004377300.1| hypothetical protein G5S_0636 [Chlamydophila pecorum E58]: C-rich region from 99 to 118 corrected with score 46
>CPEC-E58-01-000578	gi|330444334|ref|YP_004377320.1| hypothetical protein G5S_0663 [Chlamydophila pecorum E58]: S-rich region from 64 to 179 corrected with score 155
>CPEC-E58-01-000580	gi|330444336|ref|YP_004377322.1| hypothetical protein G5S_0665 [Chlamydophila pecorum E58]: K-rich region from 6 to 73 corrected with score 50
>CPEC-E58-01-000583	gi|330444339|ref|YP_004377325.1| chaperone protein DnaJ [Chlamydophila pecorum E58]: G-rich region from 67 to 133 corrected with score 61
>CPEC-E58-01-000585	gi|330444341|ref|YP_004377327.1| hypothetical protein G5S_0670 [Chlamydophila pecorum E58]: P-rich region from 3 to 24 corrected with score 49
>CPEC-E58-01-000585	gi|330444341|ref|YP_004377327.1| hypothetical protein G5S_0670 [Chlamydophila pecorum E58]: P-rich region from 84 to 121 corrected with score 49
>CPEC-E58-01-000586	gi|330444342|ref|YP_004377328.1| Competence protein family [Chlamydophila pecorum E58]: L-rich region from 322 to 428 corrected with score 42
>CPEC-E58-01-000591	gi|330444347|ref|YP_004377333.1| DNA polymerase III subunit gamma [Chlamydophila pecorum E58]: P-rich region from 358 to 384 corrected with score 71
>CPEC-E58-01-000602	gi|330444358|ref|YP_004377344.1| hypothetical protein G5S_0688 [Chlamydophila pecorum E58]: S-rich region from 26 to 354 corrected with score 63
>CPEC-E58-01-000602	gi|330444358|ref|YP_004377344.1| hypothetical protein G5S_0688 [Chlamydophila pecorum E58]: K-rich region from 177 to 258 corrected with score 41
>CPEC-E58-01-000603	gi|330444359|ref|YP_004377345.1| hypothetical protein G5S_0689 [Chlamydophila pecorum E58]: V-rich region from 292 to 338 corrected with score 43
>CPEC-E58-01-000604	gi|330444360|ref|YP_004377346.1| hypothetical protein G5S_0690 [Chlamydophila pecorum E58]: P-rich region from 157 to 292 corrected with score 144
>CPEC-E58-01-000604	gi|330444360|ref|YP_004377346.1| hypothetical protein G5S_0690 [Chlamydophila pecorum E58]: K-rich region from 133 to 262 corrected with score 108
>CPEC-E58-01-000604	gi|330444360|ref|YP_004377346.1| hypothetical protein G5S_0690 [Chlamydophila pecorum E58]: S-rich region from 148 to 326 corrected with score 72
>CPEC-E58-01-000604	gi|330444360|ref|YP_004377346.1| hypothetical protein G5S_0690 [Chlamydophila pecorum E58]: D-rich region from 326 to 342 corrected with score 40
>CPEC-E58-01-000608	gi|330444364|ref|YP_004377350.1| endopeptidase Clp ATP-binding chain clpC [Chlamydophila pecorum E58]: S-rich region from 153 to 186 corrected with score 59
>CPEC-E58-01-000608	gi|330444364|ref|YP_004377350.1| endopeptidase Clp ATP-binding chain clpC [Chlamydophila pecorum E58]: E-rich region from 441 to 498 corrected with score 47
>CPEC-E58-01-000622	gi|330444378|ref|YP_004377364.1| hypothetical protein G5S_0709 [Chlamydophila pecorum E58]: E-rich region from 126 to 149 corrected with score 50
>CPEC-E58-01-000641	gi|330444397|ref|YP_004377383.1| hypothetical protein G5S_0729 [Chlamydophila pecorum E58]: S-rich region from 2 to 197 corrected with score 109
>CPEC-E58-01-000645	gi|330444401|ref|YP_004377387.1| hypothetical protein G5S_0733 [Chlamydophila pecorum E58]: S-rich region from 2 to 164 corrected with score 50
>CPEC-E58-01-000645	gi|330444401|ref|YP_004377387.1| hypothetical protein G5S_0733 [Chlamydophila pecorum E58]: S-rich region from 497 to 571 corrected with score 49
>CPEC-E58-01-000665	gi|330444421|ref|YP_004377407.1| histone H1-like protein HC2 [Chlamydophila pecorum E58]: K-rich region from 5 to 175 corrected with score 126
>CPEC-E58-01-000665	gi|330444421|ref|YP_004377407.1| histone H1-like protein HC2 [Chlamydophila pecorum E58]: A-rich region from 12 to 177 corrected with score 86
>CPEC-E58-01-000669	gi|330444425|ref|YP_004377411.1| hypothetical protein G5S_0760 [Chlamydophila pecorum E58]: E-rich region from 27 to 128 corrected with score 52
>CPEC-E58-01-000675	gi|330444431|ref|YP_004377417.1| hypothetical protein G5S_0766 [Chlamydophila pecorum E58]: P-rich region from 98 to 134 corrected with score 47
>CPEC-E58-01-000685	gi|330444441|ref|YP_004377427.1| GTP-binding protein LepA [Chlamydophila pecorum E58]: K-rich region from 568 to 588 corrected with score 41
>CPEC-E58-01-000687	gi|330444443|ref|YP_004377429.1| hypothetical protein G5S_0781 [Chlamydophila pecorum E58]: V-rich region from 25 to 72 corrected with score 45
>CPEC-E58-01-000705	gi|330444461|ref|YP_004377447.1| Late transcription unit B protein [Chlamydophila pecorum E58]: K-rich region from 5 to 56 corrected with score 67
>CPEC-E58-01-000706	gi|330444462|ref|YP_004377448.1| hypothetical protein G5S_0801 [Chlamydophila pecorum E58]: F-rich region from 11 to 48 corrected with score 52
>CPEC-E58-01-000707	gi|330444463|ref|YP_004377449.1| hypothetical protein G5S_0802 [Chlamydophila pecorum E58]: S-rich region from 2 to 482 corrected with score 200
>CPEC-E58-01-000708	gi|330444464|ref|YP_004377450.1| hypothetical protein G5S_0803 [Chlamydophila pecorum E58]: K-rich region from 53 to 126 corrected with score 65
>CPEC-E58-01-000716	gi|330444472|ref|YP_004377458.1| hypothetical protein G5S_0811 [Chlamydophila pecorum E58]: S-rich region from 2 to 156 corrected with score 57
>CPEC-E58-01-000717	gi|330444473|ref|YP_004377459.1| type III secretion protein, HrcV family [Chlamydophila pecorum E58]: L-rich region from 27 to 91 corrected with score 57
>CPEC-E58-01-000723	gi|330444479|ref|YP_004377465.1| translation initiation factor IF-2 [Chlamydophila pecorum E58]: S-rich region from 33 to 228 corrected with score 85
>CPEC-E58-01-000723	gi|330444479|ref|YP_004377465.1| translation initiation factor IF-2 [Chlamydophila pecorum E58]: K-rich region from 178 to 283 corrected with score 45
>CPEC-E58-01-000730	gi|330444486|ref|YP_004377472.1| 60 kDa inner membrane protein [Chlamydophila pecorum E58]: Q-rich region from 633 to 653 corrected with score 45
>CPEC-E58-01-000739	gi|330444495|ref|YP_004377481.1| OmpH-like protein [Chlamydophila pecorum E58]: E-rich region from 33 to 144 corrected with score 58
>CPEC-E58-01-000750	gi|330444506|ref|YP_004377492.1| inclusion membrane protein C [Chlamydophila pecorum E58]: V-rich region from 109 to 175 corrected with score 44
>CPEC-E58-01-000751	gi|330444507|ref|YP_004377493.1| inclusion membrane protein B [Chlamydophila pecorum E58]: A-rich region from 41 to 91 corrected with score 48
>CPEC-E58-01-000759	gi|330444515|ref|YP_004377501.1| amino acid antiporter [Chlamydophila pecorum E58]: W-rich region from 81 to 98 corrected with score 40
>CPEC-E58-01-000776	gi|330444532|ref|YP_004377518.1| hypothetical protein G5S_0872 [Chlamydophila pecorum E58]: Q-rich region from 219 to 291 corrected with score 42
>CPEC-E58-01-000776	gi|330444532|ref|YP_004377518.1| hypothetical protein G5S_0872 [Chlamydophila pecorum E58]: V-rich region from 34 to 90 corrected with score 40
>CPEC-E58-01-000782	gi|330444538|ref|YP_004377524.1| protein translocase subunit [Chlamydophila pecorum E58]: K-rich region from 15 to 138 corrected with score 59
>CPEC-E58-01-000784	gi|330444540|ref|YP_004377526.1| hypothetical protein G5S_0886 [Chlamydophila pecorum E58]: S-rich region from 22 to 89 corrected with score 41
>CPEC-E58-01-000793	gi|330444549|ref|YP_004377535.1| 30S ribosomal protein S9 [Chlamydophila pecorum E58]: K-rich region from 92 to 133 corrected with score 43
>CPEC-E58-01-000798	gi|330444554|ref|YP_004377540.1| hypothetical protein G5S_0900 [Chlamydophila pecorum E58]: A-rich region from 172 to 260 corrected with score 53
>CPEC-E58-01-000798	gi|330444554|ref|YP_004377540.1| hypothetical protein G5S_0900 [Chlamydophila pecorum E58]: P-rich region from 364 to 381 corrected with score 48
>CPEC-E58-01-000807	gi|330444563|ref|YP_004377549.1| hypothetical protein G5S_0911 [Chlamydophila pecorum E58]: E-rich region from 183 to 205 corrected with score 49
>CPEC-E58-01-000818	gi|330444574|ref|YP_004377560.1| hypothetical protein G5S_0925 [Chlamydophila pecorum E58]: I-rich region from 33 to 82 corrected with score 43
>CPEC-E58-01-000824	gi|330444580|ref|YP_004377566.1| phospholipase D family protein [Chlamydophila pecorum E58]: R-rich region from 22 to 92 corrected with score 72
>CPEC-E58-01-000824	gi|330444580|ref|YP_004377566.1| phospholipase D family protein [Chlamydophila pecorum E58]: H-rich region from 48 to 100 corrected with score 52
>CPEC-E58-01-000827	gi|330444583|ref|YP_004377569.1| glycosyltransferase sugar-binding domain-containing protein [Chlamydophila pecorum E58]: K-rich region from 645 to 731 corrected with score 89
>CPEC-E58-01-000827	gi|330444583|ref|YP_004377569.1| glycosyltransferase sugar-binding domain-containing protein [Chlamydophila pecorum E58]: K-rich region from 151 to 229 corrected with score 50
>CPEC-E58-01-000827	gi|330444583|ref|YP_004377569.1| glycosyltransferase sugar-binding domain-containing protein [Chlamydophila pecorum E58]: E-rich region from 679 to 726 corrected with score 44
>CPEC-E58-01-000828	gi|330444584|ref|YP_004377570.1| phospholipase D family protein [Chlamydophila pecorum E58]: H-rich region from 16 to 75 corrected with score 84
>CPEC-E58-01-000834	gi|330444590|ref|YP_004377576.1| glycosyltransferase sugar-binding domain-containing protein [Chlamydophila pecorum E58]: K-rich region from 197 to 348 corrected with score 81
>CPEC-E58-01-000834	gi|330444590|ref|YP_004377576.1| glycosyltransferase sugar-binding domain-containing protein [Chlamydophila pecorum E58]: K-rich region from 1118 to 1172 corrected with score 67
>CPEC-E58-01-000834	gi|330444590|ref|YP_004377576.1| glycosyltransferase sugar-binding domain-containing protein [Chlamydophila pecorum E58]: K-rich region from 613 to 736 corrected with score 63
>CPEC-E58-01-000834	gi|330444590|ref|YP_004377576.1| glycosyltransferase sugar-binding domain-containing protein [Chlamydophila pecorum E58]: K-rich region from 1243 to 1290 corrected with score 44
>CPEC-E58-01-000835	gi|330444591|ref|YP_004377577.1| phospholipase D family protein [Chlamydophila pecorum E58]: S-rich region from 2 to 90 corrected with score 57
>CPEC-E58-01-000844	gi|330444600|ref|YP_004377586.1| inclusion membrane protein A [Chlamydophila pecorum E58]: A-rich region from 253 to 312 corrected with score 106
>CPEC-E58-01-000844	gi|330444600|ref|YP_004377586.1| inclusion membrane protein A [Chlamydophila pecorum E58]: Q-rich region from 213 to 263 corrected with score 97
>CPEC-E58-01-000844	gi|330444600|ref|YP_004377586.1| inclusion membrane protein A [Chlamydophila pecorum E58]: P-rich region from 278 to 313 corrected with score 45
>CPEC-E58-01-000853	gi|330444609|ref|YP_004377595.1| oligopeptide binding protein [Chlamydophila pecorum E58]: H-rich region from 223 to 240 corrected with score 40
>CPEC-E58-01-000856	gi|330444612|ref|YP_004377598.1| peptide ABC transporter periplasmic binding protein [Chlamydophila pecorum E58]: Q-rich region from 369 to 429 corrected with score 45
>CPEC-E58-01-000872	gi|330444628|ref|YP_004377614.1| hypothetical protein G5S_0992 [Chlamydophila pecorum E58]: E-rich region from 969 to 1041 corrected with score 40
>CPEC-E58-01-000876	gi|330444632|ref|YP_004377618.1| hypothetical protein G5S_0996 [Chlamydophila pecorum E58]: G-rich region from 43 to 94 corrected with score 72
>CPEC-E58-01-000883	gi|330444639|ref|YP_004377625.1| ATP-dependent Clp protease subunit B [Chlamydophila pecorum E58]: E-rich region from 412 to 534 corrected with score 64
>CPEC-E58-01-000898	gi|330444654|ref|YP_004377640.1| hypothetical protein G5S_1020 [Chlamydophila pecorum E58]: I-rich region from 30 to 81 corrected with score 54
>CPEC-E58-01-000909	gi|330444665|ref|YP_004377651.1| 30S ribosomal protein [Chlamydophila pecorum E58]: R-rich region from 87 to 110 corrected with score 40
>CPEC-E58-01-000913	gi|330444669|ref|YP_004377655.1| peptide chain release factor 1 [Chlamydophila pecorum E58]: E-rich region from 15 to 92 corrected with score 41
>CPEC-E58-01-000939	gi|330444695|ref|YP_004377681.1| hypothetical protein G5S_1062 [Chlamydophila pecorum E58]: K-rich region from 22 to 73 corrected with score 54
>CPEC-E58-01-000944	gi|330444700|ref|YP_004377686.1| hypothetical protein G5S_1067 [Chlamydophila pecorum E58]: A-rich region from 58 to 151 corrected with score 53
>CPEC-E58-01-000945	gi|330444701|ref|YP_004377687.1| 50S ribosomal protein L7/L12 [Chlamydophila pecorum E58]: A-rich region from 34 to 57 corrected with score 44
>CPEC-E58-01-000964	gi|330444720|ref|YP_004377706.1| polymorphic outer membrane protein [Chlamydophila pecorum E58]: S-rich region from 30 to 632 corrected with score 208
>CPEC-E58-01-000964	gi|330444720|ref|YP_004377706.1| polymorphic outer membrane protein [Chlamydophila pecorum E58]: G-rich region from 264 to 293 corrected with score 46
>CPEC-E58-01-000964	gi|330444720|ref|YP_004377706.1| polymorphic outer membrane protein [Chlamydophila pecorum E58]: T-rich region from 368 to 558 corrected with score 44
>CPEC-E58-01-000981	gi|330444737|ref|YP_004377724.1| 3-dehydroquinate dehydratase/shikimate 5-dehydrogenase [Chlamydophila pecorum E58]: H-rich region from 113 to 136 corrected with score 44
>CPEC-E58-01-000983	gi|330444739|ref|YP_004377726.1| hypothetical protein G5S_1110 [Chlamydophila pecorum E58]: H-rich region from 29 to 50 corrected with score 49
>CPNE-AR3-01-000002	gi|16752299|ref|NP_444556.1| hypothetical protein CP0003 [Chlamydophila pneumoniae AR39]: K-rich region from 119 to 138 corrected with score 45
>CPNE-AR3-01-000016	gi|16752312|ref|NP_444570.1| hypothetical protein CP0018 [Chlamydophila pneumoniae AR39]: S-rich region from 22 to 632 corrected with score 136
>CPNE-AR3-01-000016	gi|16752312|ref|NP_444570.1| hypothetical protein CP0018 [Chlamydophila pneumoniae AR39]: A-rich region from 391 to 457 corrected with score 73
>CPNE-AR3-01-000017	gi|16752313|ref|NP_444571.1| hypothetical protein CP0019 [Chlamydophila pneumoniae AR39]: Q-rich region from 818 to 847 corrected with score 45
>CPNE-AR3-01-000018	gi|16752314|ref|NP_444572.1| hypothetical protein CP0020 [Chlamydophila pneumoniae AR39]: S-rich region from 317 to 456 corrected with score 41
>CPNE-AR3-01-000032	gi|16752328|ref|NP_444586.1| hypothetical protein CP0034 [Chlamydophila pneumoniae AR39]: E-rich region from 114 to 359 corrected with score 168
>CPNE-AR3-01-000032	gi|16752328|ref|NP_444586.1| hypothetical protein CP0034 [Chlamydophila pneumoniae AR39]: S-rich region from 118 to 363 corrected with score 54
>CPNE-AR3-01-000032	gi|16752328|ref|NP_444586.1| hypothetical protein CP0034 [Chlamydophila pneumoniae AR39]: E-rich region from 518 to 539 corrected with score 43
>CPNE-AR3-01-000038	gi|16752334|ref|NP_444592.1| hypothetical protein CP0040 [Chlamydophila pneumoniae AR39]: E-rich region from 13 to 149 corrected with score 97
>CPNE-AR3-01-000039	gi|16752335|ref|NP_444593.1| hypothetical protein CP0041 [Chlamydophila pneumoniae AR39]: E-rich region from 22 to 87 corrected with score 57
>CPNE-AR3-01-000039	gi|16752335|ref|NP_444593.1| hypothetical protein CP0041 [Chlamydophila pneumoniae AR39]: E-rich region from 249 to 277 corrected with score 47
>CPNE-AR3-01-000042	gi|16752338|ref|NP_444596.1| type III secretion protein SctC [Chlamydophila pneumoniae AR39]: K-rich region from 52 to 252 corrected with score 43
>CPNE-AR3-01-000042	gi|16752338|ref|NP_444596.1| type III secretion protein SctC [Chlamydophila pneumoniae AR39]: T-rich region from 732 to 802 corrected with score 40
>CPNE-AR3-01-000048	gi|16752344|ref|NP_444602.1| 30S ribosomal protein S2 [Chlamydophila pneumoniae AR39]: E-rich region from 251 to 266 corrected with score 40
>CPNE-AR3-01-000052	gi|16752348|ref|NP_444606.1| cysteine desulfurase activator complex subunit SufB [Chlamydophila pneumoniae AR39]: S-rich region from 334 to 428 corrected with score 41
>CPNE-AR3-01-000067	gi|16752363|ref|NP_444621.1| hypothetical protein CP0069 [Chlamydophila pneumoniae AR39]: P-rich region from 137 to 189 corrected with score 52
>CPNE-AR3-01-000068	gi|16752364|ref|NP_444622.1| hypothetical protein CP0070 [Chlamydophila pneumoniae AR39]: S-rich region from 18 to 159 corrected with score 65
>CPNE-AR3-01-000068	gi|16752364|ref|NP_444622.1| hypothetical protein CP0070 [Chlamydophila pneumoniae AR39]: P-rich region from 80 to 122 corrected with score 45
>CPNE-AR3-01-000073	gi|16752369|ref|NP_444627.1| D-alanyl-D-alanine carboxypeptidase [Chlamydophila pneumoniae AR39]: H-rich region from 172 to 187 corrected with score 41
>CPNE-AR3-01-000080	gi|16752375|ref|NP_444634.1| GlpT/PgpT/UhpT family protein [Chlamydophila pneumoniae AR39]: W-rich region from 127 to 139 corrected with score 40
>CPNE-AR3-01-000080	gi|16752375|ref|NP_444634.1| GlpT/PgpT/UhpT family protein [Chlamydophila pneumoniae AR39]: Y-rich region from 27 to 47 corrected with score 40
>CPNE-AR3-01-000115	gi|16752410|ref|NP_444669.1| 50S ribosomal protein L15 [Chlamydophila pneumoniae AR39]: G-rich region from 21 to 55 corrected with score 42
>CPNE-AR3-01-000116	gi|161353774|ref|NP_444670.2| preprotein translocase subunit SecY [Chlamydophila pneumoniae AR39]: I-rich region from 230 to 251 corrected with score 44
>CPNE-AR3-01-000122	gi|16752417|ref|NP_444676.1| hypothetical protein CP0124 [Chlamydophila pneumoniae AR39]: E-rich region from 109 to 191 corrected with score 66
>CPNE-AR3-01-000122	gi|16752417|ref|NP_444676.1| hypothetical protein CP0124 [Chlamydophila pneumoniae AR39]: K-rich region from 127 to 157 corrected with score 51
>CPNE-AR3-01-000123	gi|16752418|ref|NP_444677.1| hypothetical protein CP0125 [Chlamydophila pneumoniae AR39]: Q-rich region from 69 to 241 corrected with score 82
>CPNE-AR3-01-000131	gi|16752426|ref|NP_444685.1| ADP, ATP carrier protein [Chlamydophila pneumoniae AR39]: I-rich region from 467 to 499 corrected with score 43
>CPNE-AR3-01-000145	gi|16753079|ref|NP_444699.1| hypothetical protein CP0147 [Chlamydophila pneumoniae AR39]: E-rich region from 30 to 65 corrected with score 56
>CPNE-AR3-01-000161	gi|16752453|ref|NP_444715.1| hypothetical protein CP0163 [Chlamydophila pneumoniae AR39]: Q-rich region from 226 to 650 corrected with score 146
>CPNE-AR3-01-000161	gi|16752453|ref|NP_444715.1| hypothetical protein CP0163 [Chlamydophila pneumoniae AR39]: E-rich region from 377 to 580 corrected with score 46
>CPNE-AR3-01-000174	gi|16752466|ref|NP_444728.1| hypothetical protein CP0177 [Chlamydophila pneumoniae AR39]: S-rich region from 6 to 751 corrected with score 229
>CPNE-AR3-01-000174	gi|16752466|ref|NP_444728.1| hypothetical protein CP0177 [Chlamydophila pneumoniae AR39]: T-rich region from 554 to 664 corrected with score 111
>CPNE-AR3-01-000174	gi|16752466|ref|NP_444728.1| hypothetical protein CP0177 [Chlamydophila pneumoniae AR39]: T-rich region from 9 to 50 corrected with score 61
>CPNE-AR3-01-000174	gi|16752466|ref|NP_444728.1| hypothetical protein CP0177 [Chlamydophila pneumoniae AR39]: P-rich region from 449 to 461 corrected with score 48
>CPNE-AR3-01-000183	gi|16752475|ref|NP_444737.1| bifunctional preprotein translocase subunit SecD/SecF [Chlamydophila pneumoniae AR39]: S-rich region from 136 to 244 corrected with score 48
>CPNE-AR3-01-000197	gi|16752489|ref|NP_444751.1| 30S ribosomal protein S12 [Chlamydophila pneumoniae AR39]: K-rich region from 9 to 51 corrected with score 41
>CPNE-AR3-01-000205	gi|161353773|ref|NP_444759.2| GTPase ObgE [Chlamydophila pneumoniae AR39]: G-rich region from 31 to 43 corrected with score 43
>CPNE-AR3-01-000206	gi|16752498|ref|NP_444760.1| ABC transporter, permease protein [Chlamydophila pneumoniae AR39]: L-rich region from 183 to 239 corrected with score 51
>CPNE-AR3-01-000209	gi|16752501|ref|NP_444763.1| polymorphic membrane protein B/C family protein [Chlamydophila pneumoniae AR39]: S-rich region from 33 to 1279 corrected with score 354
>CPNE-AR3-01-000209	gi|16752501|ref|NP_444763.1| polymorphic membrane protein B/C family protein [Chlamydophila pneumoniae AR39]: A-rich region from 538 to 579 corrected with score 43
>CPNE-AR3-01-000222	gi|16752514|ref|NP_444776.1| branched-chain alpha-keto acid dehydrogenase subunit E2 [Chlamydophila pneumoniae AR39]: S-rich region from 82 to 108 corrected with score 40
>CPNE-AR3-01-000225	gi|16752517|ref|NP_444779.1| hypothetical protein CP0228 [Chlamydophila pneumoniae AR39]: E-rich region from 25 to 174 corrected with score 56
>CPNE-AR3-01-000233	gi|16752525|ref|NP_444787.1| hypothetical protein CP0236 [Chlamydophila pneumoniae AR39]: I-rich region from 40 to 88 corrected with score 41
>CPNE-AR3-01-000234	gi|16752526|ref|NP_444788.1| hypothetical protein CP0237 [Chlamydophila pneumoniae AR39]: T-rich region from 154 to 207 corrected with score 43
>CPNE-AR3-01-000246	gi|16752538|ref|NP_444800.1| VacB/Rnb family exoribonuclease [Chlamydophila pneumoniae AR39]: K-rich region from 655 to 674 corrected with score 43
>CPNE-AR3-01-000248	gi|16752540|ref|NP_444802.1| molecular chaperone DnaK [Chlamydophila pneumoniae AR39]: E-rich region from 493 to 660 corrected with score 64
>CPNE-AR3-01-000248	gi|16752540|ref|NP_444802.1| molecular chaperone DnaK [Chlamydophila pneumoniae AR39]: S-rich region from 599 to 643 corrected with score 46
>CPNE-AR3-01-000249	gi|16752541|ref|NP_444803.1| heat shock protein GrpE, putative [Chlamydophila pneumoniae AR39]: E-rich region from 7 to 63 corrected with score 55
>CPNE-AR3-01-000252	gi|16752544|ref|NP_444806.1| hypothetical protein CP0255 [Chlamydophila pneumoniae AR39]: E-rich region from 316 to 384 corrected with score 55
>CPNE-AR3-01-000252	gi|16752544|ref|NP_444806.1| hypothetical protein CP0255 [Chlamydophila pneumoniae AR39]: S-rich region from 2 to 86 corrected with score 46
>CPNE-AR3-01-000268	gi|16752560|ref|NP_444822.1| hypothetical protein CP0271 [Chlamydophila pneumoniae AR39]: P-rich region from 67 to 154 corrected with score 174
>CPNE-AR3-01-000276	gi|16752568|ref|NP_444830.1| hypothetical protein CP0280 [Chlamydophila pneumoniae AR39]: V-rich region from 57 to 94 corrected with score 43
>CPNE-AR3-01-000277	gi|16752569|ref|NP_444831.1| hypothetical protein CP0281 [Chlamydophila pneumoniae AR39]: S-rich region from 7 to 487 corrected with score 109
>CPNE-AR3-01-000278	gi|16752570|ref|NP_444832.1| hypothetical protein CP0282 [Chlamydophila pneumoniae AR39]: S-rich region from 2 to 637 corrected with score 119
>CPNE-AR3-01-000279	gi|16752571|ref|NP_444833.1| polymorphic membrane protein E/F family protein [Chlamydophila pneumoniae AR39]: S-rich region from 672 to 800 corrected with score 54
>CPNE-AR3-01-000280	gi|16752572|ref|NP_444834.1| polymorphic membrane protein E/F family protein [Chlamydophila pneumoniae AR39]: N-rich region from 147 to 306 corrected with score 60
>CPNE-AR3-01-000281	gi|16752573|ref|NP_444835.1| polymorphic membrane protein E/F family protein [Chlamydophila pneumoniae AR39]: S-rich region from 97 to 351 corrected with score 52
>CPNE-AR3-01-000281	gi|16752573|ref|NP_444835.1| polymorphic membrane protein E/F family protein [Chlamydophila pneumoniae AR39]: T-rich region from 467 to 534 corrected with score 48
>CPNE-AR3-01-000293	gi|16752585|ref|NP_444847.1| polymorphic membrane protein H family protein [Chlamydophila pneumoniae AR39]: S-rich region from 46 to 458 corrected with score 85
>CPNE-AR3-01-000294	gi|16752586|ref|NP_444848.1| polymorphic membrane protein G family protein [Chlamydophila pneumoniae AR39]: S-rich region from 86 to 512 corrected with score 94
>CPNE-AR3-01-000294	gi|16752586|ref|NP_444848.1| polymorphic membrane protein G family protein [Chlamydophila pneumoniae AR39]: P-rich region from 317 to 348 corrected with score 55
>CPNE-AR3-01-000294	gi|16752586|ref|NP_444848.1| polymorphic membrane protein G family protein [Chlamydophila pneumoniae AR39]: T-rich region from 497 to 671 corrected with score 50
>CPNE-AR3-01-000297	gi|16752589|ref|NP_444851.1| polymorphic membrane protein G family protein [Chlamydophila pneumoniae AR39]: S-rich region from 10 to 523 corrected with score 138
>CPNE-AR3-01-000298	gi|16752590|ref|NP_444852.1| polymorphic membrane protein G family protein [Chlamydophila pneumoniae AR39]: S-rich region from 11 to 517 corrected with score 154
>CPNE-AR3-01-000298	gi|16752590|ref|NP_444852.1| polymorphic membrane protein G family protein [Chlamydophila pneumoniae AR39]: T-rich region from 550 to 598 corrected with score 51
>CPNE-AR3-01-000301	gi|16752593|ref|NP_444855.1| polymorphic membrane protein G family protein [Chlamydophila pneumoniae AR39]: S-rich region from 11 to 527 corrected with score 150
>CPNE-AR3-01-000302	gi|16752594|ref|NP_444856.1| polymorphic membrane protein G family protein [Chlamydophila pneumoniae AR39]: S-rich region from 21 to 555 corrected with score 180
>CPNE-AR3-01-000303	gi|16752595|ref|NP_444857.1| polymorphic membrane protein G family protein [Chlamydophila pneumoniae AR39]: S-rich region from 2 to 593 corrected with score 129
>CPNE-AR3-01-000304	gi|16752596|ref|NP_444858.1| polymorphic membrane protein G family protein [Chlamydophila pneumoniae AR39]: S-rich region from 10 to 680 corrected with score 268
>CPNE-AR3-01-000304	gi|16752596|ref|NP_444858.1| polymorphic membrane protein G family protein [Chlamydophila pneumoniae AR39]: T-rich region from 45 to 549 corrected with score 104
>CPNE-AR3-01-000304	gi|16752596|ref|NP_444858.1| polymorphic membrane protein G family protein [Chlamydophila pneumoniae AR39]: P-rich region from 731 to 753 corrected with score 40
>CPNE-AR3-01-000305	gi|16752597|ref|NP_444859.1| hypothetical protein CP0310 [Chlamydophila pneumoniae AR39]: S-rich region from 195 to 404 corrected with score 77
>CPNE-AR3-01-000305	gi|16752597|ref|NP_444859.1| hypothetical protein CP0310 [Chlamydophila pneumoniae AR39]: Q-rich region from 346 to 380 corrected with score 62
>CPNE-AR3-01-000306	gi|16752598|ref|NP_444860.1| hypothetical protein CP0311 [Chlamydophila pneumoniae AR39]: P-rich region from 143 to 157 corrected with score 53
>CPNE-AR3-01-000309	gi|16752600|ref|NP_444863.1| hypothetical protein CP0314 [Chlamydophila pneumoniae AR39]: I-rich region from 46 to 99 corrected with score 46
>CPNE-AR3-01-000311	gi|16752602|ref|NP_444865.1| ATP-dependent Clp protease, ATP-binding subunit [Chlamydophila pneumoniae AR39]: S-rich region from 153 to 186 corrected with score 61
>CPNE-AR3-01-000311	gi|16752602|ref|NP_444865.1| ATP-dependent Clp protease, ATP-binding subunit [Chlamydophila pneumoniae AR39]: E-rich region from 441 to 498 corrected with score 55
>CPNE-AR3-01-000326	gi|16752616|ref|NP_444880.1| hypothetical protein CP0331 [Chlamydophila pneumoniae AR39]: D-rich region from 129 to 144 corrected with score 54
>CPNE-AR3-01-000329	gi|16752619|ref|NP_444883.1| hypothetical protein CP0334 [Chlamydophila pneumoniae AR39]: C-rich region from 10 to 16 corrected with score 42
>CPNE-AR3-01-000345	gi|16752635|ref|NP_444899.1| hypothetical protein CP0350 [Chlamydophila pneumoniae AR39]: S-rich region from 30 to 202 corrected with score 103
>CPNE-AR3-01-000346	gi|16752636|ref|NP_444900.1| hypothetical protein CP0351 [Chlamydophila pneumoniae AR39]: P-rich region from 266 to 290 corrected with score 41
>CPNE-AR3-01-000365	gi|16752654|ref|NP_444919.1| Hc2 nucleoprotein [Chlamydophila pneumoniae AR39]: K-rich region from 5 to 157 corrected with score 126
>CPNE-AR3-01-000365	gi|16752654|ref|NP_444919.1| Hc2 nucleoprotein [Chlamydophila pneumoniae AR39]: A-rich region from 12 to 128 corrected with score 60
>CPNE-AR3-01-000371	gi|16752660|ref|NP_444925.1| hypothetical protein CP0377 [Chlamydophila pneumoniae AR39]: E-rich region from 27 to 127 corrected with score 54
>CPNE-AR3-01-000375	gi|16752664|ref|NP_444929.1| hypothetical protein CP0381 [Chlamydophila pneumoniae AR39]: L-rich region from 42 to 103 corrected with score 43
>CPNE-AR3-01-000380	gi|16752669|ref|NP_444934.1| hypothetical protein CP0386 [Chlamydophila pneumoniae AR39]: I-rich region from 41 to 97 corrected with score 56
>CPNE-AR3-01-000381	gi|16752670|ref|NP_444935.1| hypothetical protein CP0387 [Chlamydophila pneumoniae AR39]: P-rich region from 83 to 127 corrected with score 46
>CPNE-AR3-01-000386	gi|16752673|ref|NP_444940.1| hypothetical protein CP0391 [Chlamydophila pneumoniae AR39]: V-rich region from 46 to 110 corrected with score 40
>CPNE-AR3-01-000387	gi|16752674|ref|NP_444941.1| hypothetical protein CP0392 [Chlamydophila pneumoniae AR39]: I-rich region from 38 to 83 corrected with score 44
>CPNE-AR3-01-000394	gi|16752681|ref|NP_444948.1| GTP-binding protein LepA [Chlamydophila pneumoniae AR39]: K-rich region from 567 to 587 corrected with score 41
>CPNE-AR3-01-000396	gi|16752683|ref|NP_444950.1| hypothetical protein CP0401 [Chlamydophila pneumoniae AR39]: V-rich region from 30 to 75 corrected with score 40
>CPNE-AR3-01-000411	gi|16752698|ref|NP_444965.1| zinc protease [Chlamydophila pneumoniae AR39]: F-rich region from 600 to 620 corrected with score 41
>CPNE-AR3-01-000419	gi|16752706|ref|NP_444973.1| hypothetical protein CP0425 [Chlamydophila pneumoniae AR39]: K-rich region from 3 to 72 corrected with score 54
>CPNE-AR3-01-000420	gi|16752707|ref|NP_444974.1| hypothetical protein CP0426 [Chlamydophila pneumoniae AR39]: S-rich region from 4 to 463 corrected with score 167
>CPNE-AR3-01-000420	gi|16752707|ref|NP_444974.1| hypothetical protein CP0426 [Chlamydophila pneumoniae AR39]: G-rich region from 544 to 562 corrected with score 44
>CPNE-AR3-01-000421	gi|16752708|ref|NP_444975.1| hypothetical protein CP0427 [Chlamydophila pneumoniae AR39]: K-rich region from 51 to 116 corrected with score 74
>CPNE-AR3-01-000427	gi|16752714|ref|NP_444981.1| type III secreted protein SctW [Chlamydophila pneumoniae AR39]: K-rich region from 59 to 91 corrected with score 49
>CPNE-AR3-01-000427	gi|16752714|ref|NP_444981.1| type III secreted protein SctW [Chlamydophila pneumoniae AR39]: A-rich region from 2 to 36 corrected with score 40
>CPNE-AR3-01-000428	gi|16752715|ref|NP_444982.1| type III secretion inner membrane protein SctV [Chlamydophila pneumoniae AR39]: I-rich region from 27 to 141 corrected with score 50
>CPNE-AR3-01-000434	gi|16752721|ref|NP_444988.1| translation initiation factor IF-2 [Chlamydophila pneumoniae AR39]: S-rich region from 33 to 110 corrected with score 76
>CPNE-AR3-01-000434	gi|16752721|ref|NP_444988.1| translation initiation factor IF-2 [Chlamydophila pneumoniae AR39]: K-rich region from 150 to 295 corrected with score 52
>CPNE-AR3-01-000451	gi|16752738|ref|NP_445005.1| cationic outer membrane protein OmpH, putative [Chlamydophila pneumoniae AR39]: E-rich region from 33 to 144 corrected with score 57
>CPNE-AR3-01-000460	gi|16752746|ref|NP_445014.1| hypothetical protein CP0466 [Chlamydophila pneumoniae AR39]: I-rich region from 128 to 151 corrected with score 46
>CPNE-AR3-01-000461	gi|16752747|ref|NP_445015.1| inclusion membrane protein B [Chlamydophila pneumoniae AR39]: V-rich region from 99 to 172 corrected with score 47
>CPNE-AR3-01-000469	gi|16752755|ref|NP_445023.1| amino acid antiporter [Chlamydophila pneumoniae AR39]: W-rich region from 81 to 98 corrected with score 40
>CPNE-AR3-01-000474	gi|16752760|ref|NP_445028.1| hypothetical protein CP0481 [Chlamydophila pneumoniae AR39]: V-rich region from 76 to 136 corrected with score 65
>CPNE-AR3-01-000485	gi|16752771|ref|NP_445039.1| hypothetical protein CP0492 [Chlamydophila pneumoniae AR39]: N-rich region from 53 to 125 corrected with score 44
>CPNE-AR3-01-000494	gi|16752780|ref|NP_445048.1| hypothetical protein CP0501 [Chlamydophila pneumoniae AR39]: K-rich region from 20 to 117 corrected with score 41
>CPNE-AR3-01-000506	gi|16752792|ref|NP_445060.1| 30S ribosomal protein S9 [Chlamydophila pneumoniae AR39]: K-rich region from 93 to 134 corrected with score 40
>CPNE-AR3-01-000509	gi|16752795|ref|NP_445063.1| hypothetical protein CP0519 [Chlamydophila pneumoniae AR39]: V-rich region from 19 to 60 corrected with score 40
>CPNE-AR3-01-000510	gi|16752796|ref|NP_445064.1| hypothetical protein CP0520 [Chlamydophila pneumoniae AR39]: V-rich region from 26 to 57 corrected with score 44
>CPNE-AR3-01-000512	gi|16752798|ref|NP_445066.1| hypothetical protein CP0522 [Chlamydophila pneumoniae AR39]: G-rich region from 316 to 364 corrected with score 81
>CPNE-AR3-01-000512	gi|16752798|ref|NP_445066.1| hypothetical protein CP0522 [Chlamydophila pneumoniae AR39]: P-rich region from 366 to 381 corrected with score 52
>CPNE-AR3-01-000512	gi|16752798|ref|NP_445066.1| hypothetical protein CP0522 [Chlamydophila pneumoniae AR39]: A-rich region from 164 to 237 corrected with score 47
>CPNE-AR3-01-000524	gi|16752809|ref|NP_445078.1| hypothetical protein CP0534 [Chlamydophila pneumoniae AR39]: K-rich region from 77 to 167 corrected with score 53
>CPNE-AR3-01-000529	gi|16752814|ref|NP_445083.1| hypothetical protein CP0539 [Chlamydophila pneumoniae AR39]: K-rich region from 140 to 223 corrected with score 59
>CPNE-AR3-01-000529	gi|16752814|ref|NP_445083.1| hypothetical protein CP0539 [Chlamydophila pneumoniae AR39]: L-rich region from 32 to 89 corrected with score 43
>CPNE-AR3-01-000540	gi|16752825|ref|NP_445094.1| hypothetical protein CP0550 [Chlamydophila pneumoniae AR39]: L-rich region from 31 to 86 corrected with score 44
>CPNE-AR3-01-000543	gi|16752828|ref|NP_445097.1| hypothetical protein CP0553 [Chlamydophila pneumoniae AR39]: L-rich region from 41 to 88 corrected with score 42
>CPNE-AR3-01-000570	gi|16752854|ref|NP_445124.1| hypothetical protein CP0581 [Chlamydophila pneumoniae AR39]: Q-rich region from 219 to 336 corrected with score 64
>CPNE-AR3-01-000582	gi|16752866|ref|NP_445136.1| hypothetical protein CP0593 [Chlamydophila pneumoniae AR39]: S-rich region from 121 to 154 corrected with score 41
>CPNE-AR3-01-000584	gi|16752868|ref|NP_445138.1| hypothetical protein CP0595 [Chlamydophila pneumoniae AR39]: I-rich region from 58 to 115 corrected with score 50
>CPNE-AR3-01-000593	gi|16752877|ref|NP_445147.1| hypothetical protein CP0605 [Chlamydophila pneumoniae AR39]: L-rich region from 29 to 82 corrected with score 63
>CPNE-AR3-01-000611	gi|16752894|ref|NP_445165.1| hypothetical protein CP0623 [Chlamydophila pneumoniae AR39]: E-rich region from 1398 to 1509 corrected with score 49
>CPNE-AR3-01-000614	gi|16752897|ref|NP_445168.1| hypothetical protein CP0626 [Chlamydophila pneumoniae AR39]: A-rich region from 2 to 88 corrected with score 43
>CPNE-AR3-01-000617	gi|16752900|ref|NP_445171.1| ATP-dependent Clp protease, subunit B [Chlamydophila pneumoniae AR39]: E-rich region from 418 to 540 corrected with score 64
>CPNE-AR3-01-000629	gi|16752912|ref|NP_445183.1| hypothetical protein CP0641 [Chlamydophila pneumoniae AR39]: L-rich region from 36 to 83 corrected with score 48
>CPNE-AR3-01-000630	gi|16752913|ref|NP_445184.1| hypothetical protein CP0642 [Chlamydophila pneumoniae AR39]: L-rich region from 29 to 77 corrected with score 47
>CPNE-AR3-01-000634	gi|16752917|ref|NP_445188.1| hypothetical protein CP0646 [Chlamydophila pneumoniae AR39]: E-rich region from 357 to 463 corrected with score 48
>CPNE-AR3-01-000636	gi|16752919|ref|NP_445190.1| hypothetical protein CP0648 [Chlamydophila pneumoniae AR39]: E-rich region from 29 to 170 corrected with score 59
>CPNE-AR3-01-000658	gi|16752941|ref|NP_445212.1| hypothetical protein CP0670 [Chlamydophila pneumoniae AR39]: S-rich region from 240 to 271 corrected with score 40
>CPNE-AR3-01-000694	gi|16752975|ref|NP_445248.1| hypothetical protein CP0706 [Chlamydophila pneumoniae AR39]: E-rich region from 25 to 99 corrected with score 53
>CPNE-AR3-01-000695	gi|16752976|ref|NP_445249.1| hypothetical protein CP0707 [Chlamydophila pneumoniae AR39]: I-rich region from 34 to 83 corrected with score 49
>CPNE-AR3-01-000697	gi|16752978|ref|NP_445251.1| hypothetical protein CP0709 [Chlamydophila pneumoniae AR39]: V-rich region from 247 to 298 corrected with score 43
>CPNE-AR3-01-000698	gi|16752979|ref|NP_445252.1| hypothetical protein CP0710 [Chlamydophila pneumoniae AR39]: L-rich region from 47 to 68 corrected with score 40
>CPNE-AR3-01-000701	gi|16752982|ref|NP_445255.1| hypothetical protein CP0713 [Chlamydophila pneumoniae AR39]: S-rich region from 3 to 424 corrected with score 91
>CPNE-AR3-01-000701	gi|16752982|ref|NP_445255.1| hypothetical protein CP0713 [Chlamydophila pneumoniae AR39]: K-rich region from 45 to 120 corrected with score 48
>CPNE-AR3-01-000713	gi|16752994|ref|NP_445267.1| hypothetical protein CP0725 [Chlamydophila pneumoniae AR39]: L-rich region from 105 to 139 corrected with score 49
>CPNE-AR3-01-000716	gi|16752997|ref|NP_445270.1| hypothetical protein CP0728 [Chlamydophila pneumoniae AR39]: E-rich region from 351 to 460 corrected with score 62
>CPNE-AR3-01-000716	gi|16752997|ref|NP_445270.1| hypothetical protein CP0728 [Chlamydophila pneumoniae AR39]: K-rich region from 660 to 713 corrected with score 47
>CPNE-AR3-01-000717	gi|16752998|ref|NP_445271.1| hypothetical protein CP0729 [Chlamydophila pneumoniae AR39]: K-rich region from 43 to 97 corrected with score 50
>CPNE-AR3-01-000718	gi|16752999|ref|NP_445272.1| hypothetical protein CP0730 [Chlamydophila pneumoniae AR39]: E-rich region from 392 to 536 corrected with score 58
>CPNE-AR3-01-000718	gi|16752999|ref|NP_445272.1| hypothetical protein CP0730 [Chlamydophila pneumoniae AR39]: P-rich region from 4 to 14 corrected with score 41
>CPNE-AR3-01-000721	gi|16753002|ref|NP_445275.1| hypothetical protein CP0733 [Chlamydophila pneumoniae AR39]: E-rich region from 255 to 447 corrected with score 61
>CPNE-AR3-01-000728	gi|16753009|ref|NP_445282.1| hypothetical protein CP0740 [Chlamydophila pneumoniae AR39]: S-rich region from 3 to 86 corrected with score 41
>CPNE-AR3-01-000730	gi|16753011|ref|NP_445284.1| hypothetical protein CP0742 [Chlamydophila pneumoniae AR39]: P-rich region from 117 to 155 corrected with score 79
>CPNE-AR3-01-000732	gi|16753013|ref|NP_445286.1| dnaJ protein [Chlamydophila pneumoniae AR39]: G-rich region from 67 to 133 corrected with score 61
>CPNE-AR3-01-000733	gi|16753014|ref|NP_445287.1| 30S ribosomal protein S21 [Chlamydophila pneumoniae AR39]: K-rich region from 20 to 58 corrected with score 40
>CPNE-AR3-01-000736	gi|16753017|ref|NP_445290.1| hypothetical protein CP0748 [Chlamydophila pneumoniae AR39]: I-rich region from 73 to 101 corrected with score 43
>CPNE-AR3-01-000737	gi|16753018|ref|NP_445291.1| Lon family protease [Chlamydophila pneumoniae AR39]: E-rich region from 13 to 37 corrected with score 40
>CPNE-AR3-01-000738	gi|16753019|ref|NP_445292.1| hypothetical protein CP0750 [Chlamydophila pneumoniae AR39]: S-rich region from 90 to 268 corrected with score 82
>CPNE-AR3-01-000738	gi|16753019|ref|NP_445292.1| hypothetical protein CP0750 [Chlamydophila pneumoniae AR39]: K-rich region from 183 to 245 corrected with score 50
>CPNE-AR3-01-000738	gi|16753019|ref|NP_445292.1| hypothetical protein CP0750 [Chlamydophila pneumoniae AR39]: I-rich region from 34 to 81 corrected with score 47
>CPNE-AR3-01-000741	gi|16753022|ref|NP_445295.1| ABC transporter, ATP-binding protein [Chlamydophila pneumoniae AR39]: K-rich region from 240 to 301 corrected with score 41
>CPNE-AR3-01-000746	gi|16753027|ref|NP_445300.1| polymorphic membrane protein G family protein [Chlamydophila pneumoniae AR39]: S-rich region from 17 to 344 corrected with score 115
>CPNE-AR3-01-000747	gi|16753028|ref|NP_445301.1| hypothetical protein CP0762 [Chlamydophila pneumoniae AR39]: E-rich region from 99 to 273 corrected with score 78
>CPNE-AR3-01-000747	gi|16753028|ref|NP_445301.1| hypothetical protein CP0762 [Chlamydophila pneumoniae AR39]: K-rich region from 463 to 522 corrected with score 45
>CPNE-AR3-01-000748	gi|16753029|ref|NP_445302.1| hypothetical protein CP0763 [Chlamydophila pneumoniae AR39]: I-rich region from 33 to 85 corrected with score 44
>CPNE-AR3-01-000749	gi|16753030|ref|NP_445303.1| hypothetical protein CP0764 [Chlamydophila pneumoniae AR39]: E-rich region from 355 to 530 corrected with score 67
>CPNE-AR3-01-000750	gi|16753031|ref|NP_445304.1| hypothetical protein CP0765 [Chlamydophila pneumoniae AR39]: E-rich region from 13 to 190 corrected with score 72
>CPNE-AR3-01-000754	gi|16753035|ref|NP_445308.1| hypothetical protein CP0769 [Chlamydophila pneumoniae AR39]: E-rich region from 589 to 811 corrected with score 69
>CPNE-AR3-01-000754	gi|16753035|ref|NP_445308.1| hypothetical protein CP0769 [Chlamydophila pneumoniae AR39]: I-rich region from 140 to 164 corrected with score 41
>CPNE-AR3-01-000754	gi|16753035|ref|NP_445308.1| hypothetical protein CP0769 [Chlamydophila pneumoniae AR39]: I-rich region from 250 to 274 corrected with score 41
>CPNE-AR3-01-000764	gi|16753045|ref|NP_445318.1| hypothetical protein CP0779 [Chlamydophila pneumoniae AR39]: D-rich region from 441 to 454 corrected with score 43
>CPNE-AR3-01-000779	gi|16753060|ref|NP_445333.1| hypothetical protein CP0794 [Chlamydophila pneumoniae AR39]: K-rich region from 164 to 234 corrected with score 49
>CPNE-AR3-01-000782	gi|16753080|ref|NP_445336.1| hypothetical protein CP0797 [Chlamydophila pneumoniae AR39]: E-rich region from 355 to 512 corrected with score 61
>CPNE-AR3-01-000810	gi|16751998|ref|NP_445364.1| hypothetical protein CP0825 [Chlamydophila pneumoniae AR39]: I-rich region from 33 to 92 corrected with score 44
>CPNE-AR3-01-000814	gi|16752002|ref|NP_445368.1| hypothetical protein CP0829 [Chlamydophila pneumoniae AR39]: Y-rich region from 56 to 74 corrected with score 52
>CPNE-AR3-01-000816	gi|16752004|ref|NP_445370.1| hypothetical protein CP0831 [Chlamydophila pneumoniae AR39]: Q-rich region from 99 to 264 corrected with score 116
>CPNE-AR3-01-000816	gi|16752004|ref|NP_445370.1| hypothetical protein CP0831 [Chlamydophila pneumoniae AR39]: S-rich region from 103 to 228 corrected with score 71
>CPNE-AR3-01-000816	gi|16752004|ref|NP_445370.1| hypothetical protein CP0831 [Chlamydophila pneumoniae AR39]: K-rich region from 217 to 264 corrected with score 47
>CPNE-AR3-01-000818	gi|16752006|ref|NP_445372.1| hypothetical protein CP0833 [Chlamydophila pneumoniae AR39]: Q-rich region from 89 to 248 corrected with score 64
>CPNE-AR3-01-000819	gi|16752007|ref|NP_445373.1| hypothetical protein CP0834 [Chlamydophila pneumoniae AR39]: S-rich region from 92 to 290 corrected with score 118
>CPNE-AR3-01-000819	gi|16752007|ref|NP_445373.1| hypothetical protein CP0834 [Chlamydophila pneumoniae AR39]: Q-rich region from 160 to 286 corrected with score 74
>CPNE-AR3-01-000829	gi|16752017|ref|NP_445383.1| hypothetical protein CP0845 [Chlamydophila pneumoniae AR39]: E-rich region from 127 to 420 corrected with score 42
>CPNE-AR3-01-000831	gi|16752019|ref|NP_445385.1| hypothetical protein CP0847 [Chlamydophila pneumoniae AR39]: Q-rich region from 43 to 141 corrected with score 52
>CPNE-AR3-01-000832	gi|16752020|ref|NP_445386.1| hypothetical protein CP0848 [Chlamydophila pneumoniae AR39]: N-rich region from 96 to 147 corrected with score 41
>CPNE-AR3-01-000833	gi|16752021|ref|NP_445387.1| hypothetical protein CP0849 [Chlamydophila pneumoniae AR39]: Q-rich region from 68 to 149 corrected with score 58
>CPNE-AR3-01-000845	gi|16752033|ref|NP_445399.1| hypothetical protein CP0861 [Chlamydophila pneumoniae AR39]: E-rich region from 94 to 142 corrected with score 42
>CPNE-AR3-01-000848	gi|16752036|ref|NP_445402.1| 50S ribosomal protein L35 [Chlamydophila pneumoniae AR39]: K-rich region from 3 to 47 corrected with score 44
>CPNE-AR3-01-000849	gi|16752037|ref|NP_445403.1| translation initiation factor IF-3 [Chlamydophila pneumoniae AR39]: K-rich region from 71 to 117 corrected with score 41
>CPNE-AR3-01-000859	gi|16752047|ref|NP_445413.1| insulinase family metalloprotease [Chlamydophila pneumoniae AR39]: E-rich region from 462 to 508 corrected with score 42
>CPNE-AR3-01-000872	gi|16752060|ref|NP_445426.1| hypothetical protein CP0888 [Chlamydophila pneumoniae AR39]: I-rich region from 141 to 181 corrected with score 42
>CPNE-AR3-01-000881	gi|16752069|ref|NP_445435.1| polymorphic membrane protein D family protein [Chlamydophila pneumoniae AR39]: S-rich region from 125 to 933 corrected with score 82
>CPNE-AR3-01-000907	gi|16752095|ref|NP_445461.1| 30S ribosomal protein S14 [Chlamydophila pneumoniae AR39]: K-rich region from 3 to 53 corrected with score 41
>CPNE-AR3-01-000909	gi|16753063|ref|NP_445463.1| 50S ribosomal protein L34 [Chlamydophila pneumoniae AR39]: R-rich region from 2 to 40 corrected with score 47
>CPNE-AR3-01-000924	gi|16752111|ref|NP_445478.1| hypothetical protein CP0941 [Chlamydophila pneumoniae AR39]: P-rich region from 54 to 66 corrected with score 40
>CPNE-AR3-01-000937	gi|16752124|ref|NP_445491.1| hypothetical protein CP0954 [Chlamydophila pneumoniae AR39]: Q-rich region from 370 to 551 corrected with score 43
>CPNE-AR3-01-000953	gi|16752140|ref|NP_445507.1| hypothetical protein CP0970 [Chlamydophila pneumoniae AR39]: K-rich region from 2 to 33 corrected with score 44
>CPNE-AR3-01-000963	gi|16752150|ref|NP_445517.1| histone H1-like protein HC1 [Chlamydophila pneumoniae AR39]: K-rich region from 4 to 123 corrected with score 110
>CPNE-AR3-01-000963	gi|16752150|ref|NP_445517.1| histone H1-like protein HC1 [Chlamydophila pneumoniae AR39]: A-rich region from 67 to 109 corrected with score 40
>CPNE-AR3-01-000969	gi|16752156|ref|NP_445523.1| hypothetical protein CP0986 [Chlamydophila pneumoniae AR39]: S-rich region from 6 to 87 corrected with score 45
>CPNE-AR3-01-000972	gi|16752159|ref|NP_445526.1| cell division protein FtsK, putative [Chlamydophila pneumoniae AR39]: F-rich region from 57 to 84 corrected with score 45
>CPNE-AR3-01-000976	gi|16752163|ref|NP_445530.1| sodium/alanine symporter family protein [Chlamydophila pneumoniae AR39]: V-rich region from 295 to 321 corrected with score 42
>CPNE-AR3-01-000998	gi|16752185|ref|NP_445552.1| major outer membrane protein, putative [Chlamydophila pneumoniae AR39]: T-rich region from 87 to 137 corrected with score 52
>CPNE-AR3-01-001000	gi|16752187|ref|NP_445554.1| hypothetical protein CP1017 [Chlamydophila pneumoniae AR39]: Q-rich region from 707 to 742 corrected with score 46
>CPNE-AR3-01-001003	gi|16752190|ref|NP_445557.1| SNF2 family helicase [Chlamydophila pneumoniae AR39]: E-rich region from 109 to 144 corrected with score 48
>CPNE-AR3-01-001008	gi|16752195|ref|NP_445562.1| GTP-binding protein EngA [Chlamydophila pneumoniae AR39]: E-rich region from 166 to 187 corrected with score 51
>CPNE-AR3-01-001026	gi|16752212|ref|NP_445580.1| type III secretion protein SctJ [Chlamydophila pneumoniae AR39]: E-rich region from 287 to 333 corrected with score 50
>CPNE-AR3-01-001029	gi|16752215|ref|NP_445583.1| type III secretion system protein [Chlamydophila pneumoniae AR39]: L-rich region from 93 to 121 corrected with score 43
>CPNE-AR3-01-001029	gi|16752215|ref|NP_445583.1| type III secretion system protein [Chlamydophila pneumoniae AR39]: L-rich region from 249 to 303 corrected with score 42
>CPNE-AR3-01-001031	gi|16752217|ref|NP_445585.1| type III secretion inner membrane protein SctT [Chlamydophila pneumoniae AR39]: M-rich region from 165 to 282 corrected with score 45
>CPNE-AR3-01-001043	gi|16752229|ref|NP_445597.1| type III secretion chaperone SycD [Chlamydophila pneumoniae AR39]: K-rich region from 186 to 231 corrected with score 48
>CPNE-AR3-01-001045	gi|16752231|ref|NP_445599.1| hypothetical protein CP1062 [Chlamydophila pneumoniae AR39]: A-rich region from 56 to 488 corrected with score 154
>CPNE-AR3-01-001045	gi|16752231|ref|NP_445599.1| hypothetical protein CP1062 [Chlamydophila pneumoniae AR39]: S-rich region from 2 to 160 corrected with score 65
>CPNE-AR3-01-001046	gi|16752232|ref|NP_445600.1| hypothetical protein CP1063 [Chlamydophila pneumoniae AR39]: S-rich region from 2 to 441 corrected with score 213
>CPNE-AR3-01-001046	gi|16752232|ref|NP_445600.1| hypothetical protein CP1063 [Chlamydophila pneumoniae AR39]: A-rich region from 177 to 310 corrected with score 89
>CPNE-AR3-01-001072	gi|16752258|ref|NP_445626.1| hypothetical protein CP1089 [Chlamydophila pneumoniae AR39]: P-rich region from 46 to 121 corrected with score 64
>CPNE-AR3-01-001086	gi|16752272|ref|NP_445640.1| fused DNA topoisomerase I/SWI domain-containing protein [Chlamydophila pneumoniae AR39]: K-rich region from 737 to 784 corrected with score 71
>CPNE-AR3-01-001086	gi|16752272|ref|NP_445640.1| fused DNA topoisomerase I/SWI domain-containing protein [Chlamydophila pneumoniae AR39]: E-rich region from 437 to 470 corrected with score 43
>CPNE-AR3-01-001100	gi|16752285|ref|NP_445654.1| hypothetical protein CP1117 [Chlamydophila pneumoniae AR39]: Q-rich region from 59 to 200 corrected with score 52
>CPNE-AR3-01-001109	gi|16752294|ref|NP_445663.1| hypothetical protein CP1126 [Chlamydophila pneumoniae AR39]: H-rich region from 274 to 279 corrected with score 40
>CPNE-CWL-01-000006	gi|15617936|ref|NP_224220.1| hypothetical protein CPn0007 [Chlamydophila pneumoniae CWL029]: E-rich region from 565 to 787 corrected with score 67
>CPNE-CWL-01-000006	gi|15617936|ref|NP_224220.1| hypothetical protein CPn0007 [Chlamydophila pneumoniae CWL029]: I-rich region from 116 to 140 corrected with score 41
>CPNE-CWL-01-000006	gi|15617936|ref|NP_224220.1| hypothetical protein CPn0007 [Chlamydophila pneumoniae CWL029]: I-rich region from 226 to 250 corrected with score 41
>CPNE-CWL-01-000008	gi|15617938|ref|NP_224222.1| hypothetical protein CPn0009 [Chlamydophila pneumoniae CWL029]: E-rich region from 13 to 190 corrected with score 72
>CPNE-CWL-01-000010	gi|15617940|ref|NP_224224.1| hypothetical protein CPn0010.1 [Chlamydophila pneumoniae CWL029]: E-rich region from 40 to 215 corrected with score 71
>CPNE-CWL-01-000011	gi|15617941|ref|NP_224225.1| hypothetical protein CPn0011 [Chlamydophila pneumoniae CWL029]: I-rich region from 33 to 85 corrected with score 44
>CPNE-CWL-01-000012	gi|15617942|ref|NP_224226.1| hypothetical protein CPn0012 [Chlamydophila pneumoniae CWL029]: E-rich region from 99 to 273 corrected with score 78
>CPNE-CWL-01-000012	gi|15617942|ref|NP_224226.1| hypothetical protein CPn0012 [Chlamydophila pneumoniae CWL029]: K-rich region from 463 to 522 corrected with score 45
>CPNE-CWL-01-000013	gi|15617943|ref|NP_224227.1| polymorphic Outer membrane protein G family [Chlamydophila pneumoniae CWL029]: S-rich region from 17 to 344 corrected with score 115
>CPNE-CWL-01-000017	gi|15617947|ref|NP_224231.1| ABC transporter ATPase [Chlamydophila pneumoniae CWL029]: K-rich region from 240 to 301 corrected with score 41
>CPNE-CWL-01-000020	gi|15617950|ref|NP_224234.1| hypothetical protein CPn0026 [Chlamydophila pneumoniae CWL029]: S-rich region from 90 to 268 corrected with score 82
>CPNE-CWL-01-000020	gi|15617950|ref|NP_224234.1| hypothetical protein CPn0026 [Chlamydophila pneumoniae CWL029]: K-rich region from 183 to 245 corrected with score 53
>CPNE-CWL-01-000020	gi|15617950|ref|NP_224234.1| hypothetical protein CPn0026 [Chlamydophila pneumoniae CWL029]: I-rich region from 34 to 81 corrected with score 47
>CPNE-CWL-01-000021	gi|15617951|ref|NP_224235.1| Lon ATP-dependent protease [Chlamydophila pneumoniae CWL029]: E-rich region from 13 to 37 corrected with score 40
>CPNE-CWL-01-000022	gi|15617952|ref|NP_224236.1| hypothetical protein CPn0028 [Chlamydophila pneumoniae CWL029]: I-rich region from 73 to 101 corrected with score 43
>CPNE-CWL-01-000025	gi|15617955|ref|NP_224239.1| 30S ribosomal protein S21 [Chlamydophila pneumoniae CWL029]: K-rich region from 20 to 58 corrected with score 40
>CPNE-CWL-01-000026	gi|15617956|ref|NP_224240.1| heat shock protein J [Chlamydophila pneumoniae CWL029]: G-rich region from 67 to 133 corrected with score 61
>CPNE-CWL-01-000028	gi|15617958|ref|NP_224242.1| hypothetical protein CPn0034 [Chlamydophila pneumoniae CWL029]: P-rich region from 108 to 146 corrected with score 79
>CPNE-CWL-01-000035	gi|15617965|ref|NP_224249.1| hypothetical protein CPn0041 [Chlamydophila pneumoniae CWL029]: E-rich region from 255 to 447 corrected with score 61
>CPNE-CWL-01-000037	gi|15617967|ref|NP_224251.1| hypothetical protein CPn0043 [Chlamydophila pneumoniae CWL029]: E-rich region from 392 to 536 corrected with score 58
>CPNE-CWL-01-000037	gi|15617967|ref|NP_224251.1| hypothetical protein CPn0043 [Chlamydophila pneumoniae CWL029]: P-rich region from 4 to 14 corrected with score 41
>CPNE-CWL-01-000038	gi|15617968|ref|NP_224252.1| hypothetical protein CPn0044 [Chlamydophila pneumoniae CWL029]: K-rich region from 43 to 97 corrected with score 50
>CPNE-CWL-01-000039	gi|15617969|ref|NP_224253.1| hypothetical protein CPn0045 [Chlamydophila pneumoniae CWL029]: E-rich region from 351 to 471 corrected with score 62
>CPNE-CWL-01-000040	gi|15617970|ref|NP_224254.1| hypothetical protein CPn0046 [Chlamydophila pneumoniae CWL029]: K-rich region from 83 to 136 corrected with score 47
>CPNE-CWL-01-000043	gi|15617973|ref|NP_224257.1| hypothetical protein CPn0049 [Chlamydophila pneumoniae CWL029]: L-rich region from 105 to 139 corrected with score 49
>CPNE-CWL-01-000044	gi|15617974|ref|NP_224258.1| hypothetical protein CPn0050 [Chlamydophila pneumoniae CWL029]: L-rich region from 53 to 85 corrected with score 49
>CPNE-CWL-01-000056	gi|15617986|ref|NP_224270.1| hypothetical protein CPn0062 [Chlamydophila pneumoniae CWL029]: S-rich region from 3 to 424 corrected with score 91
>CPNE-CWL-01-000056	gi|15617986|ref|NP_224270.1| hypothetical protein CPn0062 [Chlamydophila pneumoniae CWL029]: K-rich region from 45 to 120 corrected with score 48
>CPNE-CWL-01-000058	gi|15617988|ref|NP_224272.1| hypothetical protein CPn0064 [Chlamydophila pneumoniae CWL029]: L-rich region from 47 to 68 corrected with score 40
>CPNE-CWL-01-000059	gi|15617989|ref|NP_224273.1| hypothetical protein CPn0065 [Chlamydophila pneumoniae CWL029]: V-rich region from 240 to 291 corrected with score 43
>CPNE-CWL-01-000061	gi|15617991|ref|NP_224275.1| hypothetical protein CPn0067 [Chlamydophila pneumoniae CWL029]: I-rich region from 34 to 83 corrected with score 49
>CPNE-CWL-01-000062	gi|15617992|ref|NP_224276.1| hypothetical protein CPn0068 [Chlamydophila pneumoniae CWL029]: E-rich region from 25 to 99 corrected with score 53
>CPNE-CWL-01-000098	gi|15618028|ref|NP_224312.1| hypothetical protein CPn0104 [Chlamydophila pneumoniae CWL029]: S-rich region from 240 to 271 corrected with score 40
>CPNE-CWL-01-000119	gi|15618049|ref|NP_224333.1| hypothetical protein CPn0125 [Chlamydophila pneumoniae CWL029]: E-rich region from 29 to 170 corrected with score 59
>CPNE-CWL-01-000120	gi|15618050|ref|NP_224334.1| hypothetical protein CPn0126 [Chlamydophila pneumoniae CWL029]: E-rich region from 357 to 463 corrected with score 48
>CPNE-CWL-01-000124	gi|15618054|ref|NP_224338.1| hypothetical protein CPn0130 [Chlamydophila pneumoniae CWL029]: L-rich region from 29 to 77 corrected with score 47
>CPNE-CWL-01-000125	gi|15618055|ref|NP_224339.1| hypothetical protein CPn0131 [Chlamydophila pneumoniae CWL029]: L-rich region from 34 to 81 corrected with score 48
>CPNE-CWL-01-000138	gi|15618068|ref|NP_224352.1| Clp protease ATPase [Chlamydophila pneumoniae CWL029]: E-rich region from 412 to 534 corrected with score 64
>CPNE-CWL-01-000141	gi|15618071|ref|NP_224355.1| hypothetical protein CPn0147 [Chlamydophila pneumoniae CWL029]: A-rich region from 2 to 88 corrected with score 43
>CPNE-CWL-01-000144	gi|15618074|ref|NP_224358.1| hypothetical protein CPn0150 [Chlamydophila pneumoniae CWL029]: E-rich region from 1398 to 1509 corrected with score 56
>CPNE-CWL-01-000160	gi|15618090|ref|NP_224374.1| hypothetical protein CPn0166 [Chlamydophila pneumoniae CWL029]: L-rich region from 29 to 82 corrected with score 63
>CPNE-CWL-01-000169	gi|15618098|ref|NP_224383.1| hypothetical protein CPn0174 [Chlamydophila pneumoniae CWL029]: I-rich region from 50 to 107 corrected with score 50
>CPNE-CWL-01-000171	gi|15618100|ref|NP_224385.1| hypothetical protein CPn0176 [Chlamydophila pneumoniae CWL029]: S-rich region from 121 to 154 corrected with score 41
>CPNE-CWL-01-000181	gi|15618110|ref|NP_224395.1| IncA [Chlamydophila pneumoniae CWL029]: Q-rich region from 219 to 336 corrected with score 64
>CPNE-CWL-01-000207	gi|15618136|ref|NP_224421.1| hypothetical protein CPn0212 [Chlamydophila pneumoniae CWL029]: L-rich region from 41 to 88 corrected with score 42
>CPNE-CWL-01-000210	gi|15618139|ref|NP_224424.1| hypothetical protein CPn0215 [Chlamydophila pneumoniae CWL029]: L-rich region from 31 to 86 corrected with score 44
>CPNE-CWL-01-000220	gi|15618149|ref|NP_224434.1| hypothetical protein CPn0225 [Chlamydophila pneumoniae CWL029]: K-rich region from 140 to 223 corrected with score 59
>CPNE-CWL-01-000220	gi|15618149|ref|NP_224434.1| hypothetical protein CPn0225 [Chlamydophila pneumoniae CWL029]: L-rich region from 32 to 89 corrected with score 43
>CPNE-CWL-01-000225	gi|15618154|ref|NP_224439.1| hypothetical protein CPn0230 [Chlamydophila pneumoniae CWL029]: K-rich region from 126 to 216 corrected with score 53
>CPNE-CWL-01-000235	gi|15618164|ref|NP_224449.1| hypothetical protein CPn0240 [Chlamydophila pneumoniae CWL029]: G-rich region from 316 to 364 corrected with score 81
>CPNE-CWL-01-000235	gi|15618164|ref|NP_224449.1| hypothetical protein CPn0240 [Chlamydophila pneumoniae CWL029]: P-rich region from 366 to 381 corrected with score 52
>CPNE-CWL-01-000235	gi|15618164|ref|NP_224449.1| hypothetical protein CPn0240 [Chlamydophila pneumoniae CWL029]: A-rich region from 164 to 237 corrected with score 47
>CPNE-CWL-01-000237	gi|15618166|ref|NP_224451.1| hypothetical protein CPn0242 [Chlamydophila pneumoniae CWL029]: V-rich region from 26 to 57 corrected with score 44
>CPNE-CWL-01-000238	gi|15618167|ref|NP_224452.1| hypothetical protein CPn0243 [Chlamydophila pneumoniae CWL029]: V-rich region from 19 to 60 corrected with score 40
>CPNE-CWL-01-000241	gi|15618170|ref|NP_224455.1| 30S ribosomal protein S9 [Chlamydophila pneumoniae CWL029]: K-rich region from 93 to 134 corrected with score 40
>CPNE-CWL-01-000251	gi|15618180|ref|NP_224465.1| protein translocase subunit [Chlamydophila pneumoniae CWL029]: K-rich region from 15 to 112 corrected with score 41
>CPNE-CWL-01-000259	gi|15618188|ref|NP_224473.1| hypothetical protein CPn0268 [Chlamydophila pneumoniae CWL029]: N-rich region from 53 to 125 corrected with score 44
>CPNE-CWL-01-000268	gi|15618197|ref|NP_224482.1| hypothetical protein CPn0277 [Chlamydophila pneumoniae CWL029]: V-rich region from 76 to 136 corrected with score 65
>CPNE-CWL-01-000273	gi|15618202|ref|NP_224487.1| amino acid transporter [Chlamydophila pneumoniae CWL029]: W-rich region from 81 to 98 corrected with score 40
>CPNE-CWL-01-000282	gi|15618211|ref|NP_224496.1| inclusion membrane protein B [Chlamydophila pneumoniae CWL029]: V-rich region from 99 to 172 corrected with score 47
>CPNE-CWL-01-000283	gi|15618212|ref|NP_224497.1| inclusion membrane protein C [Chlamydophila pneumoniae CWL029]: I-rich region from 128 to 151 corrected with score 46
>CPNE-CWL-01-000292	gi|15618221|ref|NP_224506.1| OmpH-like Outer membrane protein [Chlamydophila pneumoniae CWL029]: E-rich region from 33 to 144 corrected with score 57
>CPNE-CWL-01-000308	gi|15618237|ref|NP_224522.1| translation initiation factor IF-2 [Chlamydophila pneumoniae CWL029]: S-rich region from 33 to 110 corrected with score 76
>CPNE-CWL-01-000308	gi|15618237|ref|NP_224522.1| translation initiation factor IF-2 [Chlamydophila pneumoniae CWL029]: K-rich region from 150 to 295 corrected with score 52
>CPNE-CWL-01-000314	gi|15618243|ref|NP_224528.1| low calcium response D [Chlamydophila pneumoniae CWL029]: I-rich region from 27 to 141 corrected with score 50
>CPNE-CWL-01-000315	gi|15618244|ref|NP_224529.1| low calcium response E [Chlamydophila pneumoniae CWL029]: K-rich region from 59 to 91 corrected with score 49
>CPNE-CWL-01-000315	gi|15618244|ref|NP_224529.1| low calcium response E [Chlamydophila pneumoniae CWL029]: A-rich region from 2 to 36 corrected with score 40
>CPNE-CWL-01-000321	gi|15618250|ref|NP_224535.1| hypothetical protein CPn0330 [Chlamydophila pneumoniae CWL029]: K-rich region from 51 to 116 corrected with score 74
>CPNE-CWL-01-000322	gi|15618251|ref|NP_224536.1| hypothetical protein CPn0331 [Chlamydophila pneumoniae CWL029]: S-rich region from 4 to 463 corrected with score 167
>CPNE-CWL-01-000322	gi|15618251|ref|NP_224536.1| hypothetical protein CPn0331 [Chlamydophila pneumoniae CWL029]: G-rich region from 544 to 562 corrected with score 44
>CPNE-CWL-01-000324	gi|15618253|ref|NP_224538.1| late transcription unit B protein [Chlamydophila pneumoniae CWL029]: K-rich region from 3 to 72 corrected with score 54
>CPNE-CWL-01-000330	gi|15618259|ref|NP_224544.1| metalloprotease [Chlamydophila pneumoniae CWL029]: F-rich region from 600 to 620 corrected with score 41
>CPNE-CWL-01-000343	gi|15618272|ref|NP_224557.1| hypothetical protein CPn0357 [Chlamydophila pneumoniae CWL029]: V-rich region from 30 to 75 corrected with score 40
>CPNE-CWL-01-000345	gi|15618274|ref|NP_224559.1| GTP-binding protein LepA [Chlamydophila pneumoniae CWL029]: K-rich region from 567 to 587 corrected with score 41
>CPNE-CWL-01-000351	gi|15618280|ref|NP_224565.1| hypothetical protein CPn0365 [Chlamydophila pneumoniae CWL029]: I-rich region from 33 to 78 corrected with score 44
>CPNE-CWL-01-000352	gi|15618281|ref|NP_224566.1| hypothetical protein CPn0366 [Chlamydophila pneumoniae CWL029]: V-rich region from 46 to 110 corrected with score 40
>CPNE-CWL-01-000356	gi|15618285|ref|NP_224570.1| hypothetical protein CPn0370 [Chlamydophila pneumoniae CWL029]: P-rich region from 83 to 127 corrected with score 46
>CPNE-CWL-01-000357	gi|15618286|ref|NP_224571.1| hypothetical protein CPn0371 [Chlamydophila pneumoniae CWL029]: I-rich region from 41 to 97 corrected with score 56
>CPNE-CWL-01-000361	gi|15618290|ref|NP_224575.1| hypothetical protein CPn0375 [Chlamydophila pneumoniae CWL029]: L-rich region from 42 to 103 corrected with score 43
>CPNE-CWL-01-000365	gi|15618294|ref|NP_224579.1| hypothetical protein CPn0379 [Chlamydophila pneumoniae CWL029]: E-rich region from 27 to 127 corrected with score 54
>CPNE-CWL-01-000370	gi|15618299|ref|NP_224584.1| histone-like protein 2 [Chlamydophila pneumoniae CWL029]: K-rich region from 5 to 157 corrected with score 126
>CPNE-CWL-01-000370	gi|15618299|ref|NP_224584.1| histone-like protein 2 [Chlamydophila pneumoniae CWL029]: A-rich region from 12 to 128 corrected with score 60
>CPNE-CWL-01-000390	gi|15618319|ref|NP_224604.1| hypothetical protein CPn0404 [Chlamydophila pneumoniae CWL029]: P-rich region from 266 to 290 corrected with score 41
>CPNE-CWL-01-000391	gi|15618320|ref|NP_224605.1| hypothetical protein CPn0405 [Chlamydophila pneumoniae CWL029]: S-rich region from 30 to 202 corrected with score 103
>CPNE-CWL-01-000406	gi|15618335|ref|NP_224620.1| hypothetical protein CPn0420 [Chlamydophila pneumoniae CWL029]: C-rich region from 10 to 16 corrected with score 42
>CPNE-CWL-01-000408	gi|15618337|ref|NP_224622.1| hypothetical protein CPn0422 [Chlamydophila pneumoniae CWL029]: D-rich region from 129 to 144 corrected with score 54
>CPNE-CWL-01-000423	gi|15618352|ref|NP_224637.1| ClpC protease [Chlamydophila pneumoniae CWL029]: S-rich region from 153 to 186 corrected with score 61
>CPNE-CWL-01-000423	gi|15618352|ref|NP_224637.1| ClpC protease [Chlamydophila pneumoniae CWL029]: E-rich region from 441 to 498 corrected with score 55
>CPNE-CWL-01-000425	gi|15618354|ref|NP_224639.1| hypothetical protein CPn0439 [Chlamydophila pneumoniae CWL029]: I-rich region from 46 to 99 corrected with score 46
>CPNE-CWL-01-000428	gi|15618357|ref|NP_224642.1| hypothetical protein CPn0442 [Chlamydophila pneumoniae CWL029]: P-rich region from 143 to 157 corrected with score 53
>CPNE-CWL-01-000429	gi|15618358|ref|NP_224643.1| hypothetical protein CPn0443 [Chlamydophila pneumoniae CWL029]: S-rich region from 195 to 404 corrected with score 77
>CPNE-CWL-01-000429	gi|15618358|ref|NP_224643.1| hypothetical protein CPn0443 [Chlamydophila pneumoniae CWL029]: Q-rich region from 346 to 380 corrected with score 62
>CPNE-CWL-01-000430	gi|15618359|ref|NP_224644.1| polymorphic Outer membrane protein G/I family [Chlamydophila pneumoniae CWL029]: S-rich region from 10 to 811 corrected with score 330
>CPNE-CWL-01-000430	gi|15618359|ref|NP_224644.1| polymorphic Outer membrane protein G/I family [Chlamydophila pneumoniae CWL029]: T-rich region from 45 to 680 corrected with score 100
>CPNE-CWL-01-000430	gi|15618359|ref|NP_224644.1| polymorphic Outer membrane protein G/I family [Chlamydophila pneumoniae CWL029]: P-rich region from 862 to 884 corrected with score 40
>CPNE-CWL-01-000431	gi|15618360|ref|NP_224645.1| polymorphic Outer membrane protein G family [Chlamydophila pneumoniae CWL029]: S-rich region from 2 to 593 corrected with score 129
>CPNE-CWL-01-000432	gi|15618361|ref|NP_224646.1| polymorphic Outer membrane protein G family [Chlamydophila pneumoniae CWL029]: S-rich region from 21 to 555 corrected with score 180
>CPNE-CWL-01-000433	gi|15618362|ref|NP_224647.1| polymorphic Outer membrane protein G/I family [Chlamydophila pneumoniae CWL029]: S-rich region from 11 to 527 corrected with score 150
>CPNE-CWL-01-000435	gi|15618364|ref|NP_224649.1| polymorphic Outer membrane protein G family [Chlamydophila pneumoniae CWL029]: S-rich region from 11 to 502 corrected with score 134
>CPNE-CWL-01-000437	gi|15618366|ref|NP_224651.1| polymorphic Outer membrane protein G family [Chlamydophila pneumoniae CWL029]: S-rich region from 64 to 490 corrected with score 94
>CPNE-CWL-01-000437	gi|15618366|ref|NP_224651.1| polymorphic Outer membrane protein G family [Chlamydophila pneumoniae CWL029]: P-rich region from 295 to 326 corrected with score 55
>CPNE-CWL-01-000437	gi|15618366|ref|NP_224651.1| polymorphic Outer membrane protein G family [Chlamydophila pneumoniae CWL029]: T-rich region from 475 to 649 corrected with score 50
>CPNE-CWL-01-000438	gi|15618367|ref|NP_224652.1| polymorphic Outer membrane protein H family [Chlamydophila pneumoniae CWL029]: S-rich region from 46 to 458 corrected with score 84
>CPNE-CWL-01-000450	gi|15618379|ref|NP_224664.1| polymorphic Outer membrane protein E family [Chlamydophila pneumoniae CWL029]: S-rich region from 97 to 351 corrected with score 52
>CPNE-CWL-01-000450	gi|15618379|ref|NP_224664.1| polymorphic Outer membrane protein E family [Chlamydophila pneumoniae CWL029]: T-rich region from 467 to 534 corrected with score 48
>CPNE-CWL-01-000451	gi|15618380|ref|NP_224665.1| polymorphic Outer membrane protein E family [Chlamydophila pneumoniae CWL029]: N-rich region from 129 to 288 corrected with score 60
>CPNE-CWL-01-000453	gi|15618382|ref|NP_224667.1| polymorphic Outer membrane protein E/F family [Chlamydophila pneumoniae CWL029]: S-rich region from 672 to 800 corrected with score 54
>CPNE-CWL-01-000454	gi|15618383|ref|NP_224668.1| hypothetical protein CPn0472 [Chlamydophila pneumoniae CWL029]: S-rich region from 2 to 637 corrected with score 119
>CPNE-CWL-01-000455	gi|15618384|ref|NP_224669.1| hypothetical protein CPn0473 [Chlamydophila pneumoniae CWL029]: S-rich region from 7 to 487 corrected with score 110
>CPNE-CWL-01-000456	gi|15618385|ref|NP_224670.1| hypothetical protein CPn0474 [Chlamydophila pneumoniae CWL029]: V-rich region from 57 to 94 corrected with score 43
>CPNE-CWL-01-000465	gi|15618394|ref|NP_224679.1| hypothetical protein CPn0483 [Chlamydophila pneumoniae CWL029]: P-rich region from 77 to 164 corrected with score 174
>CPNE-CWL-01-000481	gi|15618410|ref|NP_224695.1| hypothetical protein CPn0499 [Chlamydophila pneumoniae CWL029]: E-rich region from 316 to 384 corrected with score 55
>CPNE-CWL-01-000481	gi|15618410|ref|NP_224695.1| hypothetical protein CPn0499 [Chlamydophila pneumoniae CWL029]: S-rich region from 2 to 86 corrected with score 45
>CPNE-CWL-01-000484	gi|15618413|ref|NP_224698.1| HSP-70 cofactor [Chlamydophila pneumoniae CWL029]: E-rich region from 7 to 63 corrected with score 55
>CPNE-CWL-01-000485	gi|15618414|ref|NP_224699.1| molecular chaperone DnaK [Chlamydophila pneumoniae CWL029]: E-rich region from 493 to 660 corrected with score 64
>CPNE-CWL-01-000485	gi|15618414|ref|NP_224699.1| molecular chaperone DnaK [Chlamydophila pneumoniae CWL029]: S-rich region from 599 to 643 corrected with score 46
>CPNE-CWL-01-000486	gi|15618415|ref|NP_224700.1| ribonuclease family protein [Chlamydophila pneumoniae CWL029]: K-rich region from 655 to 674 corrected with score 43
>CPNE-CWL-01-000498	gi|15618427|ref|NP_224712.1| hypothetical protein CPn0516 [Chlamydophila pneumoniae CWL029]: S-rich region from 150 to 214 corrected with score 42
>CPNE-CWL-01-000499	gi|15618428|ref|NP_224713.1| hypothetical protein CPn0517 [Chlamydophila pneumoniae CWL029]: I-rich region from 40 to 88 corrected with score 42
>CPNE-CWL-01-000507	gi|15618436|ref|NP_224721.1| hypothetical protein CPn0525 [Chlamydophila pneumoniae CWL029]: E-rich region from 25 to 174 corrected with score 56
>CPNE-CWL-01-000509	gi|15618438|ref|NP_224723.1| branched-chain alpha-keto acid dehydrogenase subunit E2 [Chlamydophila pneumoniae CWL029]: S-rich region from 82 to 108 corrected with score 41
>CPNE-CWL-01-000522	gi|15618451|ref|NP_224736.1| polymorphic membrane protein B family [Chlamydophila pneumoniae CWL029]: S-rich region from 24 to 1270 corrected with score 354
>CPNE-CWL-01-000522	gi|15618451|ref|NP_224736.1| polymorphic membrane protein B family [Chlamydophila pneumoniae CWL029]: A-rich region from 529 to 570 corrected with score 43
>CPNE-CWL-01-000525	gi|15618454|ref|NP_224739.1| metal transport protein [Chlamydophila pneumoniae CWL029]: L-rich region from 183 to 239 corrected with score 51
>CPNE-CWL-01-000526	gi|15618455|ref|NP_224740.1| GTPase ObgE [Chlamydophila pneumoniae CWL029]: G-rich region from 31 to 43 corrected with score 43
>CPNE-CWL-01-000534	gi|15618463|ref|NP_224748.1| 30S ribosomal protein S12 [Chlamydophila pneumoniae CWL029]: K-rich region from 9 to 51 corrected with score 41
>CPNE-CWL-01-000546	gi|15618475|ref|NP_224760.1| bifunctional preprotein translocase subunit SecD/SecF [Chlamydophila pneumoniae CWL029]: S-rich region from 136 to 244 corrected with score 48
>CPNE-CWL-01-000554	gi|15618483|ref|NP_224768.1| hypothetical protein CPn0572 [Chlamydophila pneumoniae CWL029]: S-rich region from 6 to 751 corrected with score 229
>CPNE-CWL-01-000554	gi|15618483|ref|NP_224768.1| hypothetical protein CPn0572 [Chlamydophila pneumoniae CWL029]: T-rich region from 554 to 664 corrected with score 111
>CPNE-CWL-01-000554	gi|15618483|ref|NP_224768.1| hypothetical protein CPn0572 [Chlamydophila pneumoniae CWL029]: T-rich region from 9 to 50 corrected with score 61
>CPNE-CWL-01-000554	gi|15618483|ref|NP_224768.1| hypothetical protein CPn0572 [Chlamydophila pneumoniae CWL029]: P-rich region from 449 to 461 corrected with score 48
>CPNE-CWL-01-000558	gi|15618982|ref|NP_224772.1| peptide chain release factor 2 [Chlamydophila pneumoniae CWL029]: Q-rich region from 274 to 315 corrected with score 40
>CPNE-CWL-01-000567	gi|15618495|ref|NP_224781.1| hypothetical protein CPn0585 [Chlamydophila pneumoniae CWL029]: Q-rich region from 226 to 650 corrected with score 146
>CPNE-CWL-01-000567	gi|15618495|ref|NP_224781.1| hypothetical protein CPn0585 [Chlamydophila pneumoniae CWL029]: E-rich region from 377 to 580 corrected with score 46
>CPNE-CWL-01-000596	gi|15618524|ref|NP_224810.1| ADP/ATP translocase [Chlamydophila pneumoniae CWL029]: I-rich region from 467 to 499 corrected with score 43
>CPNE-CWL-01-000604	gi|15618532|ref|NP_224818.1| hypothetical protein CPn0622 [Chlamydophila pneumoniae CWL029]: Q-rich region from 69 to 241 corrected with score 82
>CPNE-CWL-01-000605	gi|15618533|ref|NP_224819.1| hypothetical protein CPn0623 [Chlamydophila pneumoniae CWL029]: E-rich region from 109 to 191 corrected with score 66
>CPNE-CWL-01-000605	gi|15618533|ref|NP_224819.1| hypothetical protein CPn0623 [Chlamydophila pneumoniae CWL029]: K-rich region from 127 to 157 corrected with score 51
>CPNE-CWL-01-000611	gi|15618539|ref|NP_224825.1| preprotein translocase subunit SecY [Chlamydophila pneumoniae CWL029]: I-rich region from 230 to 251 corrected with score 44
>CPNE-CWL-01-000612	gi|15618540|ref|NP_224826.1| 50S ribosomal protein L15 [Chlamydophila pneumoniae CWL029]: G-rich region from 21 to 55 corrected with score 42
>CPNE-CWL-01-000647	gi|15618575|ref|NP_224861.1| hexosphosphate transport [Chlamydophila pneumoniae CWL029]: W-rich region from 127 to 139 corrected with score 40
>CPNE-CWL-01-000647	gi|15618575|ref|NP_224861.1| hexosphosphate transport [Chlamydophila pneumoniae CWL029]: Y-rich region from 27 to 47 corrected with score 40
>CPNE-CWL-01-000654	gi|15618582|ref|NP_224868.1| D-Ala-D-Ala carboxypeptidase [Chlamydophila pneumoniae CWL029]: H-rich region from 172 to 187 corrected with score 41
>CPNE-CWL-01-000659	gi|15618587|ref|NP_224873.1| hypothetical protein CPn0677 [Chlamydophila pneumoniae CWL029]: S-rich region from 18 to 159 corrected with score 65
>CPNE-CWL-01-000659	gi|15618587|ref|NP_224873.1| hypothetical protein CPn0677 [Chlamydophila pneumoniae CWL029]: P-rich region from 80 to 122 corrected with score 45
>CPNE-CWL-01-000660	gi|15618588|ref|NP_224874.1| hypothetical protein CPn0678 [Chlamydophila pneumoniae CWL029]: P-rich region from 137 to 189 corrected with score 52
>CPNE-CWL-01-000674	gi|15618602|ref|NP_224888.1| cysteine desulfurase activator complex subunit SufB [Chlamydophila pneumoniae CWL029]: S-rich region from 334 to 428 corrected with score 41
>CPNE-CWL-01-000678	gi|15618606|ref|NP_224892.1| 30S ribosomal protein S2 [Chlamydophila pneumoniae CWL029]: E-rich region from 251 to 266 corrected with score 40
>CPNE-CWL-01-000684	gi|15618612|ref|NP_224898.1| Yop proteins translocation protein C/general secretion pathway protein [Chlamydophila pneumoniae CWL029]: K-rich region from 52 to 252 corrected with score 43
>CPNE-CWL-01-000684	gi|15618612|ref|NP_224898.1| Yop proteins translocation protein C/general secretion pathway protein [Chlamydophila pneumoniae CWL029]: T-rich region from 732 to 802 corrected with score 40
>CPNE-CWL-01-000687	gi|15618615|ref|NP_224901.1| hypothetical protein CPn0705 [Chlamydophila pneumoniae CWL029]: E-rich region from 22 to 87 corrected with score 57
>CPNE-CWL-01-000687	gi|15618615|ref|NP_224901.1| hypothetical protein CPn0705 [Chlamydophila pneumoniae CWL029]: E-rich region from 249 to 277 corrected with score 47
>CPNE-CWL-01-000688	gi|15618616|ref|NP_224902.1| hypothetical protein CPn0706 [Chlamydophila pneumoniae CWL029]: E-rich region from 13 to 149 corrected with score 97
>CPNE-CWL-01-000694	gi|15618622|ref|NP_224908.1| FHA domain-containing protein [Chlamydophila pneumoniae CWL029]: E-rich region from 114 to 359 corrected with score 168
>CPNE-CWL-01-000694	gi|15618622|ref|NP_224908.1| FHA domain-containing protein [Chlamydophila pneumoniae CWL029]: S-rich region from 118 to 363 corrected with score 54
>CPNE-CWL-01-000694	gi|15618622|ref|NP_224908.1| FHA domain-containing protein [Chlamydophila pneumoniae CWL029]: E-rich region from 518 to 539 corrected with score 43
>CPNE-CWL-01-000708	gi|15618636|ref|NP_224922.1| hypothetical protein CPn0726 [Chlamydophila pneumoniae CWL029]: S-rich region from 336 to 475 corrected with score 41
>CPNE-CWL-01-000709	gi|15618637|ref|NP_224923.1| hypothetical protein CPn0727 [Chlamydophila pneumoniae CWL029]: Q-rich region from 818 to 847 corrected with score 45
>CPNE-CWL-01-000710	gi|15618638|ref|NP_224924.1| hypothetical protein CPn0728 [Chlamydophila pneumoniae CWL029]: S-rich region from 22 to 632 corrected with score 136
>CPNE-CWL-01-000710	gi|15618638|ref|NP_224924.1| hypothetical protein CPn0728 [Chlamydophila pneumoniae CWL029]: A-rich region from 391 to 457 corrected with score 73
>CPNE-CWL-01-000724	gi|15618652|ref|NP_224938.1| hypothetical protein CPn0742 [Chlamydophila pneumoniae CWL029]: K-rich region from 119 to 138 corrected with score 45
>CPNE-CWL-01-000728	gi|15618656|ref|NP_224942.1| hypothetical protein CPn0746 [Chlamydophila pneumoniae CWL029]: H-rich region from 274 to 279 corrected with score 40
>CPNE-CWL-01-000736	gi|15618664|ref|NP_224950.1| hypothetical protein CPn0755 [Chlamydophila pneumoniae CWL029]: Q-rich region from 59 to 200 corrected with score 52
>CPNE-CWL-01-000750	gi|15618678|ref|NP_224964.1| DNA topoisomerase I/SWI domain fusion protein [Chlamydophila pneumoniae CWL029]: K-rich region from 737 to 784 corrected with score 71
>CPNE-CWL-01-000750	gi|15618678|ref|NP_224964.1| DNA topoisomerase I/SWI domain fusion protein [Chlamydophila pneumoniae CWL029]: E-rich region from 437 to 470 corrected with score 43
>CPNE-CWL-01-000764	gi|15618692|ref|NP_224978.1| hypothetical protein CPn0783 [Chlamydophila pneumoniae CWL029]: P-rich region from 46 to 121 corrected with score 64
>CPNE-CWL-01-000789	gi|15618717|ref|NP_225003.1| hypothetical protein CPn0808 [Chlamydophila pneumoniae CWL029]: S-rich region from 2 to 441 corrected with score 213
>CPNE-CWL-01-000789	gi|15618717|ref|NP_225003.1| hypothetical protein CPn0808 [Chlamydophila pneumoniae CWL029]: A-rich region from 177 to 310 corrected with score 89
>CPNE-CWL-01-000790	gi|15618718|ref|NP_225004.1| hypothetical protein CPn0809 [Chlamydophila pneumoniae CWL029]: A-rich region from 56 to 487 corrected with score 150
>CPNE-CWL-01-000790	gi|15618718|ref|NP_225004.1| hypothetical protein CPn0809 [Chlamydophila pneumoniae CWL029]: S-rich region from 2 to 160 corrected with score 65
>CPNE-CWL-01-000792	gi|15618720|ref|NP_225006.1| low calcium response protein H [Chlamydophila pneumoniae CWL029]: K-rich region from 186 to 231 corrected with score 48
>CPNE-CWL-01-000804	gi|15618732|ref|NP_225018.1| Yop proteins translocation protein T [Chlamydophila pneumoniae CWL029]: M-rich region from 165 to 282 corrected with score 45
>CPNE-CWL-01-000806	gi|15618734|ref|NP_225020.1| type III secretion system protein [Chlamydophila pneumoniae CWL029]: L-rich region from 93 to 121 corrected with score 43
>CPNE-CWL-01-000806	gi|15618734|ref|NP_225020.1| type III secretion system protein [Chlamydophila pneumoniae CWL029]: L-rich region from 249 to 303 corrected with score 42
>CPNE-CWL-01-000809	gi|15618737|ref|NP_225023.1| Yop proteins translocation lipoprotein J [Chlamydophila pneumoniae CWL029]: E-rich region from 287 to 333 corrected with score 50
>CPNE-CWL-01-000823	gi|15618753|ref|NP_225039.1| GTP-binding protein EngA [Chlamydophila pneumoniae CWL029]: E-rich region from 166 to 187 corrected with score 51
>CPNE-CWL-01-000828	gi|15618758|ref|NP_225044.1| SWI/SNF family helicase_2 [Chlamydophila pneumoniae CWL029]: E-rich region from 109 to 144 corrected with score 48
>CPNE-CWL-01-000831	gi|15618761|ref|NP_225047.1| hypothetical protein CPn0852 [Chlamydophila pneumoniae CWL029]: Q-rich region from 707 to 742 corrected with score 46
>CPNE-CWL-01-000833	gi|15618763|ref|NP_225049.1| Outer membrane protein B [Chlamydophila pneumoniae CWL029]: T-rich region from 87 to 137 corrected with score 52
>CPNE-CWL-01-000855	gi|15618785|ref|NP_225071.1| D-alanine/glycine permease [Chlamydophila pneumoniae CWL029]: V-rich region from 295 to 321 corrected with score 42
>CPNE-CWL-01-000859	gi|15618789|ref|NP_225075.1| cell division protein FtsK [Chlamydophila pneumoniae CWL029]: F-rich region from 57 to 84 corrected with score 45
>CPNE-CWL-01-000860	gi|15618790|ref|NP_225076.1| hypothetical protein CPn0881 [Chlamydophila pneumoniae CWL029]: S-rich region from 6 to 87 corrected with score 45
>CPNE-CWL-01-000865	gi|15618795|ref|NP_225081.1| histone-like developmental protein [Chlamydophila pneumoniae CWL029]: K-rich region from 4 to 123 corrected with score 110
>CPNE-CWL-01-000865	gi|15618795|ref|NP_225081.1| histone-like developmental protein [Chlamydophila pneumoniae CWL029]: A-rich region from 67 to 109 corrected with score 40
>CPNE-CWL-01-000875	gi|15618805|ref|NP_225091.1| hypothetical protein CPn0896 [Chlamydophila pneumoniae CWL029]: K-rich region from 2 to 36 corrected with score 45
>CPNE-CWL-01-000891	gi|15618821|ref|NP_225107.1| hypothetical protein CPn0912 [Chlamydophila pneumoniae CWL029]: Q-rich region from 361 to 542 corrected with score 43
>CPNE-CWL-01-000904	gi|15618834|ref|NP_225120.1| hypothetical protein CPn0925 [Chlamydophila pneumoniae CWL029]: P-rich region from 54 to 66 corrected with score 40
>CPNE-CWL-01-000914	gi|15618844|ref|NP_225130.1| 50S ribosomal protein L34 [Chlamydophila pneumoniae CWL029]: R-rich region from 2 to 40 corrected with score 47
>CPNE-CWL-01-000916	gi|15618846|ref|NP_225132.1| 30S ribosomal protein S14 [Chlamydophila pneumoniae CWL029]: K-rich region from 3 to 53 corrected with score 41
>CPNE-CWL-01-000940	gi|15618870|ref|NP_225156.1| putative outer membrane protein D [Chlamydophila pneumoniae CWL029]: S-rich region from 125 to 933 corrected with score 82
>CPNE-CWL-01-000949	gi|15618879|ref|NP_225165.1| transport permease [Chlamydophila pneumoniae CWL029]: I-rich region from 141 to 181 corrected with score 42
>CPNE-CWL-01-000959	gi|15618889|ref|NP_225175.1| zinc metalloprotease [Chlamydophila pneumoniae CWL029]: E-rich region from 462 to 508 corrected with score 42
>CPNE-CWL-01-000968	gi|15618898|ref|NP_225184.1| translation initiation factor IF-3 [Chlamydophila pneumoniae CWL029]: K-rich region from 71 to 117 corrected with score 41
>CPNE-CWL-01-000969	gi|15618899|ref|NP_225185.1| 50S ribosomal protein L35 [Chlamydophila pneumoniae CWL029]: K-rich region from 3 to 47 corrected with score 44
>CPNE-CWL-01-000972	gi|15618902|ref|NP_225188.1| hypothetical protein CPn0994 [Chlamydophila pneumoniae CWL029]: E-rich region from 94 to 142 corrected with score 42
>CPNE-CWL-01-000982	gi|15618912|ref|NP_225198.1| hypothetical protein CPn1004 [Chlamydophila pneumoniae CWL029]: Q-rich region from 68 to 149 corrected with score 58
>CPNE-CWL-01-000983	gi|15618913|ref|NP_225199.1| hypothetical protein CPn1005 [Chlamydophila pneumoniae CWL029]: N-rich region from 96 to 147 corrected with score 41
>CPNE-CWL-01-000984	gi|15618914|ref|NP_225200.1| hypothetical protein CPn1006 [Chlamydophila pneumoniae CWL029]: Q-rich region from 43 to 141 corrected with score 52
>CPNE-CWL-01-000986	gi|15618916|ref|NP_225202.1| hypothetical protein CPn1008 [Chlamydophila pneumoniae CWL029]: E-rich region from 131 to 424 corrected with score 42
>CPNE-CWL-01-000997	gi|15618927|ref|NP_225213.1| hypothetical protein CPn1019 [Chlamydophila pneumoniae CWL029]: S-rich region from 92 to 290 corrected with score 118
>CPNE-CWL-01-000997	gi|15618927|ref|NP_225213.1| hypothetical protein CPn1019 [Chlamydophila pneumoniae CWL029]: Q-rich region from 160 to 286 corrected with score 74
>CPNE-CWL-01-000998	gi|15618928|ref|NP_225214.1| hypothetical protein CPn1020 [Chlamydophila pneumoniae CWL029]: Q-rich region from 89 to 248 corrected with score 64
>CPNE-CWL-01-001000	gi|15618930|ref|NP_225216.1| hypothetical protein CPn1022 [Chlamydophila pneumoniae CWL029]: Q-rich region from 99 to 264 corrected with score 118
>CPNE-CWL-01-001000	gi|15618930|ref|NP_225216.1| hypothetical protein CPn1022 [Chlamydophila pneumoniae CWL029]: S-rich region from 103 to 228 corrected with score 71
>CPNE-CWL-01-001000	gi|15618930|ref|NP_225216.1| hypothetical protein CPn1022 [Chlamydophila pneumoniae CWL029]: K-rich region from 217 to 264 corrected with score 47
>CPNE-CWL-01-001001	gi|15618931|ref|NP_225217.1| hypothetical protein CPn1023 [Chlamydophila pneumoniae CWL029]: Y-rich region from 56 to 74 corrected with score 52
>CPNE-CWL-01-001005	gi|15618935|ref|NP_225221.1| hypothetical protein CPn1027 [Chlamydophila pneumoniae CWL029]: I-rich region from 33 to 93 corrected with score 46
>CPNE-CWL-01-001032	gi|15618962|ref|NP_225248.1| hypothetical protein CPn1054 [Chlamydophila pneumoniae CWL029]: E-rich region from 392 to 567 corrected with score 71
>CPNE-CWL-01-001034	gi|15618964|ref|NP_225250.1| hypothetical protein CPn1056 [Chlamydophila pneumoniae CWL029]: K-rich region from 155 to 225 corrected with score 49
>CPNE-CWL-01-001049	gi|15618979|ref|NP_225265.1| hypothetical protein CPn1071 [Chlamydophila pneumoniae CWL029]: D-rich region from 441 to 454 corrected with score 43
>CPNE-J13-01-000006	gi|15835542|ref|NP_300066.1| hypothetical protein CPj0007 [Chlamydophila pneumoniae J138]: E-rich region from 485 to 707 corrected with score 69
>CPNE-J13-01-000006	gi|15835542|ref|NP_300066.1| hypothetical protein CPj0007 [Chlamydophila pneumoniae J138]: I-rich region from 146 to 170 corrected with score 41
>CPNE-J13-01-000008	gi|15835544|ref|NP_300068.1| hypothetical protein CPj0009 [Chlamydophila pneumoniae J138]: E-rich region from 13 to 190 corrected with score 72
>CPNE-J13-01-000009	gi|15835545|ref|NP_300069.1| hypothetical protein CPj0010 [Chlamydophila pneumoniae J138]: E-rich region from 355 to 530 corrected with score 71
>CPNE-J13-01-000010	gi|15835546|ref|NP_300070.1| hypothetical protein CPj0011 [Chlamydophila pneumoniae J138]: I-rich region from 33 to 85 corrected with score 44
>CPNE-J13-01-000011	gi|15835547|ref|NP_300071.1| hypothetical protein CPj0012 [Chlamydophila pneumoniae J138]: E-rich region from 99 to 273 corrected with score 78
>CPNE-J13-01-000011	gi|15835547|ref|NP_300071.1| hypothetical protein CPj0012 [Chlamydophila pneumoniae J138]: K-rich region from 463 to 522 corrected with score 45
>CPNE-J13-01-000012	gi|15835548|ref|NP_300072.1| polymorphic outer membrane protein G family protein [Chlamydophila pneumoniae J138]: S-rich region from 17 to 344 corrected with score 115
>CPNE-J13-01-000014	gi|15835550|ref|NP_300074.1| polymorphic outer membrane protein G family protein [Chlamydophila pneumoniae J138]: S-rich region from 28 to 171 corrected with score 59
>CPNE-J13-01-000015	gi|15835551|ref|NP_300075.1| Pmp_3 [Chlamydophila pneumoniae J138]: S-rich region from 4 to 402 corrected with score 122
>CPNE-J13-01-000016	gi|15835552|ref|NP_300076.1| polymorphic outer membrane protein G family [Chlamydophila pneumoniae J138]: S-rich region from 3 to 407 corrected with score 123
>CPNE-J13-01-000019	gi|15835555|ref|NP_300079.1| polymorphic outer membrane protein G family protein [Chlamydophila pneumoniae J138]: S-rich region from 14 to 452 corrected with score 67
>CPNE-J13-01-000024	gi|15835560|ref|NP_300084.1| ABC transporter protein ATPase [Chlamydophila pneumoniae J138]: K-rich region from 240 to 301 corrected with score 41
>CPNE-J13-01-000027	gi|15835563|ref|NP_300087.1| hypothetical protein CPj0026 [Chlamydophila pneumoniae J138]: S-rich region from 90 to 268 corrected with score 82
>CPNE-J13-01-000027	gi|15835563|ref|NP_300087.1| hypothetical protein CPj0026 [Chlamydophila pneumoniae J138]: K-rich region from 183 to 245 corrected with score 50
>CPNE-J13-01-000027	gi|15835563|ref|NP_300087.1| hypothetical protein CPj0026 [Chlamydophila pneumoniae J138]: I-rich region from 34 to 81 corrected with score 47
>CPNE-J13-01-000028	gi|15835564|ref|NP_300088.1| Lon ATP-dependent protease [Chlamydophila pneumoniae J138]: E-rich region from 13 to 37 corrected with score 40
>CPNE-J13-01-000029	gi|15835565|ref|NP_300089.1| hypothetical protein CPj0028 [Chlamydophila pneumoniae J138]: I-rich region from 73 to 101 corrected with score 43
>CPNE-J13-01-000032	gi|15835568|ref|NP_300092.1| 30S ribosomal protein S21 [Chlamydophila pneumoniae J138]: K-rich region from 20 to 58 corrected with score 40
>CPNE-J13-01-000033	gi|15835569|ref|NP_300093.1| heat shock protein J [Chlamydophila pneumoniae J138]: G-rich region from 67 to 133 corrected with score 61
>CPNE-J13-01-000035	gi|15835571|ref|NP_300095.1| hypothetical protein CPj0034 [Chlamydophila pneumoniae J138]: P-rich region from 108 to 146 corrected with score 79
>CPNE-J13-01-000042	gi|15835578|ref|NP_300102.1| hypothetical protein CPj0041 [Chlamydophila pneumoniae J138]: E-rich region from 255 to 447 corrected with score 61
>CPNE-J13-01-000044	gi|15835580|ref|NP_300104.1| hypothetical protein CPj0043 [Chlamydophila pneumoniae J138]: E-rich region from 392 to 536 corrected with score 58
>CPNE-J13-01-000044	gi|15835580|ref|NP_300104.1| hypothetical protein CPj0043 [Chlamydophila pneumoniae J138]: P-rich region from 4 to 14 corrected with score 41
>CPNE-J13-01-000045	gi|15835581|ref|NP_300105.1| hypothetical protein CPj0044 [Chlamydophila pneumoniae J138]: K-rich region from 43 to 97 corrected with score 50
>CPNE-J13-01-000046	gi|15835582|ref|NP_300106.1| hypothetical protein CPj0045 [Chlamydophila pneumoniae J138]: E-rich region from 351 to 460 corrected with score 62
>CPNE-J13-01-000046	gi|15835582|ref|NP_300106.1| hypothetical protein CPj0045 [Chlamydophila pneumoniae J138]: K-rich region from 660 to 713 corrected with score 47
>CPNE-J13-01-000049	gi|15835585|ref|NP_300109.1| hypothetical protein CPj0049 [Chlamydophila pneumoniae J138]: L-rich region from 105 to 139 corrected with score 49
>CPNE-J13-01-000050	gi|15835586|ref|NP_300110.1| hypothetical protein CPj0050 [Chlamydophila pneumoniae J138]: L-rich region from 53 to 76 corrected with score 49
>CPNE-J13-01-000062	gi|15835598|ref|NP_300122.1| hypothetical protein CPj0062 [Chlamydophila pneumoniae J138]: S-rich region from 3 to 424 corrected with score 91
>CPNE-J13-01-000062	gi|15835598|ref|NP_300122.1| hypothetical protein CPj0062 [Chlamydophila pneumoniae J138]: K-rich region from 45 to 120 corrected with score 48
>CPNE-J13-01-000064	gi|15835600|ref|NP_300124.1| hypothetical protein CPj0064 [Chlamydophila pneumoniae J138]: L-rich region from 47 to 68 corrected with score 40
>CPNE-J13-01-000065	gi|15835601|ref|NP_300125.1| hypothetical protein CPj0065 [Chlamydophila pneumoniae J138]: V-rich region from 240 to 291 corrected with score 43
>CPNE-J13-01-000067	gi|15835603|ref|NP_300127.1| hypothetical protein CPj0067 [Chlamydophila pneumoniae J138]: I-rich region from 34 to 83 corrected with score 49
>CPNE-J13-01-000068	gi|15835604|ref|NP_300128.1| hypothetical protein CPj0068 [Chlamydophila pneumoniae J138]: E-rich region from 25 to 99 corrected with score 53
>CPNE-J13-01-000104	gi|15835640|ref|NP_300164.1| hypothetical protein CPj0104 [Chlamydophila pneumoniae J138]: S-rich region from 240 to 271 corrected with score 40
>CPNE-J13-01-000125	gi|15835661|ref|NP_300185.1| hypothetical protein CPj0125 [Chlamydophila pneumoniae J138]: E-rich region from 29 to 170 corrected with score 56
>CPNE-J13-01-000126	gi|15835662|ref|NP_300186.1| hypothetical protein CPj0126 [Chlamydophila pneumoniae J138]: E-rich region from 357 to 463 corrected with score 48
>CPNE-J13-01-000129	gi|15835665|ref|NP_300189.1| hypothetical protein CPj0130 [Chlamydophila pneumoniae J138]: L-rich region from 29 to 77 corrected with score 47
>CPNE-J13-01-000130	gi|15835666|ref|NP_300190.1| hypothetical protein CPj0131 [Chlamydophila pneumoniae J138]: L-rich region from 34 to 81 corrected with score 48
>CPNE-J13-01-000143	gi|15835679|ref|NP_300203.1| Clp protease ATPase [Chlamydophila pneumoniae J138]: E-rich region from 412 to 534 corrected with score 64
>CPNE-J13-01-000146	gi|15835682|ref|NP_300206.1| hypothetical protein CPj0147 [Chlamydophila pneumoniae J138]: A-rich region from 2 to 88 corrected with score 43
>CPNE-J13-01-000149	gi|15835685|ref|NP_300209.1| hypothetical protein CPj0150 [Chlamydophila pneumoniae J138]: E-rich region from 1398 to 1509 corrected with score 56
>CPNE-J13-01-000165	gi|15835701|ref|NP_300225.1| hypothetical protein CPj0166 [Chlamydophila pneumoniae J138]: L-rich region from 29 to 82 corrected with score 63
>CPNE-J13-01-000173	gi|15835709|ref|NP_300233.1| hypothetical protein CPj0174 [Chlamydophila pneumoniae J138]: I-rich region from 50 to 107 corrected with score 50
>CPNE-J13-01-000175	gi|15835711|ref|NP_300235.1| hypothetical protein CPj0176 [Chlamydophila pneumoniae J138]: S-rich region from 121 to 154 corrected with score 41
>CPNE-J13-01-000185	gi|15835721|ref|NP_300245.1| hypothetical protein CPj0186 [Chlamydophila pneumoniae J138]: Q-rich region from 219 to 336 corrected with score 64
>CPNE-J13-01-000211	gi|15835747|ref|NP_300271.1| hypothetical protein CPj0212 [Chlamydophila pneumoniae J138]: L-rich region from 41 to 88 corrected with score 42
>CPNE-J13-01-000214	gi|15835750|ref|NP_300274.1| hypothetical protein CPj0215 [Chlamydophila pneumoniae J138]: L-rich region from 31 to 86 corrected with score 44
>CPNE-J13-01-000224	gi|15835760|ref|NP_300284.1| hypothetical protein CPj0225 [Chlamydophila pneumoniae J138]: K-rich region from 140 to 223 corrected with score 59
>CPNE-J13-01-000224	gi|15835760|ref|NP_300284.1| hypothetical protein CPj0225 [Chlamydophila pneumoniae J138]: L-rich region from 32 to 89 corrected with score 43
>CPNE-J13-01-000229	gi|15835765|ref|NP_300289.1| hypothetical protein CPj0230 [Chlamydophila pneumoniae J138]: K-rich region from 126 to 216 corrected with score 53
>CPNE-J13-01-000239	gi|15835775|ref|NP_300299.1| hypothetical protein CPj0240 [Chlamydophila pneumoniae J138]: G-rich region from 316 to 364 corrected with score 81
>CPNE-J13-01-000239	gi|15835775|ref|NP_300299.1| hypothetical protein CPj0240 [Chlamydophila pneumoniae J138]: P-rich region from 366 to 381 corrected with score 52
>CPNE-J13-01-000239	gi|15835775|ref|NP_300299.1| hypothetical protein CPj0240 [Chlamydophila pneumoniae J138]: A-rich region from 164 to 237 corrected with score 47
>CPNE-J13-01-000241	gi|15835777|ref|NP_300301.1| hypothetical protein CPj0242 [Chlamydophila pneumoniae J138]: V-rich region from 26 to 57 corrected with score 44
>CPNE-J13-01-000242	gi|15835778|ref|NP_300302.1| hypothetical protein CPj0243 [Chlamydophila pneumoniae J138]: V-rich region from 19 to 60 corrected with score 40
>CPNE-J13-01-000245	gi|15835781|ref|NP_300305.1| 30S ribosomal protein S9 [Chlamydophila pneumoniae J138]: K-rich region from 93 to 134 corrected with score 40
>CPNE-J13-01-000259	gi|15835795|ref|NP_300319.1| protein translocase subunit [Chlamydophila pneumoniae J138]: K-rich region from 15 to 112 corrected with score 41
>CPNE-J13-01-000267	gi|15835803|ref|NP_300327.1| hypothetical protein CPj0268 [Chlamydophila pneumoniae J138]: N-rich region from 53 to 125 corrected with score 44
>CPNE-J13-01-000276	gi|15835812|ref|NP_300336.1| hypothetical protein CPj0277 [Chlamydophila pneumoniae J138]: V-rich region from 76 to 136 corrected with score 65
>CPNE-J13-01-000281	gi|15835817|ref|NP_300341.1| amino acid transporter [Chlamydophila pneumoniae J138]: W-rich region from 81 to 98 corrected with score 40
>CPNE-J13-01-000290	gi|15835826|ref|NP_300350.1| inclusion membrane protein B [Chlamydophila pneumoniae J138]: V-rich region from 99 to 172 corrected with score 47
>CPNE-J13-01-000291	gi|15835827|ref|NP_300351.1| inclusion membrane protein C [Chlamydophila pneumoniae J138]: I-rich region from 128 to 151 corrected with score 46
>CPNE-J13-01-000300	gi|15835836|ref|NP_300360.1| ompH-like outer membrane protein [Chlamydophila pneumoniae J138]: E-rich region from 33 to 144 corrected with score 57
>CPNE-J13-01-000316	gi|15835852|ref|NP_300376.1| translation initiation factor IF-2 [Chlamydophila pneumoniae J138]: S-rich region from 33 to 110 corrected with score 76
>CPNE-J13-01-000316	gi|15835852|ref|NP_300376.1| translation initiation factor IF-2 [Chlamydophila pneumoniae J138]: K-rich region from 150 to 295 corrected with score 52
>CPNE-J13-01-000322	gi|15835858|ref|NP_300382.1| low calcium response D [Chlamydophila pneumoniae J138]: I-rich region from 27 to 141 corrected with score 50
>CPNE-J13-01-000323	gi|15835859|ref|NP_300383.1| low calcium response E [Chlamydophila pneumoniae J138]: K-rich region from 59 to 91 corrected with score 49
>CPNE-J13-01-000323	gi|15835859|ref|NP_300383.1| low calcium response E [Chlamydophila pneumoniae J138]: A-rich region from 2 to 36 corrected with score 40
>CPNE-J13-01-000329	gi|15835865|ref|NP_300389.1| hypothetical protein CPj0330 [Chlamydophila pneumoniae J138]: K-rich region from 51 to 116 corrected with score 74
>CPNE-J13-01-000330	gi|15835866|ref|NP_300390.1| hypothetical protein CPj0331 [Chlamydophila pneumoniae J138]: S-rich region from 4 to 463 corrected with score 167
>CPNE-J13-01-000330	gi|15835866|ref|NP_300390.1| hypothetical protein CPj0331 [Chlamydophila pneumoniae J138]: G-rich region from 544 to 562 corrected with score 44
>CPNE-J13-01-000332	gi|15835868|ref|NP_300392.1| LtuB protein [Chlamydophila pneumoniae J138]: K-rich region from 3 to 72 corrected with score 54
>CPNE-J13-01-000341	gi|15835877|ref|NP_300401.1| metalloprotease [Chlamydophila pneumoniae J138]: F-rich region from 600 to 620 corrected with score 41
>CPNE-J13-01-000354	gi|15835890|ref|NP_300414.1| hypothetical protein CPj0357 [Chlamydophila pneumoniae J138]: V-rich region from 30 to 75 corrected with score 40
>CPNE-J13-01-000356	gi|15835892|ref|NP_300416.1| GTP-binding protein LepA [Chlamydophila pneumoniae J138]: K-rich region from 567 to 587 corrected with score 41
>CPNE-J13-01-000362	gi|15835898|ref|NP_300422.1| hypothetical protein CPj0365 [Chlamydophila pneumoniae J138]: I-rich region from 33 to 78 corrected with score 44
>CPNE-J13-01-000363	gi|15835899|ref|NP_300423.1| hypothetical protein CPj0366 [Chlamydophila pneumoniae J138]: V-rich region from 46 to 110 corrected with score 40
>CPNE-J13-01-000367	gi|15835903|ref|NP_300427.1| hypothetical protein CPj0370 [Chlamydophila pneumoniae J138]: P-rich region from 83 to 127 corrected with score 46
>CPNE-J13-01-000368	gi|15835904|ref|NP_300428.1| hypothetical protein CPj0371 [Chlamydophila pneumoniae J138]: I-rich region from 41 to 97 corrected with score 56
>CPNE-J13-01-000372	gi|15835908|ref|NP_300432.1| hypothetical protein CPj0375 [Chlamydophila pneumoniae J138]: L-rich region from 42 to 103 corrected with score 45
>CPNE-J13-01-000376	gi|15835912|ref|NP_300436.1| hypothetical protein CPj0379 [Chlamydophila pneumoniae J138]: E-rich region from 27 to 127 corrected with score 54
>CPNE-J13-01-000381	gi|15835917|ref|NP_300441.1| histone-like protein 2 [Chlamydophila pneumoniae J138]: K-rich region from 5 to 157 corrected with score 126
>CPNE-J13-01-000381	gi|15835917|ref|NP_300441.1| histone-like protein 2 [Chlamydophila pneumoniae J138]: A-rich region from 12 to 128 corrected with score 60
>CPNE-J13-01-000401	gi|15835937|ref|NP_300461.1| hypothetical protein CPj0404 [Chlamydophila pneumoniae J138]: P-rich region from 266 to 290 corrected with score 41
>CPNE-J13-01-000402	gi|15835938|ref|NP_300462.1| hypothetical protein CPj0405 [Chlamydophila pneumoniae J138]: S-rich region from 30 to 202 corrected with score 103
>CPNE-J13-01-000417	gi|15835953|ref|NP_300477.1| hypothetical protein CPj0420 [Chlamydophila pneumoniae J138]: C-rich region from 10 to 16 corrected with score 42
>CPNE-J13-01-000419	gi|15835955|ref|NP_300479.1| hypothetical protein CPj0422 [Chlamydophila pneumoniae J138]: D-rich region from 129 to 144 corrected with score 54
>CPNE-J13-01-000434	gi|15835970|ref|NP_300494.1| ClpC protease [Chlamydophila pneumoniae J138]: S-rich region from 153 to 186 corrected with score 61
>CPNE-J13-01-000434	gi|15835970|ref|NP_300494.1| ClpC protease [Chlamydophila pneumoniae J138]: E-rich region from 441 to 498 corrected with score 55
>CPNE-J13-01-000436	gi|15835972|ref|NP_300496.1| hypothetical protein CPj0439 [Chlamydophila pneumoniae J138]: I-rich region from 46 to 99 corrected with score 46
>CPNE-J13-01-000439	gi|15835975|ref|NP_300499.1| hypothetical protein CPj0442 [Chlamydophila pneumoniae J138]: P-rich region from 143 to 157 corrected with score 53
>CPNE-J13-01-000440	gi|15835976|ref|NP_300500.1| hypothetical protein CPj0443 [Chlamydophila pneumoniae J138]: S-rich region from 195 to 404 corrected with score 77
>CPNE-J13-01-000440	gi|15835976|ref|NP_300500.1| hypothetical protein CPj0443 [Chlamydophila pneumoniae J138]: Q-rich region from 346 to 380 corrected with score 62
>CPNE-J13-01-000441	gi|15835977|ref|NP_300501.1| polymorphic outer membrane protein G/I family protein [Chlamydophila pneumoniae J138]: S-rich region from 10 to 680 corrected with score 268
>CPNE-J13-01-000441	gi|15835977|ref|NP_300501.1| polymorphic outer membrane protein G/I family protein [Chlamydophila pneumoniae J138]: T-rich region from 45 to 549 corrected with score 104
>CPNE-J13-01-000441	gi|15835977|ref|NP_300501.1| polymorphic outer membrane protein G/I family protein [Chlamydophila pneumoniae J138]: P-rich region from 731 to 753 corrected with score 40
>CPNE-J13-01-000442	gi|15835978|ref|NP_300502.1| polymorphic outer membrane protein G family protein [Chlamydophila pneumoniae J138]: S-rich region from 2 to 593 corrected with score 129
>CPNE-J13-01-000443	gi|15835979|ref|NP_300503.1| polymorphic outer membrane protein G family protein [Chlamydophila pneumoniae J138]: S-rich region from 21 to 555 corrected with score 180
>CPNE-J13-01-000444	gi|15835980|ref|NP_300504.1| polymorphic outer membrane protein G/I family protein [Chlamydophila pneumoniae J138]: S-rich region from 11 to 527 corrected with score 150
>CPNE-J13-01-000446	gi|15835982|ref|NP_300506.1| polymorphic outer membrane protein G family protein [Chlamydophila pneumoniae J138]: S-rich region from 11 to 517 corrected with score 154
>CPNE-J13-01-000446	gi|15835982|ref|NP_300506.1| polymorphic outer membrane protein G family protein [Chlamydophila pneumoniae J138]: T-rich region from 550 to 598 corrected with score 51
>CPNE-J13-01-000447	gi|15835983|ref|NP_300507.1| polymorphic outer membrane protein G family protein [Chlamydophila pneumoniae J138]: S-rich region from 11 to 502 corrected with score 134
>CPNE-J13-01-000449	gi|15835985|ref|NP_300509.1| polymorphic outer membrane protein G family protein [Chlamydophila pneumoniae J138]: S-rich region from 64 to 490 corrected with score 94
>CPNE-J13-01-000449	gi|15835985|ref|NP_300509.1| polymorphic outer membrane protein G family protein [Chlamydophila pneumoniae J138]: P-rich region from 295 to 326 corrected with score 55
>CPNE-J13-01-000449	gi|15835985|ref|NP_300509.1| polymorphic outer membrane protein G family protein [Chlamydophila pneumoniae J138]: T-rich region from 475 to 649 corrected with score 50
>CPNE-J13-01-000450	gi|15835986|ref|NP_300510.1| polymorphic outer membrane protein H family protein [Chlamydophila pneumoniae J138]: S-rich region from 46 to 458 corrected with score 85
>CPNE-J13-01-000461	gi|15835997|ref|NP_300521.1| polymorphic outer membrane protein E family protein [Chlamydophila pneumoniae J138]: S-rich region from 97 to 351 corrected with score 52
>CPNE-J13-01-000461	gi|15835997|ref|NP_300521.1| polymorphic outer membrane protein E family protein [Chlamydophila pneumoniae J138]: T-rich region from 467 to 534 corrected with score 48
>CPNE-J13-01-000462	gi|15835998|ref|NP_300522.1| polymorphic outer membrane protein E family protein [Chlamydophila pneumoniae J138]: N-rich region from 129 to 288 corrected with score 60
>CPNE-J13-01-000466	gi|15836002|ref|NP_300526.1| polymorphic outer membrane protein E/F family protein [Chlamydophila pneumoniae J138]: S-rich region from 672 to 800 corrected with score 54
>CPNE-J13-01-000467	gi|15836003|ref|NP_300527.1| hypothetical protein CPj0472 [Chlamydophila pneumoniae J138]: S-rich region from 2 to 637 corrected with score 119
>CPNE-J13-01-000468	gi|15836004|ref|NP_300528.1| hypothetical protein CPj0473 [Chlamydophila pneumoniae J138]: S-rich region from 7 to 487 corrected with score 109
>CPNE-J13-01-000469	gi|15836005|ref|NP_300529.1| hypothetical protein CPj0474 [Chlamydophila pneumoniae J138]: V-rich region from 57 to 94 corrected with score 43
>CPNE-J13-01-000478	gi|15836014|ref|NP_300538.1| hypothetical protein CPj0483 [Chlamydophila pneumoniae J138]: P-rich region from 77 to 164 corrected with score 174
>CPNE-J13-01-000494	gi|15836030|ref|NP_300554.1| hypothetical protein CPj0499 [Chlamydophila pneumoniae J138]: E-rich region from 316 to 384 corrected with score 55
>CPNE-J13-01-000494	gi|15836030|ref|NP_300554.1| hypothetical protein CPj0499 [Chlamydophila pneumoniae J138]: S-rich region from 2 to 86 corrected with score 46
>CPNE-J13-01-000497	gi|15836033|ref|NP_300557.1| HSP-70 cofactor [Chlamydophila pneumoniae J138]: E-rich region from 7 to 63 corrected with score 55
>CPNE-J13-01-000498	gi|15836034|ref|NP_300558.1| molecular chaperone DnaK [Chlamydophila pneumoniae J138]: E-rich region from 493 to 660 corrected with score 64
>CPNE-J13-01-000498	gi|15836034|ref|NP_300558.1| molecular chaperone DnaK [Chlamydophila pneumoniae J138]: S-rich region from 599 to 643 corrected with score 46
>CPNE-J13-01-000499	gi|15836035|ref|NP_300559.1| ribonuclease family protein [Chlamydophila pneumoniae J138]: K-rich region from 655 to 674 corrected with score 43
>CPNE-J13-01-000511	gi|15836047|ref|NP_300571.1| hypothetical protein CPj0516 [Chlamydophila pneumoniae J138]: T-rich region from 154 to 207 corrected with score 43
>CPNE-J13-01-000512	gi|15836048|ref|NP_300572.1| hypothetical protein CPj0517 [Chlamydophila pneumoniae J138]: I-rich region from 40 to 88 corrected with score 42
>CPNE-J13-01-000520	gi|15836056|ref|NP_300580.1| hypothetical protein CPj0525 [Chlamydophila pneumoniae J138]: E-rich region from 25 to 174 corrected with score 56
>CPNE-J13-01-000522	gi|15836058|ref|NP_300582.1| branched-chain alpha-keto acid dehydrogenase subunit E2 [Chlamydophila pneumoniae J138]: S-rich region from 82 to 108 corrected with score 40
>CPNE-J13-01-000535	gi|15836071|ref|NP_300595.1| polymorphic membrane protein B family [Chlamydophila pneumoniae J138]: S-rich region from 24 to 1270 corrected with score 354
>CPNE-J13-01-000535	gi|15836071|ref|NP_300595.1| polymorphic membrane protein B family [Chlamydophila pneumoniae J138]: A-rich region from 529 to 570 corrected with score 43
>CPNE-J13-01-000538	gi|15836074|ref|NP_300598.1| metal transport protein [Chlamydophila pneumoniae J138]: L-rich region from 183 to 239 corrected with score 51
>CPNE-J13-01-000539	gi|15836075|ref|NP_300599.1| GTPase ObgE [Chlamydophila pneumoniae J138]: G-rich region from 31 to 43 corrected with score 43
>CPNE-J13-01-000547	gi|15836083|ref|NP_300607.1| 30S ribosomal protein S12 [Chlamydophila pneumoniae J138]: K-rich region from 9 to 51 corrected with score 41
>CPNE-J13-01-000559	gi|15836095|ref|NP_300619.1| bifunctional preprotein translocase subunit SecD/SecF [Chlamydophila pneumoniae J138]: S-rich region from 136 to 244 corrected with score 48
>CPNE-J13-01-000567	gi|15836103|ref|NP_300627.1| hypothetical protein CPj0572 [Chlamydophila pneumoniae J138]: S-rich region from 6 to 751 corrected with score 229
>CPNE-J13-01-000567	gi|15836103|ref|NP_300627.1| hypothetical protein CPj0572 [Chlamydophila pneumoniae J138]: T-rich region from 554 to 664 corrected with score 111
>CPNE-J13-01-000567	gi|15836103|ref|NP_300627.1| hypothetical protein CPj0572 [Chlamydophila pneumoniae J138]: T-rich region from 9 to 50 corrected with score 61
>CPNE-J13-01-000567	gi|15836103|ref|NP_300627.1| hypothetical protein CPj0572 [Chlamydophila pneumoniae J138]: P-rich region from 449 to 461 corrected with score 48
>CPNE-J13-01-000571	gi|15836107|ref|NP_300631.1| peptide chain release factor 2 [Chlamydophila pneumoniae J138]: Q-rich region from 255 to 296 corrected with score 40
>CPNE-J13-01-000581	gi|15836117|ref|NP_300641.1| hypothetical protein CPj0585 [Chlamydophila pneumoniae J138]: Q-rich region from 226 to 650 corrected with score 146
>CPNE-J13-01-000581	gi|15836117|ref|NP_300641.1| hypothetical protein CPj0585 [Chlamydophila pneumoniae J138]: E-rich region from 377 to 580 corrected with score 46
>CPNE-J13-01-000610	gi|15836146|ref|NP_300670.1| ADP/ATP translocase [Chlamydophila pneumoniae J138]: I-rich region from 467 to 499 corrected with score 43
>CPNE-J13-01-000618	gi|15836154|ref|NP_300678.1| hypothetical protein CPj0622 [Chlamydophila pneumoniae J138]: Q-rich region from 69 to 241 corrected with score 82
>CPNE-J13-01-000619	gi|15836155|ref|NP_300679.1| hypothetical protein CPj0623 [Chlamydophila pneumoniae J138]: E-rich region from 109 to 191 corrected with score 66
>CPNE-J13-01-000619	gi|15836155|ref|NP_300679.1| hypothetical protein CPj0623 [Chlamydophila pneumoniae J138]: K-rich region from 127 to 157 corrected with score 51
>CPNE-J13-01-000625	gi|15836161|ref|NP_300685.1| preprotein translocase subunit SecY [Chlamydophila pneumoniae J138]: I-rich region from 230 to 251 corrected with score 44
>CPNE-J13-01-000626	gi|15836162|ref|NP_300686.1| 50S ribosomal protein L15 [Chlamydophila pneumoniae J138]: G-rich region from 21 to 55 corrected with score 42
>CPNE-J13-01-000661	gi|15836197|ref|NP_300721.1| hexosphosphate transport [Chlamydophila pneumoniae J138]: W-rich region from 127 to 139 corrected with score 40
>CPNE-J13-01-000661	gi|15836197|ref|NP_300721.1| hexosphosphate transport [Chlamydophila pneumoniae J138]: Y-rich region from 27 to 47 corrected with score 40
>CPNE-J13-01-000668	gi|15836204|ref|NP_300728.1| D-Ala-D-Ala carboxypeptidase [Chlamydophila pneumoniae J138]: H-rich region from 172 to 187 corrected with score 41
>CPNE-J13-01-000673	gi|15836209|ref|NP_300733.1| hypothetical protein CPj0677 [Chlamydophila pneumoniae J138]: S-rich region from 18 to 159 corrected with score 65
>CPNE-J13-01-000673	gi|15836209|ref|NP_300733.1| hypothetical protein CPj0677 [Chlamydophila pneumoniae J138]: P-rich region from 80 to 122 corrected with score 45
>CPNE-J13-01-000674	gi|15836210|ref|NP_300734.1| hypothetical protein CPj0678 [Chlamydophila pneumoniae J138]: P-rich region from 137 to 189 corrected with score 52
>CPNE-J13-01-000688	gi|15836224|ref|NP_300748.1| cysteine desulfurase activator complex subunit SufB [Chlamydophila pneumoniae J138]: S-rich region from 334 to 428 corrected with score 41
>CPNE-J13-01-000692	gi|15836228|ref|NP_300752.1| 30S ribosomal protein S2 [Chlamydophila pneumoniae J138]: E-rich region from 251 to 266 corrected with score 40
>CPNE-J13-01-000698	gi|15836234|ref|NP_300758.1| YopC/Gen secretion protein D [Chlamydophila pneumoniae J138]: K-rich region from 52 to 252 corrected with score 43
>CPNE-J13-01-000698	gi|15836234|ref|NP_300758.1| YopC/Gen secretion protein D [Chlamydophila pneumoniae J138]: T-rich region from 732 to 802 corrected with score 40
>CPNE-J13-01-000701	gi|15836237|ref|NP_300761.1| hypothetical protein CPj0705 [Chlamydophila pneumoniae J138]: E-rich region from 22 to 87 corrected with score 57
>CPNE-J13-01-000701	gi|15836237|ref|NP_300761.1| hypothetical protein CPj0705 [Chlamydophila pneumoniae J138]: E-rich region from 249 to 277 corrected with score 47
>CPNE-J13-01-000702	gi|15836238|ref|NP_300762.1| hypothetical protein CPj0706 [Chlamydophila pneumoniae J138]: E-rich region from 13 to 149 corrected with score 97
>CPNE-J13-01-000708	gi|15836244|ref|NP_300768.1| FHA domain-containing protein [Chlamydophila pneumoniae J138]: E-rich region from 114 to 359 corrected with score 168
>CPNE-J13-01-000708	gi|15836244|ref|NP_300768.1| FHA domain-containing protein [Chlamydophila pneumoniae J138]: S-rich region from 118 to 363 corrected with score 54
>CPNE-J13-01-000708	gi|15836244|ref|NP_300768.1| FHA domain-containing protein [Chlamydophila pneumoniae J138]: E-rich region from 518 to 539 corrected with score 43
>CPNE-J13-01-000722	gi|15836258|ref|NP_300782.1| hypothetical protein CPj0726 [Chlamydophila pneumoniae J138]: S-rich region from 336 to 475 corrected with score 41
>CPNE-J13-01-000723	gi|15836259|ref|NP_300783.1| hypothetical protein CPj0727 [Chlamydophila pneumoniae J138]: Q-rich region from 818 to 847 corrected with score 45
>CPNE-J13-01-000724	gi|15836260|ref|NP_300784.1| hypothetical protein CPj0728 [Chlamydophila pneumoniae J138]: S-rich region from 22 to 632 corrected with score 136
>CPNE-J13-01-000724	gi|15836260|ref|NP_300784.1| hypothetical protein CPj0728 [Chlamydophila pneumoniae J138]: A-rich region from 391 to 457 corrected with score 73
>CPNE-J13-01-000738	gi|15836274|ref|NP_300798.1| hypothetical protein CPj0742 [Chlamydophila pneumoniae J138]: K-rich region from 119 to 138 corrected with score 45
>CPNE-J13-01-000742	gi|15836278|ref|NP_300802.1| hypothetical protein CPj0746 [Chlamydophila pneumoniae J138]: H-rich region from 274 to 279 corrected with score 40
>CPNE-J13-01-000752	gi|15836288|ref|NP_300812.1| hypothetical protein CPj0755 [Chlamydophila pneumoniae J138]: Q-rich region from 59 to 200 corrected with score 52
>CPNE-J13-01-000766	gi|15836302|ref|NP_300826.1| fused DNA topoisomerase I/SWI domain-containing protein [Chlamydophila pneumoniae J138]: K-rich region from 737 to 784 corrected with score 71
>CPNE-J13-01-000766	gi|15836302|ref|NP_300826.1| fused DNA topoisomerase I/SWI domain-containing protein [Chlamydophila pneumoniae J138]: E-rich region from 437 to 470 corrected with score 43
>CPNE-J13-01-000780	gi|15836316|ref|NP_300840.1| hypothetical protein CPj0783 [Chlamydophila pneumoniae J138]: P-rich region from 46 to 121 corrected with score 64
>CPNE-J13-01-000805	gi|15836341|ref|NP_300865.1| hypothetical protein CPj0808 [Chlamydophila pneumoniae J138]: S-rich region from 2 to 441 corrected with score 213
>CPNE-J13-01-000805	gi|15836341|ref|NP_300865.1| hypothetical protein CPj0808 [Chlamydophila pneumoniae J138]: A-rich region from 177 to 310 corrected with score 89
>CPNE-J13-01-000806	gi|15836342|ref|NP_300866.1| hypothetical protein CPj0809 [Chlamydophila pneumoniae J138]: A-rich region from 56 to 488 corrected with score 154
>CPNE-J13-01-000806	gi|15836342|ref|NP_300866.1| hypothetical protein CPj0809 [Chlamydophila pneumoniae J138]: S-rich region from 2 to 160 corrected with score 65
>CPNE-J13-01-000808	gi|15836344|ref|NP_300868.1| low calcium response protein H [Chlamydophila pneumoniae J138]: K-rich region from 186 to 231 corrected with score 48
>CPNE-J13-01-000820	gi|15836356|ref|NP_300880.1| YopT tranlocation T [Chlamydophila pneumoniae J138]: M-rich region from 165 to 282 corrected with score 45
>CPNE-J13-01-000822	gi|15836358|ref|NP_300882.1| type III secretion system protein [Chlamydophila pneumoniae J138]: L-rich region from 93 to 121 corrected with score 43
>CPNE-J13-01-000822	gi|15836358|ref|NP_300882.1| type III secretion system protein [Chlamydophila pneumoniae J138]: L-rich region from 249 to 303 corrected with score 42
>CPNE-J13-01-000825	gi|15836361|ref|NP_300885.1| Yop translocation J [Chlamydophila pneumoniae J138]: E-rich region from 287 to 333 corrected with score 50
>CPNE-J13-01-000841	gi|15836377|ref|NP_300901.1| GTP-binding protein EngA [Chlamydophila pneumoniae J138]: E-rich region from 166 to 187 corrected with score 51
>CPNE-J13-01-000846	gi|15836382|ref|NP_300906.1| SWI/SNF family helicase_2 [Chlamydophila pneumoniae J138]: E-rich region from 109 to 144 corrected with score 48
>CPNE-J13-01-000849	gi|15836385|ref|NP_300909.1| hypothetical protein CPj0852 [Chlamydophila pneumoniae J138]: Q-rich region from 707 to 742 corrected with score 46
>CPNE-J13-01-000851	gi|15836387|ref|NP_300911.1| outer membrane protein B [Chlamydophila pneumoniae J138]: T-rich region from 87 to 137 corrected with score 52
>CPNE-J13-01-000873	gi|15836409|ref|NP_300933.1| D-alanine/glycine permease [Chlamydophila pneumoniae J138]: V-rich region from 295 to 321 corrected with score 42
>CPNE-J13-01-000877	gi|15836413|ref|NP_300937.1| cell division protein ftsK [Chlamydophila pneumoniae J138]: F-rich region from 57 to 84 corrected with score 45
>CPNE-J13-01-000878	gi|15836414|ref|NP_300938.1| hypothetical protein CPj0881 [Chlamydophila pneumoniae J138]: S-rich region from 6 to 87 corrected with score 45
>CPNE-J13-01-000883	gi|15836419|ref|NP_300943.1| histone-like developmental protein [Chlamydophila pneumoniae J138]: K-rich region from 4 to 123 corrected with score 110
>CPNE-J13-01-000883	gi|15836419|ref|NP_300943.1| histone-like developmental protein [Chlamydophila pneumoniae J138]: A-rich region from 67 to 109 corrected with score 40
>CPNE-J13-01-000893	gi|15836429|ref|NP_300953.1| hypothetical protein CPj0896 [Chlamydophila pneumoniae J138]: K-rich region from 2 to 36 corrected with score 45
>CPNE-J13-01-000909	gi|15836445|ref|NP_300969.1| hypothetical protein CPj0912 [Chlamydophila pneumoniae J138]: Q-rich region from 370 to 551 corrected with score 43
>CPNE-J13-01-000922	gi|15836458|ref|NP_300982.1| hypothetical protein CPj0925 [Chlamydophila pneumoniae J138]: P-rich region from 54 to 66 corrected with score 40
>CPNE-J13-01-000932	gi|15836468|ref|NP_300992.1| 50S ribosomal protein L34 [Chlamydophila pneumoniae J138]: R-rich region from 2 to 40 corrected with score 47
>CPNE-J13-01-000934	gi|15836470|ref|NP_300994.1| 30S ribosomal protein S14 [Chlamydophila pneumoniae J138]: K-rich region from 3 to 53 corrected with score 41
>CPNE-J13-01-000960	gi|15836496|ref|NP_301020.1| outer membrane protein D family protein [Chlamydophila pneumoniae J138]: S-rich region from 125 to 933 corrected with score 83
>CPNE-J13-01-000967	gi|15836503|ref|NP_301027.1| transport permease [Chlamydophila pneumoniae J138]: I-rich region from 141 to 181 corrected with score 42
>CPNE-J13-01-000976	gi|15836512|ref|NP_301036.1| zinc metalloprotease [Chlamydophila pneumoniae J138]: E-rich region from 462 to 508 corrected with score 42
>CPNE-J13-01-000985	gi|15836521|ref|NP_301045.1| translation initiation factor IF-3 [Chlamydophila pneumoniae J138]: K-rich region from 71 to 117 corrected with score 41
>CPNE-J13-01-000986	gi|15836522|ref|NP_301046.1| 50S ribosomal protein L35 [Chlamydophila pneumoniae J138]: K-rich region from 3 to 47 corrected with score 44
>CPNE-J13-01-000989	gi|15836525|ref|NP_301049.1| hypothetical protein CPj0994 [Chlamydophila pneumoniae J138]: E-rich region from 94 to 142 corrected with score 42
>CPNE-J13-01-000999	gi|15836535|ref|NP_301059.1| hypothetical protein CPj1004 [Chlamydophila pneumoniae J138]: Q-rich region from 68 to 149 corrected with score 58
>CPNE-J13-01-001000	gi|15836536|ref|NP_301060.1| hypothetical protein CPj1005 [Chlamydophila pneumoniae J138]: N-rich region from 96 to 147 corrected with score 41
>CPNE-J13-01-001001	gi|15836537|ref|NP_301061.1| hypothetical protein CPj1006 [Chlamydophila pneumoniae J138]: Q-rich region from 43 to 141 corrected with score 52
>CPNE-J13-01-001003	gi|15836539|ref|NP_301063.1| hypothetical protein CPj1008 [Chlamydophila pneumoniae J138]: E-rich region from 131 to 424 corrected with score 42
>CPNE-J13-01-001014	gi|15836550|ref|NP_301074.1| hypothetical protein CPj1019 [Chlamydophila pneumoniae J138]: S-rich region from 92 to 290 corrected with score 118
>CPNE-J13-01-001014	gi|15836550|ref|NP_301074.1| hypothetical protein CPj1019 [Chlamydophila pneumoniae J138]: Q-rich region from 160 to 286 corrected with score 74
>CPNE-J13-01-001015	gi|15836551|ref|NP_301075.1| hypothetical protein CPj1020 [Chlamydophila pneumoniae J138]: Q-rich region from 89 to 248 corrected with score 64
>CPNE-J13-01-001017	gi|15836553|ref|NP_301077.1| hypothetical protein CPj1022 [Chlamydophila pneumoniae J138]: Q-rich region from 99 to 264 corrected with score 116
>CPNE-J13-01-001017	gi|15836553|ref|NP_301077.1| hypothetical protein CPj1022 [Chlamydophila pneumoniae J138]: S-rich region from 103 to 228 corrected with score 71
>CPNE-J13-01-001017	gi|15836553|ref|NP_301077.1| hypothetical protein CPj1022 [Chlamydophila pneumoniae J138]: K-rich region from 217 to 264 corrected with score 47
>CPNE-J13-01-001018	gi|15836554|ref|NP_301078.1| hypothetical protein CPj1023 [Chlamydophila pneumoniae J138]: Y-rich region from 56 to 74 corrected with score 52
>CPNE-J13-01-001022	gi|15836558|ref|NP_301082.1| hypothetical protein CPj1027 [Chlamydophila pneumoniae J138]: I-rich region from 33 to 92 corrected with score 44
>CPNE-J13-01-001051	gi|15836587|ref|NP_301111.1| hypothetical protein CPj1056 [Chlamydophila pneumoniae J138]: K-rich region from 155 to 225 corrected with score 49
>CPNE-J13-01-001066	gi|15836602|ref|NP_301126.1| hypothetical protein CPj1071 [Chlamydophila pneumoniae J138]: D-rich region from 441 to 454 corrected with score 43
>CPNE-LPC-01-000001	gi|269303489|gb|ACZ33588.1| conserved hypothetical protein [Chlamydophila pneumoniae LPCoLN]: T-rich region from 26 to 67 corrected with score 51
>CPNE-LPC-01-000009	gi|269303480|gb|ACZ33580.1| ribosomal protein L34 [Chlamydophila pneumoniae LPCoLN]: R-rich region from 2 to 40 corrected with score 47
>CPNE-LPC-01-000012	gi|269303477|gb|ACZ33577.1| hypothetical protein CPK_ORF01117 [Chlamydophila pneumoniae LPCoLN]: E-rich region from 30 to 65 corrected with score 52
>CPNE-LPC-01-000027	gi|269303462|gb|ACZ33562.1| conserved domain protein [Chlamydophila pneumoniae LPCoLN]: Q-rich region from 226 to 654 corrected with score 156
>CPNE-LPC-01-000027	gi|269303462|gb|ACZ33562.1| conserved domain protein [Chlamydophila pneumoniae LPCoLN]: E-rich region from 377 to 651 corrected with score 43
>CPNE-LPC-01-000039	gi|269303450|gb|ACZ33550.1| conserved hypothetical protein [Chlamydophila pneumoniae LPCoLN]: S-rich region from 6 to 986 corrected with score 355
>CPNE-LPC-01-000039	gi|269303450|gb|ACZ33550.1| conserved hypothetical protein [Chlamydophila pneumoniae LPCoLN]: T-rich region from 765 to 899 corrected with score 150
>CPNE-LPC-01-000039	gi|269303450|gb|ACZ33550.1| conserved hypothetical protein [Chlamydophila pneumoniae LPCoLN]: T-rich region from 9 to 53 corrected with score 61
>CPNE-LPC-01-000039	gi|269303450|gb|ACZ33550.1| conserved hypothetical protein [Chlamydophila pneumoniae LPCoLN]: G-rich region from 534 to 560 corrected with score 50
>CPNE-LPC-01-000039	gi|269303450|gb|ACZ33550.1| conserved hypothetical protein [Chlamydophila pneumoniae LPCoLN]: P-rich region from 439 to 461 corrected with score 49
>CPNE-LPC-01-000050	gi|269303439|gb|ACZ33539.1| protein-export membrane protein SecDF [Chlamydophila pneumoniae LPCoLN]: S-rich region from 136 to 244 corrected with score 41
>CPNE-LPC-01-000062	gi|269303427|gb|ACZ33527.1| ribosomal protein S12 [Chlamydophila pneumoniae LPCoLN]: K-rich region from 9 to 51 corrected with score 41
>CPNE-LPC-01-000070	gi|269303419|gb|ACZ33519.1| GTP-binding protein Obg/CgtA [Chlamydophila pneumoniae LPCoLN]: G-rich region from 31 to 43 corrected with score 43
>CPNE-LPC-01-000073	gi|269303416|gb|ACZ33516.1| polymorphic outer membrane protein family [Chlamydophila pneumoniae LPCoLN]: S-rich region from 24 to 1276 corrected with score 355
>CPNE-LPC-01-000073	gi|269303416|gb|ACZ33516.1| polymorphic outer membrane protein family [Chlamydophila pneumoniae LPCoLN]: P-rich region from 318 to 335 corrected with score 61
>CPNE-LPC-01-000073	gi|269303416|gb|ACZ33516.1| polymorphic outer membrane protein family [Chlamydophila pneumoniae LPCoLN]: A-rich region from 535 to 576 corrected with score 44
>CPNE-LPC-01-000073	gi|269303416|gb|ACZ33516.1| polymorphic outer membrane protein family [Chlamydophila pneumoniae LPCoLN]: T-rich region from 341 to 377 corrected with score 40
>CPNE-LPC-01-000086	gi|269303403|gb|ACZ33503.1| 2-oxo acid dehydrogenase acyltransferase family protein [Chlamydophila pneumoniae LPCoLN]: S-rich region from 82 to 193 corrected with score 43
>CPNE-LPC-01-000088	gi|269303401|gb|ACZ33501.1| conserved hypothetical protein [Chlamydophila pneumoniae LPCoLN]: E-rich region from 25 to 174 corrected with score 56
>CPNE-LPC-01-000097	gi|269303392|gb|ACZ33492.1| hypothetical protein CPK_ORF01031 [Chlamydophila pneumoniae LPCoLN]: I-rich region from 40 to 97 corrected with score 47
>CPNE-LPC-01-000108	gi|269303381|gb|ACZ33481.1| 3'-5' exoribonuclease, VacB and RNase II family [Chlamydophila pneumoniae LPCoLN]: K-rich region from 638 to 657 corrected with score 43
>CPNE-LPC-01-000109	gi|269303380|gb|ACZ33480.1| chaperone protein DnaK [Chlamydophila pneumoniae LPCoLN]: E-rich region from 493 to 660 corrected with score 63
>CPNE-LPC-01-000109	gi|269303380|gb|ACZ33480.1| chaperone protein DnaK [Chlamydophila pneumoniae LPCoLN]: S-rich region from 599 to 643 corrected with score 43
>CPNE-LPC-01-000110	gi|269303379|gb|ACZ33479.1| co-chaperone GrpE [Chlamydophila pneumoniae LPCoLN]: E-rich region from 7 to 63 corrected with score 55
>CPNE-LPC-01-000113	gi|269303376|gb|ACZ33476.1| conserved hypothetical protein [Chlamydophila pneumoniae LPCoLN]: E-rich region from 316 to 384 corrected with score 53
>CPNE-LPC-01-000128	gi|269303361|gb|ACZ33461.1| conserved hypothetical protein [Chlamydophila pneumoniae LPCoLN]: P-rich region from 67 to 166 corrected with score 217
>CPNE-LPC-01-000138	gi|269303351|gb|ACZ33451.1| putative membrane protein [Chlamydophila pneumoniae LPCoLN]: V-rich region from 57 to 94 corrected with score 43
>CPNE-LPC-01-000139	gi|269303350|gb|ACZ33450.1| conserved hypothetical protein [Chlamydophila pneumoniae LPCoLN]: S-rich region from 7 to 450 corrected with score 92
>CPNE-LPC-01-000140	gi|269303349|gb|ACZ33449.1| hypothetical protein CPK_ORF00987 [Chlamydophila pneumoniae LPCoLN]: S-rich region from 2 to 637 corrected with score 117
>CPNE-LPC-01-000142	gi|269303347|gb|ACZ33447.1| polymorphic outer membrane protein family [Chlamydophila pneumoniae LPCoLN]: S-rich region from 7 to 373 corrected with score 55
>CPNE-LPC-01-000143	gi|269303346|gb|ACZ33446.1| polymorphic outer membrane protein family [Chlamydophila pneumoniae LPCoLN]: N-rich region from 147 to 306 corrected with score 55
>CPNE-LPC-01-000144	gi|269303345|gb|ACZ33445.1| polymorphic outer membrane protein family [Chlamydophila pneumoniae LPCoLN]: N-rich region from 187 to 369 corrected with score 55
>CPNE-LPC-01-000144	gi|269303345|gb|ACZ33445.1| polymorphic outer membrane protein family [Chlamydophila pneumoniae LPCoLN]: T-rich region from 469 to 534 corrected with score 44
>CPNE-LPC-01-000144	gi|269303345|gb|ACZ33445.1| polymorphic outer membrane protein family [Chlamydophila pneumoniae LPCoLN]: S-rich region from 690 to 731 corrected with score 41
>CPNE-LPC-01-000154	gi|269303335|gb|ACZ33435.1| polymorphic outer membrane protein family [Chlamydophila pneumoniae LPCoLN]: S-rich region from 46 to 520 corrected with score 77
>CPNE-LPC-01-000155	gi|269303334|gb|ACZ33434.1| putative outer membrane protein 5 [Chlamydophila pneumoniae LPCoLN]: S-rich region from 64 to 579 corrected with score 105
>CPNE-LPC-01-000155	gi|269303334|gb|ACZ33434.1| putative outer membrane protein 5 [Chlamydophila pneumoniae LPCoLN]: P-rich region from 295 to 326 corrected with score 55
>CPNE-LPC-01-000157	gi|269303332|gb|ACZ33432.1| outer membrane protein 5 [Chlamydophila pneumoniae LPCoLN]: S-rich region from 11 to 502 corrected with score 132
>CPNE-LPC-01-000157	gi|269303332|gb|ACZ33432.1| outer membrane protein 5 [Chlamydophila pneumoniae LPCoLN]: T-rich region from 573 to 590 corrected with score 44
>CPNE-LPC-01-000159	gi|269303330|gb|ACZ33430.1| outer membrane protein 5 [Chlamydophila pneumoniae LPCoLN]: S-rich region from 11 to 518 corrected with score 163
>CPNE-LPC-01-000159	gi|269303330|gb|ACZ33430.1| outer membrane protein 5 [Chlamydophila pneumoniae LPCoLN]: T-rich region from 40 to 83 corrected with score 52
>CPNE-LPC-01-000159	gi|269303330|gb|ACZ33430.1| outer membrane protein 5 [Chlamydophila pneumoniae LPCoLN]: T-rich region from 551 to 599 corrected with score 51
>CPNE-LPC-01-000162	gi|269303327|gb|ACZ33427.1| outer membrane protein 5 [Chlamydophila pneumoniae LPCoLN]: S-rich region from 11 to 527 corrected with score 154
>CPNE-LPC-01-000163	gi|269303326|gb|ACZ33426.1| outer membrane protein 5 [Chlamydophila pneumoniae LPCoLN]: S-rich region from 21 to 685 corrected with score 187
>CPNE-LPC-01-000164	gi|269303325|gb|ACZ33425.1| outer membrane protein 5 [Chlamydophila pneumoniae LPCoLN]: S-rich region from 2 to 592 corrected with score 125
>CPNE-LPC-01-000166	gi|269303323|gb|ACZ33423.1| putative outer membrane protein 5 [Chlamydophila pneumoniae LPCoLN]: S-rich region from 10 to 809 corrected with score 332
>CPNE-LPC-01-000166	gi|269303323|gb|ACZ33423.1| putative outer membrane protein 5 [Chlamydophila pneumoniae LPCoLN]: T-rich region from 45 to 678 corrected with score 86
>CPNE-LPC-01-000166	gi|269303323|gb|ACZ33423.1| putative outer membrane protein 5 [Chlamydophila pneumoniae LPCoLN]: P-rich region from 860 to 882 corrected with score 40
>CPNE-LPC-01-000167	gi|269303322|gb|ACZ33422.1| conserved hypothetical protein [Chlamydophila pneumoniae LPCoLN]: S-rich region from 195 to 404 corrected with score 84
>CPNE-LPC-01-000167	gi|269303322|gb|ACZ33422.1| conserved hypothetical protein [Chlamydophila pneumoniae LPCoLN]: Q-rich region from 346 to 383 corrected with score 63
>CPNE-LPC-01-000167	gi|269303322|gb|ACZ33422.1| conserved hypothetical protein [Chlamydophila pneumoniae LPCoLN]: A-rich region from 61 to 147 corrected with score 41
>CPNE-LPC-01-000168	gi|269303321|gb|ACZ33421.1| conserved hypothetical protein [Chlamydophila pneumoniae LPCoLN]: P-rich region from 143 to 157 corrected with score 44
>CPNE-LPC-01-000171	gi|269303318|gb|ACZ33418.1| conserved hypothetical protein [Chlamydophila pneumoniae LPCoLN]: I-rich region from 46 to 99 corrected with score 46
>CPNE-LPC-01-000172	gi|269303317|gb|ACZ33417.1| negative regulator of genetic competence ClpC/MecB [Chlamydophila pneumoniae LPCoLN]: S-rich region from 153 to 186 corrected with score 61
>CPNE-LPC-01-000172	gi|269303317|gb|ACZ33417.1| negative regulator of genetic competence ClpC/MecB [Chlamydophila pneumoniae LPCoLN]: E-rich region from 441 to 498 corrected with score 55
>CPNE-LPC-01-000189	gi|269303300|gb|ACZ33400.1| conserved hypothetical protein [Chlamydophila pneumoniae LPCoLN]: D-rich region from 129 to 144 corrected with score 54
>CPNE-LPC-01-000193	gi|269303296|gb|ACZ33396.1| conserved hypothetical protein [Chlamydophila pneumoniae LPCoLN]: C-rich region from 10 to 16 corrected with score 42
>CPNE-LPC-01-000208	gi|269303281|gb|ACZ33381.1| conserved hypothetical protein [Chlamydophila pneumoniae LPCoLN]: S-rich region from 20 to 187 corrected with score 102
>CPNE-LPC-01-000208	gi|269303281|gb|ACZ33381.1| conserved hypothetical protein [Chlamydophila pneumoniae LPCoLN]: P-rich region from 552 to 576 corrected with score 41
>CPNE-LPC-01-000228	gi|269303261|gb|ACZ33361.1| putative membrane protein [Chlamydophila pneumoniae LPCoLN]: V-rich region from 16 to 176 corrected with score 55
>CPNE-LPC-01-000234	gi|269303255|gb|ACZ33355.1| conserved hypothetical protein [Chlamydophila pneumoniae LPCoLN]: E-rich region from 27 to 127 corrected with score 54
>CPNE-LPC-01-000237	gi|269303252|gb|ACZ33352.1| conserved hypothetical protein [Chlamydophila pneumoniae LPCoLN]: L-rich region from 42 to 103 corrected with score 43
>CPNE-LPC-01-000243	gi|269303246|gb|ACZ33346.1| hypothetical protein CPK_ORF00879 [Chlamydophila pneumoniae LPCoLN]: I-rich region from 39 to 95 corrected with score 56
>CPNE-LPC-01-000244	gi|269303245|gb|ACZ33345.1| conserved hypothetical protein [Chlamydophila pneumoniae LPCoLN]: P-rich region from 83 to 127 corrected with score 46
>CPNE-LPC-01-000249	gi|269303240|gb|ACZ33340.1| hypothetical protein CPK_ORF00873 [Chlamydophila pneumoniae LPCoLN]: I-rich region from 38 to 83 corrected with score 44
>CPNE-LPC-01-000255	gi|269303234|gb|ACZ33334.1| GTP-binding protein LepA [Chlamydophila pneumoniae LPCoLN]: K-rich region from 567 to 587 corrected with score 41
>CPNE-LPC-01-000258	gi|269303231|gb|ACZ33331.1| conserved hypothetical protein [Chlamydophila pneumoniae LPCoLN]: I-rich region from 28 to 75 corrected with score 43
>CPNE-LPC-01-000272	gi|269303217|gb|ACZ33317.1| putative RIP metalloprotease RseP [Chlamydophila pneumoniae LPCoLN]: F-rich region from 600 to 620 corrected with score 41
>CPNE-LPC-01-000280	gi|269303209|gb|ACZ33309.1| late transcription unit B protein [Chlamydophila pneumoniae LPCoLN]: K-rich region from 3 to 72 corrected with score 54
>CPNE-LPC-01-000281	gi|269303208|gb|ACZ33308.1| conserved hypothetical protein [Chlamydophila pneumoniae LPCoLN]: S-rich region from 4 to 463 corrected with score 169
>CPNE-LPC-01-000281	gi|269303208|gb|ACZ33308.1| conserved hypothetical protein [Chlamydophila pneumoniae LPCoLN]: G-rich region from 544 to 562 corrected with score 44
>CPNE-LPC-01-000282	gi|269303207|gb|ACZ33307.1| conserved hypothetical protein [Chlamydophila pneumoniae LPCoLN]: K-rich region from 51 to 116 corrected with score 75
>CPNE-LPC-01-000290	gi|269303199|gb|ACZ33299.1| type III secretion regulator YopN/LcrE/InvE/MxiC [Chlamydophila pneumoniae LPCoLN]: K-rich region from 59 to 91 corrected with score 49
>CPNE-LPC-01-000290	gi|269303199|gb|ACZ33299.1| type III secretion regulator YopN/LcrE/InvE/MxiC [Chlamydophila pneumoniae LPCoLN]: A-rich region from 2 to 36 corrected with score 40
>CPNE-LPC-01-000291	gi|269303198|gb|ACZ33298.1| type III secretion protein AscV [Chlamydophila pneumoniae LPCoLN]: I-rich region from 27 to 141 corrected with score 50
>CPNE-LPC-01-000291	gi|269303198|gb|ACZ33298.1| type III secretion protein AscV [Chlamydophila pneumoniae LPCoLN]: G-rich region from 334 to 360 corrected with score 40
>CPNE-LPC-01-000297	gi|269303192|gb|ACZ33292.1| translation initiation factor IF-2 [Chlamydophila pneumoniae LPCoLN]: S-rich region from 22 to 99 corrected with score 76
>CPNE-LPC-01-000297	gi|269303192|gb|ACZ33292.1| translation initiation factor IF-2 [Chlamydophila pneumoniae LPCoLN]: K-rich region from 139 to 284 corrected with score 52
>CPNE-LPC-01-000313	gi|269303176|gb|ACZ33276.1| outer membrane protein, OmpH family [Chlamydophila pneumoniae LPCoLN]: E-rich region from 33 to 144 corrected with score 57
>CPNE-LPC-01-000322	gi|269303167|gb|ACZ33267.1| conserved hypothetical protein [Chlamydophila pneumoniae LPCoLN]: I-rich region from 127 to 150 corrected with score 46
>CPNE-LPC-01-000323	gi|269303166|gb|ACZ33266.1| conserved hypothetical protein [Chlamydophila pneumoniae LPCoLN]: V-rich region from 99 to 172 corrected with score 45
>CPNE-LPC-01-000330	gi|269303159|gb|ACZ33259.1| amino acid permease family protein [Chlamydophila pneumoniae LPCoLN]: W-rich region from 81 to 98 corrected with score 40
>CPNE-LPC-01-000331	gi|269303158|gb|ACZ33258.1| hypothetical protein CPK_ORF00791 [Chlamydophila pneumoniae LPCoLN]: T-rich region from 262 to 297 corrected with score 47
>CPNE-LPC-01-000336	gi|269303153|gb|ACZ33253.1| putative lipoprotein [Chlamydophila pneumoniae LPCoLN]: V-rich region from 76 to 136 corrected with score 65
>CPNE-LPC-01-000346	gi|269303143|gb|ACZ33243.1| conserved hypothetical protein [Chlamydophila pneumoniae LPCoLN]: E-rich region from 374 to 395 corrected with score 41
>CPNE-LPC-01-000346	gi|269303143|gb|ACZ33243.1| conserved hypothetical protein [Chlamydophila pneumoniae LPCoLN]: N-rich region from 336 to 366 corrected with score 40
>CPNE-LPC-01-000353	gi|269303136|gb|ACZ33236.1| SEC-C domain protein [Chlamydophila pneumoniae LPCoLN]: K-rich region from 15 to 112 corrected with score 42
>CPNE-LPC-01-000365	gi|269303124|gb|ACZ33224.1| ribosomal protein S9 [Chlamydophila pneumoniae LPCoLN]: K-rich region from 93 to 134 corrected with score 40
>CPNE-LPC-01-000368	gi|269303121|gb|ACZ33221.1| conserved hypothetical protein [Chlamydophila pneumoniae LPCoLN]: V-rich region from 19 to 60 corrected with score 40
>CPNE-LPC-01-000371	gi|269303118|gb|ACZ33218.1| hypothetical protein CPK_ORF00751 [Chlamydophila pneumoniae LPCoLN]: V-rich region from 26 to 57 corrected with score 44
>CPNE-LPC-01-000373	gi|269303116|gb|ACZ33216.1| conserved hypothetical protein [Chlamydophila pneumoniae LPCoLN]: P-rich region from 362 to 388 corrected with score 82
>CPNE-LPC-01-000373	gi|269303116|gb|ACZ33216.1| conserved hypothetical protein [Chlamydophila pneumoniae LPCoLN]: G-rich region from 312 to 360 corrected with score 79
>CPNE-LPC-01-000373	gi|269303116|gb|ACZ33216.1| conserved hypothetical protein [Chlamydophila pneumoniae LPCoLN]: A-rich region from 160 to 233 corrected with score 51
>CPNE-LPC-01-000382	gi|269303107|gb|ACZ33207.1| conserved hypothetical protein [Chlamydophila pneumoniae LPCoLN]: K-rich region from 126 to 216 corrected with score 52
>CPNE-LPC-01-000387	gi|269303102|gb|ACZ33202.1| IncA family protein [Chlamydophila pneumoniae LPCoLN]: K-rich region from 140 to 223 corrected with score 59
>CPNE-LPC-01-000400	gi|269303089|gb|ACZ33189.1| IncA family protein [Chlamydophila pneumoniae LPCoLN]: L-rich region from 31 to 86 corrected with score 42
>CPNE-LPC-01-000403	gi|269303086|gb|ACZ33186.1| IncA family protein [Chlamydophila pneumoniae LPCoLN]: L-rich region from 39 to 86 corrected with score 42
>CPNE-LPC-01-000428	gi|269303061|gb|ACZ33161.1| IncA family protein [Chlamydophila pneumoniae LPCoLN]: Q-rich region from 154 to 336 corrected with score 71
>CPNE-LPC-01-000428	gi|269303061|gb|ACZ33161.1| IncA family protein [Chlamydophila pneumoniae LPCoLN]: P-rich region from 352 to 382 corrected with score 44
>CPNE-LPC-01-000435	gi|269303054|gb|ACZ33154.1| MAC/perforin domain protein [Chlamydophila pneumoniae LPCoLN]: S-rich region from 384 to 450 corrected with score 55
>CPNE-LPC-01-000435	gi|269303054|gb|ACZ33154.1| MAC/perforin domain protein [Chlamydophila pneumoniae LPCoLN]: S-rich region from 528 to 561 corrected with score 41
>CPNE-LPC-01-000436	gi|269303053|gb|ACZ33153.1| conserved hypothetical protein [Chlamydophila pneumoniae LPCoLN]: I-rich region from 48 to 105 corrected with score 50
>CPNE-LPC-01-000437	gi|269303052|gb|ACZ33152.1| hypothetical protein CPK_ORF00683 [Chlamydophila pneumoniae LPCoLN]: L-rich region from 26 to 76 corrected with score 44
>CPNE-LPC-01-000438	gi|269303051|gb|ACZ33151.1| conserved hypothetical protein [Chlamydophila pneumoniae LPCoLN]: P-rich region from 147 to 171 corrected with score 86
>CPNE-LPC-01-000439	gi|269303050|gb|ACZ33150.1| hypothetical protein CPK_ORF00681 [Chlamydophila pneumoniae LPCoLN]: L-rich region from 29 to 82 corrected with score 63
>CPNE-LPC-01-000456	gi|269303033|gb|ACZ33133.1| conserved hypothetical protein [Chlamydophila pneumoniae LPCoLN]: E-rich region from 1398 to 1509 corrected with score 57
>CPNE-LPC-01-000464	gi|269303025|gb|ACZ33125.1| chaperone ClpB [Chlamydophila pneumoniae LPCoLN]: E-rich region from 412 to 534 corrected with score 64
>CPNE-LPC-01-000477	gi|269303012|gb|ACZ33112.1| hypothetical protein CPK_ORF00643 [Chlamydophila pneumoniae LPCoLN]: L-rich region from 34 to 81 corrected with score 44
>CPNE-LPC-01-000478	gi|269303011|gb|ACZ33111.1| conserved domain protein [Chlamydophila pneumoniae LPCoLN]: L-rich region from 29 to 77 corrected with score 47
>CPNE-LPC-01-000482	gi|269303007|gb|ACZ33107.1| IncA family protein [Chlamydophila pneumoniae LPCoLN]: L-rich region from 36 to 92 corrected with score 43
>CPNE-LPC-01-000482	gi|269303007|gb|ACZ33107.1| IncA family protein [Chlamydophila pneumoniae LPCoLN]: E-rich region from 395 to 501 corrected with score 42
>CPNE-LPC-01-000483	gi|269303006|gb|ACZ33106.1| hypothetical protein CPK_ORF00637 [Chlamydophila pneumoniae LPCoLN]: E-rich region from 29 to 170 corrected with score 61
>CPNE-LPC-01-000484	gi|269303005|gb|ACZ33105.1| IncA family protein [Chlamydophila pneumoniae LPCoLN]: E-rich region from 330 to 399 corrected with score 42
>CPNE-LPC-01-000502	gi|269302987|gb|ACZ33087.1| conserved domain protein [Chlamydophila pneumoniae LPCoLN]: P-rich region from 132 to 209 corrected with score 64
>CPNE-LPC-01-000505	gi|269302984|gb|ACZ33084.1| conserved hypothetical protein [Chlamydophila pneumoniae LPCoLN]: S-rich region from 240 to 272 corrected with score 44
>CPNE-LPC-01-000525	gi|269302964|gb|ACZ33064.1| conserved hypothetical protein [Chlamydophila pneumoniae LPCoLN]: S-rich region from 18 to 74 corrected with score 40
>CPNE-LPC-01-000545	gi|269302944|gb|ACZ33044.1| conserved domain protein [Chlamydophila pneumoniae LPCoLN]: E-rich region from 54 to 99 corrected with score 48
>CPNE-LPC-01-000546	gi|269302943|gb|ACZ33043.1| hypothetical protein CPK_ORF00573 [Chlamydophila pneumoniae LPCoLN]: I-rich region from 34 to 83 corrected with score 47
>CPNE-LPC-01-000549	gi|269302940|gb|ACZ33040.1| IncA family protein [Chlamydophila pneumoniae LPCoLN]: V-rich region from 247 to 298 corrected with score 46
>CPNE-LPC-01-000553	gi|269302936|gb|ACZ33036.1| conserved hypothetical protein [Chlamydophila pneumoniae LPCoLN]: S-rich region from 3 to 424 corrected with score 90
>CPNE-LPC-01-000553	gi|269302936|gb|ACZ33036.1| conserved hypothetical protein [Chlamydophila pneumoniae LPCoLN]: K-rich region from 45 to 120 corrected with score 48
>CPNE-LPC-01-000553	gi|269302936|gb|ACZ33036.1| conserved hypothetical protein [Chlamydophila pneumoniae LPCoLN]: Q-rich region from 206 to 360 corrected with score 42
>CPNE-LPC-01-000566	gi|269302923|gb|ACZ33023.1| hypothetical protein CPK_ORF00553 [Chlamydophila pneumoniae LPCoLN]: L-rich region from 127 to 160 corrected with score 51
>CPNE-LPC-01-000567	gi|269302922|gb|ACZ33022.1| hypothetical protein CPK_ORF00552 [Chlamydophila pneumoniae LPCoLN]: L-rich region from 102 to 136 corrected with score 49
>CPNE-LPC-01-000570	gi|269302919|gb|ACZ33019.1| IncA family protein [Chlamydophila pneumoniae LPCoLN]: E-rich region from 330 to 729 corrected with score 68
>CPNE-LPC-01-000571	gi|269302918|gb|ACZ33018.1| IncA family protein [Chlamydophila pneumoniae LPCoLN]: E-rich region from 351 to 460 corrected with score 58
>CPNE-LPC-01-000571	gi|269302918|gb|ACZ33018.1| IncA family protein [Chlamydophila pneumoniae LPCoLN]: K-rich region from 660 to 713 corrected with score 47
>CPNE-LPC-01-000572	gi|269302917|gb|ACZ33017.1| IncA family protein, authentic frameshift [Chlamydophila pneumoniae LPCoLN]: K-rich region from 733 to 787 corrected with score 56
>CPNE-LPC-01-000572	gi|269302917|gb|ACZ33017.1| IncA family protein, authentic frameshift [Chlamydophila pneumoniae LPCoLN]: E-rich region from 424 to 534 corrected with score 47
>CPNE-LPC-01-000573	gi|269302916|gb|ACZ33016.1| IncA family protein [Chlamydophila pneumoniae LPCoLN]: E-rich region from 386 to 476 corrected with score 47
>CPNE-LPC-01-000581	gi|269302908|gb|ACZ33008.1| hypothetical protein CPK_ORF00537 [Chlamydophila pneumoniae LPCoLN]: P-rich region from 108 to 153 corrected with score 91
>CPNE-LPC-01-000583	gi|269302906|gb|ACZ33006.1| chaperone protein DnaJ [Chlamydophila pneumoniae LPCoLN]: G-rich region from 67 to 133 corrected with score 61
>CPNE-LPC-01-000584	gi|269302905|gb|ACZ33005.1| ribosomal protein S21 [Chlamydophila pneumoniae LPCoLN]: K-rich region from 20 to 58 corrected with score 40
>CPNE-LPC-01-000588	gi|269302901|gb|ACZ33001.1| hypothetical protein CPK_ORF00530 [Chlamydophila pneumoniae LPCoLN]: I-rich region from 73 to 101 corrected with score 43
>CPNE-LPC-01-000590	gi|269302899|gb|ACZ32999.1| ATP-dependent protease La [Chlamydophila pneumoniae LPCoLN]: E-rich region from 13 to 37 corrected with score 40
>CPNE-LPC-01-000591	gi|269302898|gb|ACZ32998.1| hypothetical protein CPK_ORF00527 [Chlamydophila pneumoniae LPCoLN]: S-rich region from 90 to 268 corrected with score 81
>CPNE-LPC-01-000591	gi|269302898|gb|ACZ32998.1| hypothetical protein CPK_ORF00527 [Chlamydophila pneumoniae LPCoLN]: K-rich region from 183 to 245 corrected with score 54
>CPNE-LPC-01-000591	gi|269302898|gb|ACZ32998.1| hypothetical protein CPK_ORF00527 [Chlamydophila pneumoniae LPCoLN]: I-rich region from 34 to 81 corrected with score 47
>CPNE-LPC-01-000594	gi|269302895|gb|ACZ32995.1| ABC transporter, ATP-binding protein [Chlamydophila pneumoniae LPCoLN]: K-rich region from 240 to 301 corrected with score 41
>CPNE-LPC-01-000600	gi|269302889|gb|ACZ32989.1| outer membrane protein 5 [Chlamydophila pneumoniae LPCoLN]: S-rich region from 3 to 407 corrected with score 129
>CPNE-LPC-01-000601	gi|269302888|gb|ACZ32988.1| outer membrane protein 5 [Chlamydophila pneumoniae LPCoLN]: S-rich region from 28 to 557 corrected with score 160
>CPNE-LPC-01-000602	gi|269302887|gb|ACZ32987.1| putative outer membrane protein 5 [Chlamydophila pneumoniae LPCoLN]: S-rich region from 17 to 344 corrected with score 120
>CPNE-LPC-01-000603	gi|269302886|gb|ACZ32986.1| IncA family protein [Chlamydophila pneumoniae LPCoLN]: E-rich region from 350 to 524 corrected with score 78
>CPNE-LPC-01-000603	gi|269302886|gb|ACZ32986.1| IncA family protein [Chlamydophila pneumoniae LPCoLN]: K-rich region from 714 to 773 corrected with score 45
>CPNE-LPC-01-000603	gi|269302886|gb|ACZ32986.1| IncA family protein [Chlamydophila pneumoniae LPCoLN]: I-rich region from 33 to 85 corrected with score 44
>CPNE-LPC-01-000604	gi|269302885|gb|ACZ32985.1| hypothetical protein CPK_ORF00512 [Chlamydophila pneumoniae LPCoLN]: E-rich region from 57 to 199 corrected with score 91
>CPNE-LPC-01-000606	gi|269302883|gb|ACZ32983.1| IncA family protein [Chlamydophila pneumoniae LPCoLN]: E-rich region from 366 to 477 corrected with score 56
>CPNE-LPC-01-000619	gi|269302870|gb|ACZ32970.1| conserved hypothetical protein [Chlamydophila pneumoniae LPCoLN]: P-rich region from 238 to 248 corrected with score 44
>CPNE-LPC-01-000619	gi|269302870|gb|ACZ32970.1| conserved hypothetical protein [Chlamydophila pneumoniae LPCoLN]: D-rich region from 439 to 474 corrected with score 41
>CPNE-LPC-01-000634	gi|269302855|gb|ACZ32955.1| IncA family protein [Chlamydophila pneumoniae LPCoLN]: E-rich region from 86 to 148 corrected with score 43
>CPNE-LPC-01-000634	gi|269302855|gb|ACZ32955.1| IncA family protein [Chlamydophila pneumoniae LPCoLN]: E-rich region from 418 to 513 corrected with score 43
>CPNE-LPC-01-000634	gi|269302855|gb|ACZ32955.1| IncA family protein [Chlamydophila pneumoniae LPCoLN]: K-rich region from 748 to 816 corrected with score 43
>CPNE-LPC-01-000635	gi|269302854|gb|ACZ32954.1| IncA family protein [Chlamydophila pneumoniae LPCoLN]: E-rich region from 355 to 633 corrected with score 72
>CPNE-LPC-01-000660	gi|269302829|gb|ACZ32929.1| hypothetical protein CPK_ORF00454 [Chlamydophila pneumoniae LPCoLN]: I-rich region from 33 to 92 corrected with score 44
>CPNE-LPC-01-000663	gi|269302826|gb|ACZ32926.1| conserved hypothetical protein [Chlamydophila pneumoniae LPCoLN]: Y-rich region from 56 to 74 corrected with score 52
>CPNE-LPC-01-000665	gi|269302824|gb|ACZ32924.1| conserved hypothetical protein [Chlamydophila pneumoniae LPCoLN]: Q-rich region from 99 to 264 corrected with score 118
>CPNE-LPC-01-000665	gi|269302824|gb|ACZ32924.1| conserved hypothetical protein [Chlamydophila pneumoniae LPCoLN]: S-rich region from 103 to 228 corrected with score 71
>CPNE-LPC-01-000665	gi|269302824|gb|ACZ32924.1| conserved hypothetical protein [Chlamydophila pneumoniae LPCoLN]: K-rich region from 217 to 264 corrected with score 47
>CPNE-LPC-01-000667	gi|269302822|gb|ACZ32922.1| conserved hypothetical protein [Chlamydophila pneumoniae LPCoLN]: Q-rich region from 89 to 248 corrected with score 64
>CPNE-LPC-01-000668	gi|269302821|gb|ACZ32921.1| conserved hypothetical protein [Chlamydophila pneumoniae LPCoLN]: S-rich region from 92 to 290 corrected with score 122
>CPNE-LPC-01-000668	gi|269302821|gb|ACZ32921.1| conserved hypothetical protein [Chlamydophila pneumoniae LPCoLN]: Q-rich region from 160 to 286 corrected with score 72
>CPNE-LPC-01-000678	gi|269302811|gb|ACZ32911.1| conserved hypothetical protein [Chlamydophila pneumoniae LPCoLN]: E-rich region from 127 to 420 corrected with score 44
>CPNE-LPC-01-000681	gi|269302808|gb|ACZ32908.1| conserved hypothetical protein [Chlamydophila pneumoniae LPCoLN]: Q-rich region from 43 to 119 corrected with score 51
>CPNE-LPC-01-000682	gi|269302807|gb|ACZ32907.1| conserved hypothetical protein [Chlamydophila pneumoniae LPCoLN]: N-rich region from 96 to 147 corrected with score 41
>CPNE-LPC-01-000683	gi|269302806|gb|ACZ32906.1| conserved hypothetical protein [Chlamydophila pneumoniae LPCoLN]: Q-rich region from 68 to 149 corrected with score 60
>CPNE-LPC-01-000693	gi|269302796|gb|ACZ32896.1| conserved hypothetical protein [Chlamydophila pneumoniae LPCoLN]: E-rich region from 94 to 142 corrected with score 42
>CPNE-LPC-01-000697	gi|269302792|gb|ACZ32892.1| ribosomal protein L35 [Chlamydophila pneumoniae LPCoLN]: K-rich region from 3 to 47 corrected with score 44
>CPNE-LPC-01-000698	gi|269302791|gb|ACZ32891.1| translation initiation factor IF-3 [Chlamydophila pneumoniae LPCoLN]: K-rich region from 71 to 117 corrected with score 41
>CPNE-LPC-01-000707	gi|269302782|gb|ACZ32882.1| peptidase, M16 (pitrilysin) family [Chlamydophila pneumoniae LPCoLN]: E-rich region from 462 to 508 corrected with score 45
>CPNE-LPC-01-000728	gi|269302761|gb|ACZ32861.1| putative lipoprotein [Chlamydophila pneumoniae LPCoLN]: I-rich region from 141 to 181 corrected with score 42
>CPNE-LPC-01-000735	gi|269302754|gb|ACZ32854.1| polymorphic outer membrane protein family [Chlamydophila pneumoniae LPCoLN]: S-rich region from 125 to 933 corrected with score 85
>CPNE-LPC-01-000762	gi|269302727|gb|ACZ32827.1| ribosomal protein S14 [Chlamydophila pneumoniae LPCoLN]: K-rich region from 3 to 53 corrected with score 41
>CPNE-LPC-01-000777	gi|269302712|gb|ACZ32812.1| conserved hypothetical protein [Chlamydophila pneumoniae LPCoLN]: P-rich region from 45 to 66 corrected with score 43
>CPNE-LPC-01-000788	gi|269302701|gb|ACZ32801.1| conserved hypothetical protein [Chlamydophila pneumoniae LPCoLN]: Q-rich region from 370 to 551 corrected with score 43
>CPNE-LPC-01-000794	gi|269302695|gb|ACZ32795.1| conserved hypothetical protein [Chlamydophila pneumoniae LPCoLN]: D-rich region from 88 to 136 corrected with score 43
>CPNE-LPC-01-000804	gi|269302685|gb|ACZ32785.1| conserved hypothetical protein [Chlamydophila pneumoniae LPCoLN]: K-rich region from 2 to 33 corrected with score 44
>CPNE-LPC-01-000816	gi|269302673|gb|ACZ32773.1| histone H1-like protein Hc1 [Chlamydophila pneumoniae LPCoLN]: K-rich region from 4 to 123 corrected with score 107
>CPNE-LPC-01-000816	gi|269302673|gb|ACZ32773.1| histone H1-like protein Hc1 [Chlamydophila pneumoniae LPCoLN]: A-rich region from 67 to 109 corrected with score 41
>CPNE-LPC-01-000821	gi|269302668|gb|ACZ32768.1| conserved hypothetical protein [Chlamydophila pneumoniae LPCoLN]: S-rich region from 6 to 87 corrected with score 53
>CPNE-LPC-01-000823	gi|269302666|gb|ACZ32766.1| putative DNA translocase FtsK [Chlamydophila pneumoniae LPCoLN]: F-rich region from 57 to 84 corrected with score 45
>CPNE-LPC-01-000827	gi|269302662|gb|ACZ32762.1| sodium:alanine symporter family protein [Chlamydophila pneumoniae LPCoLN]: V-rich region from 295 to 321 corrected with score 42
>CPNE-LPC-01-000850	gi|269302639|gb|ACZ32739.1| putative outer membrane protein [Chlamydophila pneumoniae LPCoLN]: T-rich region from 87 to 137 corrected with score 52
>CPNE-LPC-01-000851	gi|269302638|gb|ACZ32738.1| conserved hypothetical protein [Chlamydophila pneumoniae LPCoLN]: Q-rich region from 707 to 742 corrected with score 46
>CPNE-LPC-01-000854	gi|269302635|gb|ACZ32735.1| SNF2/helicase domain protein [Chlamydophila pneumoniae LPCoLN]: E-rich region from 109 to 144 corrected with score 48
>CPNE-LPC-01-000859	gi|269302630|gb|ACZ32730.1| putative GTP-binding protein Era [Chlamydophila pneumoniae LPCoLN]: E-rich region from 166 to 185 corrected with score 41
>CPNE-LPC-01-000871	gi|269302618|gb|ACZ32718.1| type III secretion apparatus lipoprotein, YscJ/HrcJ family [Chlamydophila pneumoniae LPCoLN]: E-rich region from 287 to 333 corrected with score 50
>CPNE-LPC-01-000874	gi|269302615|gb|ACZ32715.1| type III secretion apparatus protein, YscR/HrcR family [Chlamydophila pneumoniae LPCoLN]: L-rich region from 93 to 121 corrected with score 43
>CPNE-LPC-01-000874	gi|269302615|gb|ACZ32715.1| type III secretion apparatus protein, YscR/HrcR family [Chlamydophila pneumoniae LPCoLN]: L-rich region from 249 to 303 corrected with score 42
>CPNE-LPC-01-000876	gi|269302613|gb|ACZ32713.1| bacterial export protein, fliR/mopE/spaR family [Chlamydophila pneumoniae LPCoLN]: M-rich region from 165 to 282 corrected with score 45
>CPNE-LPC-01-000887	gi|269302602|gb|ACZ32702.1| type III secretion low calcium response chaperone LcrH/SycD [Chlamydophila pneumoniae LPCoLN]: K-rich region from 186 to 231 corrected with score 48
>CPNE-LPC-01-000889	gi|269302600|gb|ACZ32700.1| conserved hypothetical protein [Chlamydophila pneumoniae LPCoLN]: A-rich region from 56 to 488 corrected with score 154
>CPNE-LPC-01-000889	gi|269302600|gb|ACZ32700.1| conserved hypothetical protein [Chlamydophila pneumoniae LPCoLN]: S-rich region from 2 to 160 corrected with score 65
>CPNE-LPC-01-000890	gi|269302599|gb|ACZ32699.1| conserved hypothetical protein [Chlamydophila pneumoniae LPCoLN]: S-rich region from 2 to 441 corrected with score 217
>CPNE-LPC-01-000890	gi|269302599|gb|ACZ32699.1| conserved hypothetical protein [Chlamydophila pneumoniae LPCoLN]: A-rich region from 177 to 310 corrected with score 90
>CPNE-LPC-01-000905	gi|269302584|gb|ACZ32684.1| extracellular repeat, HAF family/autotransporter beta-domain protein [Chlamydophila pneumoniae LPCoLN]: S-rich region from 81 to 366 corrected with score 52
>CPNE-LPC-01-000917	gi|269302572|gb|ACZ32672.1| tolA protein-like protein [Chlamydophila pneumoniae LPCoLN]: P-rich region from 46 to 121 corrected with score 65
>CPNE-LPC-01-000932	gi|269302557|gb|ACZ32657.1| DNA topoisomerase I [Chlamydophila pneumoniae LPCoLN]: K-rich region from 737 to 784 corrected with score 69
>CPNE-LPC-01-000932	gi|269302557|gb|ACZ32657.1| DNA topoisomerase I [Chlamydophila pneumoniae LPCoLN]: E-rich region from 437 to 470 corrected with score 42
>CPNE-LPC-01-000945	gi|269302544|gb|ACZ32644.1| conserved hypothetical protein [Chlamydophila pneumoniae LPCoLN]: Q-rich region from 59 to 200 corrected with score 52
>CPNE-LPC-01-000954	gi|269302535|gb|ACZ32635.1| conserved hypothetical protein [Chlamydophila pneumoniae LPCoLN]: H-rich region from 274 to 279 corrected with score 40
>CPNE-LPC-01-000958	gi|269302531|gb|ACZ32631.1| conserved hypothetical protein [Chlamydophila pneumoniae LPCoLN]: K-rich region from 119 to 138 corrected with score 45
>CPNE-LPC-01-000973	gi|269302516|gb|ACZ32616.1| conserved hypothetical protein [Chlamydophila pneumoniae LPCoLN]: S-rich region from 22 to 632 corrected with score 136
>CPNE-LPC-01-000973	gi|269302516|gb|ACZ32616.1| conserved hypothetical protein [Chlamydophila pneumoniae LPCoLN]: A-rich region from 391 to 457 corrected with score 74
>CPNE-LPC-01-000974	gi|269302515|gb|ACZ32615.1| conserved hypothetical protein [Chlamydophila pneumoniae LPCoLN]: Q-rich region from 818 to 847 corrected with score 45
>CPNE-LPC-01-000975	gi|269302514|gb|ACZ32614.1| conserved hypothetical protein [Chlamydophila pneumoniae LPCoLN]: S-rich region from 336 to 520 corrected with score 42
>CPNE-LPC-01-000991	gi|269302498|gb|ACZ32598.1| type III secretion apparatus protein, YscD/HrpQ family [Chlamydophila pneumoniae LPCoLN]: E-rich region from 114 to 359 corrected with score 176
>CPNE-LPC-01-000991	gi|269302498|gb|ACZ32598.1| type III secretion apparatus protein, YscD/HrpQ family [Chlamydophila pneumoniae LPCoLN]: S-rich region from 118 to 363 corrected with score 60
>CPNE-LPC-01-000991	gi|269302498|gb|ACZ32598.1| type III secretion apparatus protein, YscD/HrpQ family [Chlamydophila pneumoniae LPCoLN]: E-rich region from 518 to 539 corrected with score 43
>CPNE-LPC-01-000996	gi|269302493|gb|ACZ32593.1| conserved hypothetical protein [Chlamydophila pneumoniae LPCoLN]: E-rich region from 13 to 149 corrected with score 97
>CPNE-LPC-01-000997	gi|269302492|gb|ACZ32592.1| conserved hypothetical protein [Chlamydophila pneumoniae LPCoLN]: E-rich region from 2 to 87 corrected with score 53
>CPNE-LPC-01-000997	gi|269302492|gb|ACZ32592.1| conserved hypothetical protein [Chlamydophila pneumoniae LPCoLN]: E-rich region from 249 to 277 corrected with score 47
>CPNE-LPC-01-001000	gi|269302489|gb|ACZ32589.1| type II/III secretion system protein [Chlamydophila pneumoniae LPCoLN]: K-rich region from 52 to 252 corrected with score 52
>CPNE-LPC-01-001000	gi|269302489|gb|ACZ32589.1| type II/III secretion system protein [Chlamydophila pneumoniae LPCoLN]: T-rich region from 732 to 802 corrected with score 40
>CPNE-LPC-01-001006	gi|269302483|gb|ACZ32583.1| ribosomal protein S2 [Chlamydophila pneumoniae LPCoLN]: E-rich region from 251 to 266 corrected with score 40
>CPNE-LPC-01-001011	gi|269302478|gb|ACZ32578.1| FeS assembly protein SufB [Chlamydophila pneumoniae LPCoLN]: S-rich region from 334 to 428 corrected with score 41
>CPNE-LPC-01-001027	gi|269302462|gb|ACZ32562.1| conserved hypothetical protein [Chlamydophila pneumoniae LPCoLN]: P-rich region from 137 to 189 corrected with score 50
>CPNE-LPC-01-001028	gi|269302461|gb|ACZ32561.1| hypothetical protein CPK_ORF00077 [Chlamydophila pneumoniae LPCoLN]: P-rich region from 80 to 122 corrected with score 54
>CPNE-LPC-01-001028	gi|269302461|gb|ACZ32561.1| hypothetical protein CPK_ORF00077 [Chlamydophila pneumoniae LPCoLN]: S-rich region from 18 to 137 corrected with score 51
>CPNE-LPC-01-001033	gi|269302456|gb|ACZ32556.1| D-alanyl-D-alanine carboxypeptidase family protein [Chlamydophila pneumoniae LPCoLN]: H-rich region from 172 to 187 corrected with score 41
>CPNE-LPC-01-001040	gi|269302449|gb|ACZ32549.1| regulatory protein UhpC-like protein [Chlamydophila pneumoniae LPCoLN]: W-rich region from 127 to 139 corrected with score 40
>CPNE-LPC-01-001040	gi|269302449|gb|ACZ32549.1| regulatory protein UhpC-like protein [Chlamydophila pneumoniae LPCoLN]: Y-rich region from 27 to 47 corrected with score 40
>CPNE-LPC-01-001075	gi|269302414|gb|ACZ32514.1| ribosomal protein L15 [Chlamydophila pneumoniae LPCoLN]: G-rich region from 21 to 55 corrected with score 42
>CPNE-LPC-01-001076	gi|269302413|gb|ACZ32513.1| preprotein translocase, SecY subunit [Chlamydophila pneumoniae LPCoLN]: I-rich region from 230 to 251 corrected with score 44
>CPNE-LPC-01-001082	gi|269302407|gb|ACZ32507.1| conserved hypothetical protein [Chlamydophila pneumoniae LPCoLN]: E-rich region from 109 to 191 corrected with score 66
>CPNE-LPC-01-001082	gi|269302407|gb|ACZ32507.1| conserved hypothetical protein [Chlamydophila pneumoniae LPCoLN]: K-rich region from 127 to 157 corrected with score 51
>CPNE-LPC-01-001083	gi|269302406|gb|ACZ32506.1| conserved hypothetical protein [Chlamydophila pneumoniae LPCoLN]: Q-rich region from 69 to 241 corrected with score 82
>CPNE-LPC-01-001092	gi|269302397|gb|ACZ32497.1| ADP/ATP carrier protein family [Chlamydophila pneumoniae LPCoLN]: I-rich region from 467 to 499 corrected with score 43
>CPNE-TW1-01-000007	gi|33241343|ref|NP_876284.1| hypothetical protein CpB0008 [Chlamydophila pneumoniae TW-183]: E-rich region from 565 to 787 corrected with score 69
>CPNE-TW1-01-000007	gi|33241343|ref|NP_876284.1| hypothetical protein CpB0008 [Chlamydophila pneumoniae TW-183]: I-rich region from 116 to 140 corrected with score 41
>CPNE-TW1-01-000007	gi|33241343|ref|NP_876284.1| hypothetical protein CpB0008 [Chlamydophila pneumoniae TW-183]: I-rich region from 226 to 250 corrected with score 41
>CPNE-TW1-01-000009	gi|33241345|ref|NP_876286.1| hypothetical protein CpB0010 [Chlamydophila pneumoniae TW-183]: E-rich region from 13 to 190 corrected with score 72
>CPNE-TW1-01-000011	gi|33241347|ref|NP_876288.1| hypothetical protein CpB0012 [Chlamydophila pneumoniae TW-183]: E-rich region from 269 to 444 corrected with score 71
>CPNE-TW1-01-000012	gi|33241348|ref|NP_876289.1| hypothetical protein CpB0013 [Chlamydophila pneumoniae TW-183]: I-rich region from 33 to 85 corrected with score 44
>CPNE-TW1-01-000013	gi|33241349|ref|NP_876290.1| hypothetical protein CpB0014 [Chlamydophila pneumoniae TW-183]: E-rich region from 99 to 273 corrected with score 78
>CPNE-TW1-01-000013	gi|33241349|ref|NP_876290.1| hypothetical protein CpB0014 [Chlamydophila pneumoniae TW-183]: K-rich region from 463 to 522 corrected with score 45
>CPNE-TW1-01-000014	gi|33241350|ref|NP_876291.1| outer membrane protein 7 [Chlamydophila pneumoniae TW-183]: S-rich region from 24 to 351 corrected with score 115
>CPNE-TW1-01-000016	gi|33241352|ref|NP_876293.1| to outer membrane protein 5 [Chlamydophila pneumoniae TW-183]: S-rich region from 19 to 162 corrected with score 59
>CPNE-TW1-01-000017	gi|33241353|ref|NP_876294.1| outer membrane protein 5 [Chlamydophila pneumoniae TW-183]: S-rich region from 4 to 402 corrected with score 122
>CPNE-TW1-01-000018	gi|33241354|ref|NP_876295.1| outer membrane protein 5 [Chlamydophila pneumoniae TW-183]: S-rich region from 3 to 407 corrected with score 123
>CPNE-TW1-01-000021	gi|33241357|ref|NP_876298.1| outer membrane protein 11 [Chlamydophila pneumoniae TW-183]: S-rich region from 14 to 452 corrected with score 67
>CPNE-TW1-01-000026	gi|33241362|ref|NP_876303.1| putative ABC transporter protein ATPase [Chlamydophila pneumoniae TW-183]: K-rich region from 244 to 305 corrected with score 41
>CPNE-TW1-01-000029	gi|33241365|ref|NP_876306.1| hypothetical protein CpB0030 [Chlamydophila pneumoniae TW-183]: S-rich region from 90 to 268 corrected with score 82
>CPNE-TW1-01-000029	gi|33241365|ref|NP_876306.1| hypothetical protein CpB0030 [Chlamydophila pneumoniae TW-183]: K-rich region from 183 to 245 corrected with score 53
>CPNE-TW1-01-000029	gi|33241365|ref|NP_876306.1| hypothetical protein CpB0030 [Chlamydophila pneumoniae TW-183]: I-rich region from 34 to 81 corrected with score 47
>CPNE-TW1-01-000030	gi|33241366|ref|NP_876307.1| lon ATP-dependent proteinase [Chlamydophila pneumoniae TW-183]: E-rich region from 13 to 37 corrected with score 40
>CPNE-TW1-01-000031	gi|33241367|ref|NP_876308.1| hypothetical protein CpB0032 [Chlamydophila pneumoniae TW-183]: I-rich region from 73 to 101 corrected with score 43
>CPNE-TW1-01-000034	gi|33241370|ref|NP_876311.1| 30S ribosomal protein S21 [Chlamydophila pneumoniae TW-183]: K-rich region from 20 to 58 corrected with score 40
>CPNE-TW1-01-000035	gi|33241371|ref|NP_876312.1| heat shock protein dnaJ [Chlamydophila pneumoniae TW-183]: G-rich region from 67 to 133 corrected with score 61
>CPNE-TW1-01-000037	gi|33241373|ref|NP_876314.1| hypothetical protein CpB0038 [Chlamydophila pneumoniae TW-183]: P-rich region from 108 to 146 corrected with score 79
>CPNE-TW1-01-000044	gi|33241380|ref|NP_876321.1| hypothetical protein CpB0045 [Chlamydophila pneumoniae TW-183]: E-rich region from 255 to 447 corrected with score 61
>CPNE-TW1-01-000046	gi|33241382|ref|NP_876323.1| HB3/HB4 fusion protein [Chlamydophila pneumoniae TW-183]: E-rich region from 351 to 460 corrected with score 62
>CPNE-TW1-01-000046	gi|33241382|ref|NP_876323.1| HB3/HB4 fusion protein [Chlamydophila pneumoniae TW-183]: K-rich region from 660 to 713 corrected with score 47
>CPNE-TW1-01-000049	gi|33241385|ref|NP_876326.1| hypothetical protein CpB0050 [Chlamydophila pneumoniae TW-183]: L-rich region from 105 to 139 corrected with score 49
>CPNE-TW1-01-000050	gi|33241386|ref|NP_876327.1| hypothetical protein CpB0051 [Chlamydophila pneumoniae TW-183]: L-rich region from 53 to 85 corrected with score 49
>CPNE-TW1-01-000062	gi|33241398|ref|NP_876339.1| hypothetical protein CpB0063 [Chlamydophila pneumoniae TW-183]: S-rich region from 3 to 424 corrected with score 91
>CPNE-TW1-01-000062	gi|33241398|ref|NP_876339.1| hypothetical protein CpB0063 [Chlamydophila pneumoniae TW-183]: K-rich region from 45 to 120 corrected with score 48
>CPNE-TW1-01-000063	gi|33241399|ref|NP_876340.1| hypothetical protein CpB0064 [Chlamydophila pneumoniae TW-183]: L-rich region from 45 to 82 corrected with score 49
>CPNE-TW1-01-000064	gi|33241400|ref|NP_876341.1| hypothetical protein CpB0065 [Chlamydophila pneumoniae TW-183]: L-rich region from 47 to 68 corrected with score 40
>CPNE-TW1-01-000065	gi|33241401|ref|NP_876342.1| hypothetical protein CpB0066 [Chlamydophila pneumoniae TW-183]: V-rich region from 247 to 298 corrected with score 43
>CPNE-TW1-01-000067	gi|33241403|ref|NP_876344.1| hypothetical protein CpB0068 [Chlamydophila pneumoniae TW-183]: I-rich region from 34 to 83 corrected with score 49
>CPNE-TW1-01-000068	gi|33241404|ref|NP_876345.1| hypothetical protein CpB0069 [Chlamydophila pneumoniae TW-183]: E-rich region from 25 to 99 corrected with score 53
>CPNE-TW1-01-000103	gi|33241439|ref|NP_876380.1| hypothetical protein CpB0104 [Chlamydophila pneumoniae TW-183]: S-rich region from 240 to 271 corrected with score 40
>CPNE-TW1-01-000125	gi|33241461|ref|NP_876402.1| hypothetical protein CpB0126 [Chlamydophila pneumoniae TW-183]: E-rich region from 29 to 170 corrected with score 59
>CPNE-TW1-01-000127	gi|33241463|ref|NP_876404.1| hypothetical protein CpB0128 [Chlamydophila pneumoniae TW-183]: E-rich region from 357 to 463 corrected with score 48
>CPNE-TW1-01-000130	gi|33241466|ref|NP_876407.1| hypothetical protein CpB0131 [Chlamydophila pneumoniae TW-183]: L-rich region from 29 to 77 corrected with score 47
>CPNE-TW1-01-000131	gi|33241467|ref|NP_876408.1| hypothetical protein CpB0132 [Chlamydophila pneumoniae TW-183]: L-rich region from 30 to 77 corrected with score 48
>CPNE-TW1-01-000144	gi|33241480|ref|NP_876421.1| ClpB [Chlamydophila pneumoniae TW-183]: E-rich region from 415 to 537 corrected with score 64
>CPNE-TW1-01-000147	gi|33241483|ref|NP_876424.1| hypothetical protein CpB0148 [Chlamydophila pneumoniae TW-183]: A-rich region from 2 to 88 corrected with score 43
>CPNE-TW1-01-000150	gi|33241486|ref|NP_876427.1| hypothetical protein CpB0151 [Chlamydophila pneumoniae TW-183]: E-rich region from 1398 to 1509 corrected with score 56
>CPNE-TW1-01-000166	gi|33241502|ref|NP_876443.1| hypothetical protein CpB0167 [Chlamydophila pneumoniae TW-183]: L-rich region from 29 to 82 corrected with score 63
>CPNE-TW1-01-000176	gi|33241512|ref|NP_876453.1| hypothetical protein CpB0177 [Chlamydophila pneumoniae TW-183]: I-rich region from 58 to 115 corrected with score 50
>CPNE-TW1-01-000178	gi|33241514|ref|NP_876455.1| hypothetical protein CpB0179 [Chlamydophila pneumoniae TW-183]: S-rich region from 121 to 154 corrected with score 41
>CPNE-TW1-01-000188	gi|33241524|ref|NP_876465.1| inclusion membrane protein A [Chlamydophila pneumoniae TW-183]: Q-rich region from 219 to 336 corrected with score 64
>CPNE-TW1-01-000215	gi|33241551|ref|NP_876492.1| hypothetical protein CpB0216 [Chlamydophila pneumoniae TW-183]: L-rich region from 45 to 92 corrected with score 42
>CPNE-TW1-01-000218	gi|33241554|ref|NP_876495.1| hypothetical protein CpB0219 [Chlamydophila pneumoniae TW-183]: L-rich region from 31 to 86 corrected with score 44
>CPNE-TW1-01-000230	gi|33241566|ref|NP_876507.1| hypothetical protein CpB0231 [Chlamydophila pneumoniae TW-183]: K-rich region from 140 to 223 corrected with score 59
>CPNE-TW1-01-000230	gi|33241566|ref|NP_876507.1| hypothetical protein CpB0231 [Chlamydophila pneumoniae TW-183]: L-rich region from 32 to 89 corrected with score 43
>CPNE-TW1-01-000235	gi|33241571|ref|NP_876512.1| hypothetical protein CpB0236 [Chlamydophila pneumoniae TW-183]: K-rich region from 126 to 216 corrected with score 53
>CPNE-TW1-01-000245	gi|33241581|ref|NP_876522.1| hypothetical protein CpB0246 [Chlamydophila pneumoniae TW-183]: G-rich region from 316 to 364 corrected with score 81
>CPNE-TW1-01-000245	gi|33241581|ref|NP_876522.1| hypothetical protein CpB0246 [Chlamydophila pneumoniae TW-183]: P-rich region from 366 to 381 corrected with score 52
>CPNE-TW1-01-000245	gi|33241581|ref|NP_876522.1| hypothetical protein CpB0246 [Chlamydophila pneumoniae TW-183]: A-rich region from 164 to 237 corrected with score 47
>CPNE-TW1-01-000247	gi|33241583|ref|NP_876524.1| hypothetical protein CpB0248 [Chlamydophila pneumoniae TW-183]: V-rich region from 26 to 57 corrected with score 44
>CPNE-TW1-01-000248	gi|33241584|ref|NP_876525.1| hypothetical protein CpB0249 [Chlamydophila pneumoniae TW-183]: V-rich region from 19 to 60 corrected with score 40
>CPNE-TW1-01-000252	gi|33241588|ref|NP_876529.1| 30S ribosomal protein S9 [Chlamydophila pneumoniae TW-183]: K-rich region from 93 to 134 corrected with score 40
>CPNE-TW1-01-000266	gi|33241602|ref|NP_876543.1| YecA [Chlamydophila pneumoniae TW-183]: K-rich region from 20 to 117 corrected with score 41
>CPNE-TW1-01-000274	gi|33241610|ref|NP_876551.1| hypothetical protein CpB0275 [Chlamydophila pneumoniae TW-183]: N-rich region from 39 to 111 corrected with score 44
>CPNE-TW1-01-000284	gi|33241620|ref|NP_876561.1| hypothetical protein CpB0285 [Chlamydophila pneumoniae TW-183]: V-rich region from 76 to 136 corrected with score 65
>CPNE-TW1-01-000289	gi|33241625|ref|NP_876566.1| extreme acid resistance protein xasA [Chlamydophila pneumoniae TW-183]: W-rich region from 81 to 98 corrected with score 40
>CPNE-TW1-01-000299	gi|33241635|ref|NP_876576.1| inclusion membrane protein B [Chlamydophila pneumoniae TW-183]: V-rich region from 99 to 172 corrected with score 47
>CPNE-TW1-01-000300	gi|33241636|ref|NP_876577.1| inclusion membrane protein C [Chlamydophila pneumoniae TW-183]: I-rich region from 128 to 151 corrected with score 46
>CPNE-TW1-01-000309	gi|33241645|ref|NP_876586.1| OmpH-like outer membrane protein [Chlamydophila pneumoniae TW-183]: E-rich region from 33 to 144 corrected with score 57
>CPNE-TW1-01-000326	gi|33241662|ref|NP_876603.1| translation initiation factor IF-2 [Chlamydophila pneumoniae TW-183]: S-rich region from 39 to 116 corrected with score 76
>CPNE-TW1-01-000326	gi|33241662|ref|NP_876603.1| translation initiation factor IF-2 [Chlamydophila pneumoniae TW-183]: K-rich region from 156 to 301 corrected with score 52
>CPNE-TW1-01-000326	gi|33241662|ref|NP_876603.1| translation initiation factor IF-2 [Chlamydophila pneumoniae TW-183]: K-rich region from 2 to 61 corrected with score 42
>CPNE-TW1-01-000332	gi|33241668|ref|NP_876609.1| low calcium response D [Chlamydophila pneumoniae TW-183]: I-rich region from 27 to 141 corrected with score 50
>CPNE-TW1-01-000333	gi|33241669|ref|NP_876610.1| CopN [Chlamydophila pneumoniae TW-183]: K-rich region from 59 to 91 corrected with score 49
>CPNE-TW1-01-000333	gi|33241669|ref|NP_876610.1| CopN [Chlamydophila pneumoniae TW-183]: A-rich region from 2 to 36 corrected with score 40
>CPNE-TW1-01-000339	gi|33241675|ref|NP_876616.1| hypothetical protein CpB0340 [Chlamydophila pneumoniae TW-183]: K-rich region from 51 to 116 corrected with score 74
>CPNE-TW1-01-000340	gi|33241676|ref|NP_876617.1| hypothetical protein CpB0341 [Chlamydophila pneumoniae TW-183]: S-rich region from 4 to 463 corrected with score 167
>CPNE-TW1-01-000340	gi|33241676|ref|NP_876617.1| hypothetical protein CpB0341 [Chlamydophila pneumoniae TW-183]: G-rich region from 544 to 562 corrected with score 44
>CPNE-TW1-01-000341	gi|33241677|ref|NP_876618.1| LtuB [Chlamydophila pneumoniae TW-183]: K-rich region from 3 to 72 corrected with score 54
>CPNE-TW1-01-000348	gi|33241684|ref|NP_876625.1| putative metalloproteinase [Chlamydophila pneumoniae TW-183]: F-rich region from 600 to 620 corrected with score 41
>CPNE-TW1-01-000362	gi|33241698|ref|NP_876639.1| hypothetical protein CpB0365 [Chlamydophila pneumoniae TW-183]: V-rich region from 30 to 75 corrected with score 40
>CPNE-TW1-01-000365	gi|33241701|ref|NP_876642.1| GTP-binding protein LepA [Chlamydophila pneumoniae TW-183]: K-rich region from 567 to 587 corrected with score 41
>CPNE-TW1-01-000372	gi|33241708|ref|NP_876649.1| hypothetical protein CpB0375 [Chlamydophila pneumoniae TW-183]: I-rich region from 38 to 83 corrected with score 44
>CPNE-TW1-01-000374	gi|33241710|ref|NP_876651.1| hypothetical protein CpB0377 [Chlamydophila pneumoniae TW-183]: V-rich region from 46 to 110 corrected with score 40
>CPNE-TW1-01-000379	gi|33241715|ref|NP_876656.1| hypothetical protein CpB0382 [Chlamydophila pneumoniae TW-183]: P-rich region from 83 to 127 corrected with score 46
>CPNE-TW1-01-000380	gi|33241716|ref|NP_876657.1| hypothetical protein CpB0383 [Chlamydophila pneumoniae TW-183]: I-rich region from 41 to 97 corrected with score 56
>CPNE-TW1-01-000384	gi|33241720|ref|NP_876661.1| hypothetical protein CpB0387 [Chlamydophila pneumoniae TW-183]: L-rich region from 42 to 103 corrected with score 43
>CPNE-TW1-01-000388	gi|33241724|ref|NP_876665.1| hypothetical protein CpB0391 [Chlamydophila pneumoniae TW-183]: E-rich region from 27 to 127 corrected with score 54
>CPNE-TW1-01-000393	gi|33241729|ref|NP_876670.1| putative histone-like protein 2 [Chlamydophila pneumoniae TW-183]: K-rich region from 5 to 157 corrected with score 126
>CPNE-TW1-01-000393	gi|33241729|ref|NP_876670.1| putative histone-like protein 2 [Chlamydophila pneumoniae TW-183]: A-rich region from 12 to 128 corrected with score 60
[truncated: 4,906 more rows]
