# Supplementary material for: The Chlamydiales Pangenome Revisited: Structural Stability and Functional Coherence
Source: Genes (Basel). 2012 May 16;3(2):291–319. doi: 10.3390/genes3020291 (PMC3899948; doi:10.3390/genes3020291)
Supplement: Supplementary File 1 — Supplementary (ZIP, 57274 KB) [file genes-03-00291-s001.zip › genes-13600-supplementary/Supplement05.txt]

cluster1 CABO-LLG-01-000363	CABO-S26-01-000567	CPSI-CAL-01-000381	CPSI-6BC-01-000608	CPSI-08D-01-000370	CPSI-02D-01-000370	CPSI-01D-01-000370	CFEL-FEC-01-000375	CCAV-GPI-01-000615	CPEC-E58-01-000885	PACA-UV7-01-001968	PACA-HAL-01-000782	WCHO-WSU-01-001200	WCHO-203-01-000573	CPRO-UWE-01-001752	SNEG-ZXX-01-001301	WCHO-WSU-01-000907	WCHO-203-01-000926	CPNE-TW1-01-000287	CPNE-J13-01-000279	CPNE-CWL-01-000271	CPNE-AR3-01-000471	PACA-UV7-01-002027	PACA-HAL-01-000382	CPNE-LPC-01-000333	CPRO-UWE-01-000870	PACA-UV7-01-000077	PACA-HAL-01-002206	CPRO-UWE-01-000454	CPSI-CAL-01-000501	CPSI-6BC-01-000493	CPSI-08D-01-000483	CPSI-02D-01-000486	CPSI-01D-01-000482	CPEC-E58-01-000762	CCAV-GPI-01-000491	CPRO-UWE-01-000013	CFEL-FEC-01-000506	CABO-LLG-01-000457	CABO-S26-01-000468	SNEG-ZXX-01-001549	CTRA-SWE-01-000748	CTRA-E15-01-000791	CTRA-E11-01-000790	WCHO-WSU-01-001077	WCHO-203-01-000755	SNEG-ZXX-01-002295	CTRA-DUW-01-000131	CTRA-DLC-01-000749	CTRA-DEC-01-000749	CTRA-G22-01-000796	CTRA-BTZ-01-000128	CTRA-BJA-01-000126	CTRA-AHA-01-000133	CTRA-G97-01-000788	CTRA-G93-01-000789	CTRA-G74-01-000787	CTRA-L2B-01-000377	CTRA-434-01-000377	PACA-UV7-01-000346	PACA-UV7-01-000975	PACA-HAL-01-001417	CPEC-E58-01-000849	PACA-HAL-01-001249	CTRA-AHA-01-000212	PACA-HAL-01-000626	CTRA-G97-01-000717	CTRA-G93-01-000718	CTRA-G74-01-000716	CTRA-G22-01-000724	CTRA-E11-01-000719	CTRA-DUW-01-000204	CTRA-DLC-01-000676	CTRA-DEC-01-000676	CTRA-BTZ-01-000198	CTRA-BJA-01-000191	CTRA-SWE-01-000680	CTRA-E15-01-000722	CTRA-L2B-01-000438	CTRA-434-01-000438	CMUR-NIG-01-000402	PACA-UV7-01-000664	PACA-UV7-01-000073	PACA-HAL-01-002202	CPRO-UWE-01-001504	CPRO-UWE-01-000814	CCAV-GPI-01-000593	CCAV-GPI-01-000518	CPNE-TW1-01-000193	CPNE-J13-01-000190	CPNE-CWL-01-000186	CPNE-AR3-01-000565	CPNE-LPC-01-000423	PACA-UV7-01-002168	PACA-HAL-01-001291	CFEL-FEC-01-000398	CPSI-CAL-01-000459	CPSI-6BC-01-000535	CPSI-08D-01-000441	CPSI-02D-01-000444	CPSI-01D-01-000440	CFEL-FEC-01-000479	CCAV-GPI-01-000534	CABO-S26-01-000508	CABO-LLG-01-000385	CPRO-UWE-01-001216	PACA-UV7-01-001057	PACA-HAL-01-001601	CPSI-CAL-01-000474	CPSI-6BC-01-000520	CPSI-08D-01-000456	CPSI-02D-01-000459	CPSI-01D-01-000455	SNEG-ZXX-01-001221	CABO-S26-01-000546	CPEC-E58-01-000860	CABO-LLG-01-000421	CPSI-CAL-01-000407	CPSI-6BC-01-000585	CPSI-08D-01-000390	CPSI-01D-01-000390	SNEG-ZXX-01-000300	SNEG-ZXX-01-001721	CABO-S26-01-000495	PACA-UV7-01-002576	PACA-HAL-01-002076	PACA-HAL-01-001552	PACA-UV7-01-002102	PACA-HAL-01-001359	SNEG-ZXX-01-001222	CTRA-SWE-01-000727	CTRA-L2B-01-000399	CTRA-G97-01-000766	CTRA-G93-01-000767	CTRA-G74-01-000765	CTRA-G22-01-000774	CTRA-E15-01-000769	CTRA-E11-01-000768	CTRA-DUW-01-000153	CTRA-DLC-01-000726	CTRA-DEC-01-000726	CTRA-434-01-000399	CMUR-NIG-01-000067	CTRA-BTZ-01-000150	CTRA-BJA-01-000147	CTRA-AHA-01-000155	PACA-UV7-01-001011	CTRA-AHA-01-000718	CPNE-LPC-01-000412	CTRA-G97-01-000200	CTRA-G93-01-000199	CTRA-G74-01-000199	CTRA-G22-01-000202	CTRA-DUW-01-000707	CTRA-DLC-01-000187	CTRA-DEC-01-000187	SNEG-ZXX-01-001437	CTRA-SWE-01-000186	CTRA-L2B-01-000058	CTRA-E15-01-000205	CTRA-E11-01-000204	CTRA-BTZ-01-000692	CTRA-BJA-01-000686	CTRA-434-01-000058	CABO-LLG-01-000434	SNEG-ZXX-01-001103	WCHO-WSU-01-001371	WCHO-203-01-001602	CPNE-TW1-01-000204	CPNE-J13-01-000201	CPNE-CWL-01-000197	CPNE-AR3-01-000554	CFEL-FEC-01-000462	CPRO-UWE-01-000364	CPNE-LPC-01-000363	CPNE-TW1-01-000254	CPNE-J13-01-000247	CPNE-CWL-01-000243	CPNE-AR3-01-000503	CPEC-E58-01-000791	CFEL-FEC-01-000805	CPSI-CAL-01-000408	CPSI-6BC-01-000584	CPSI-08D-01-000391	CPSI-02D-01-000394	CPSI-01D-01-000391	PACA-UV7-01-001713	WCHO-WSU-01-000290	WCHO-203-01-001772	PACA-UV7-01-001073	PACA-HAL-01-001617	CPNE-LPC-01-001022	PACA-HAL-01-001084	CPRO-UWE-01-001505	CPNE-TW1-01-000704	CPNE-J13-01-000678	CPNE-CWL-01-000664	CPNE-AR3-01-000063	CABO-LLG-01-000386	WCHO-WSU-01-001120	CABO-S26-01-000545	CTRA-L2B-01-000021	CTRA-G97-01-000241	CTRA-G93-01-000239	CTRA-G74-01-000240	CTRA-G22-01-000243	CTRA-DUW-01-000670	CTRA-DLC-01-000224	CTRA-DEC-01-000224	CTRA-BTZ-01-000655	CTRA-BJA-01-000649	CTRA-AHA-01-000681	CTRA-434-01-000021	WCHO-WSU-01-000289	WCHO-203-01-001773	CMUR-NIG-01-000029	CPEC-E58-01-000325	CCAV-GPI-01-000018	WCHO-203-01-000712	CTRA-SWE-01-000187	CTRA-E15-01-000206	CTRA-E11-01-000205	CTRA-G97-01-000201	CTRA-G93-01-000200	CTRA-G74-01-000200	CTRA-G22-01-000203	CTRA-DUW-01-000706	CTRA-DLC-01-000188	CTRA-DEC-01-000188	CTRA-434-01-000057	CPNE-TW1-01-000746	CPNE-LPC-01-000977	CPNE-J13-01-000719	CPNE-CWL-01-000705	CPNE-AR3-01-000021	CMUR-NIG-01-000425	CPEC-E58-01-000859	CCAV-GPI-01-000592	CTRA-BTZ-01-000691	CPNE-TW1-01-000203	CPNE-LPC-01-000413	CPNE-J13-01-000200	CPNE-CWL-01-000196	CTRA-BJA-01-000685	CTRA-AHA-01-000717	CTRA-SWE-01-000223	CTRA-E15-01-000244	CTRA-E11-01-000242	CTRA-SWE-01-000702	CTRA-E15-01-000744	CPSI-02D-01-000393	CPRO-UWE-01-000095	PACA-UV7-01-002101	PACA-HAL-01-001360	CPSI-CAL-01-000945	CPSI-6BC-01-000067	CPSI-08D-01-000913	CPSI-02D-01-000918	CPSI-01D-01-000915	CABO-S26-01-000058	CFEL-FEC-01-000945	CABO-LLG-01-000868	CCAV-GPI-01-000056	CMUR-NIG-01-000066	CTRA-L2B-01-000057	CPEC-E58-01-000326	CMUR-NIG-01-000469	CPNE-LPC-01-001021	CTRA-BTZ-01-000197	CTRA-AHA-01-000211	CTRA-SWE-01-000681	CTRA-E15-01-000723	CTRA-BJA-01-000190	CTRA-L2B-01-000437	CTRA-434-01-000437	CPNE-TW1-01-000705	CPNE-J13-01-000679	CPNE-CWL-01-000665	CPNE-AR3-01-000062	CFEL-FEC-01-000399	CTRA-G97-01-000718	CTRA-G93-01-000719	CTRA-G74-01-000717	CTRA-G22-01-000725	CTRA-E11-01-000720	CTRA-DUW-01-000203	CTRA-DLC-01-000677	CTRA-DEC-01-000677	CPNE-AR3-01-000555	CCAV-GPI-01-000055	CFEL-FEC-01-000946	CPSI-CAL-01-000946	CPSI-6BC-01-000066	CPSI-08D-01-000914	CPSI-02D-01-000919	CPSI-01D-01-000916	CABO-S26-01-000057	CPRO-UWE-01-000096	CABO-LLG-01-000869	PACA-UV7-01-000278	PACA-HAL-01-001683	SNEG-ZXX-01-001869	CPRO-UWE-01-000256	CPNE-LPC-01-000201	CPNE-TW1-01-000426	CPNE-J13-01-000410	CPNE-CWL-01-000399	CPNE-AR3-01-000336	CMUR-NIG-01-000530	CPNE-LPC-01-000267	WCHO-WSU-01-000570	WCHO-203-01-000969	SNEG-ZXX-01-001102	CPRO-UWE-01-000513	CPRO-UWE-01-001332	CPRO-UWE-01-000587	PACA-UV7-01-001927	PACA-HAL-01-000825	CPSI-CAL-01-000625	CPSI-6BC-01-000373	CPSI-08D-01-000603	CPSI-02D-01-000606	CPSI-01D-01-000602	CABO-S26-01-000352	CABO-LLG-01-000570	WCHO-WSU-01-001733	WCHO-203-01-000073	PACA-UV7-01-002080	PACA-HAL-01-000329	CABO-LLG-01-000396	CABO-S26-01-000535	CPSI-CAL-01-000419	CPSI-6BC-01-000573	CPSI-08D-01-000402	CPSI-02D-01-000405	CPSI-01D-01-000402	CCAV-GPI-01-000580	CFEL-FEC-01-000410	CPNE-LPC-01-000381	CPNE-TW1-01-000236	CPNE-J13-01-000230	CPNE-CWL-01-000226	CPNE-AR3-01-000523	CPEC-E58-01-000806	CTRA-G22-01-000746	CTRA-G97-01-000739	CTRA-G93-01-000740	CTRA-G74-01-000738	CTRA-BJA-01-000170	CTRA-BTZ-01-000177	CTRA-AHA-01-000190	CTRA-E11-01-000741	CTRA-DUW-01-000182	CTRA-DLC-01-000698	CTRA-DEC-01-000698	CTRA-L2B-01-000416	CTRA-434-01-000416	CMUR-NIG-01-000447	PACA-HAL-01-001191	PACA-HAL-01-002516	PACA-UV7-01-000892	PACA-UV7-01-002624	SNEG-ZXX-01-002030	CPRO-UWE-01-001887	WCHO-203-01-000122	WCHO-WSU-01-001684	CCAV-GPI-01-000430	CABO-S26-01-000405	CABO-LLG-01-000518	CPSI-CAL-01-000563	CPSI-6BC-01-000430	CPSI-08D-01-000546	CPSI-02D-01-000549	CPSI-01D-01-000545	CPEC-E58-01-000287	CFEL-FEC-01-000986	CPSI-CAL-01-000985	CPSI-6BC-01-000026	CPSI-08D-01-000954	CPSI-02D-01-000959	CPSI-01D-01-000956	CABO-S26-01-000018	CABO-LLG-01-000906	PACA-UV7-01-002031	PACA-HAL-01-000378	WCHO-203-01-001378	WCHO-WSU-01-001303	PACA-UV7-01-002085	PACA-HAL-01-001807	PACA-HAL-01-001376	CFEL-FEC-01-000626	PACA-UV7-01-000710	PACA-HAL-01-000675	PACA-UV7-01-001466	CPRO-UWE-01-001571	CMUR-NIG-01-000338	SNEG-ZXX-01-001580	CPNE-TW1-01-000352	CPNE-J13-01-000345	CPNE-CWL-01-000334	CPNE-AR3-01-000407	WCHO-WSU-01-001519	WCHO-203-01-001590	CCAV-GPI-01-000374	CPRO-UWE-01-001162	CTRA-AHA-01-000274	CTRA-G22-01-000660	CTRA-BJA-01-000253	CTRA-BTZ-01-000260	CTRA-G97-01-000654	CTRA-G93-01-000655	CTRA-G74-01-000653	CCAV-GPI-01-000198	CTRA-SWE-01-000617	CTRA-E15-01-000657	CTRA-E11-01-000654	CTRA-DUW-01-000267	CTRA-DLC-01-000614	CTRA-DEC-01-000614	CTRA-L2B-01-000501	CTRA-434-01-000501	CPEC-E58-01-000633	SNEG-ZXX-01-001453	SNEG-ZXX-01-001320	SNEG-ZXX-01-002155	CFEL-FEC-01-000568	WCHO-203-01-001539	WCHO-WSU-01-000357	SNEG-ZXX-01-000832	CPRO-UWE-01-001805	CPEC-E58-01-000463	CTRA-BTZ-01-000068	CTRA-BJA-01-000068	CTRA-G97-01-000848	CTRA-G93-01-000849	CTRA-G74-01-000847	CTRA-G22-01-000855	CTRA-DUW-01-000069	CTRA-AHA-01-000069	CTRA-DLC-01-000810	CTRA-DEC-01-000810	CTRA-L2B-01-000315	CTRA-434-01-000315	CTRA-SWE-01-000807	CTRA-E15-01-000853	CTRA-E11-01-000853	CPEC-E58-01-000693	WCHO-WSU-01-001638	WCHO-203-01-000161	CPSI-CAL-01-000800	CPSI-6BC-01-000202	CPSI-08D-01-000772	CPSI-02D-01-000778	CPSI-01D-01-000774	CPNE-TW1-01-000558	CPNE-J13-01-000537	CPNE-CWL-01-000524	CPNE-AR3-01-000207	CPNE-LPC-01-000071	CTRA-AHA-01-000435	CTRA-SWE-01-000462	CTRA-G97-01-000497	CTRA-G93-01-000496	CTRA-G74-01-000495	CTRA-G22-01-000501	CTRA-E15-01-000500	CTRA-E11-01-000497	CTRA-DUW-01-000424	CTRA-DLC-01-000462	CTRA-DEC-01-000462	CTRA-BTZ-01-000414	CTRA-BJA-01-000407	CMUR-NIG-01-000689	CTRA-L2B-01-000653	CTRA-434-01-000653	CABO-S26-01-000192	CABO-LLG-01-000732	WCHO-203-01-001540	WCHO-WSU-01-000356	SNEG-ZXX-01-001452	SNEG-ZXX-01-001399	CPRO-UWE-01-001010	PACA-UV7-01-000379	PACA-HAL-01-001209	WCHO-WSU-01-000883	WCHO-203-01-000950	WCHO-WSU-01-000548	WCHO-203-01-000990	SNEG-ZXX-01-001114	CPRO-UWE-01-000180	SNEG-ZXX-01-000093	CABO-LLG-01-000875	CABO-S26-01-000051	CPSI-CAL-01-000952	CPSI-6BC-01-000060	CPSI-08D-01-000920	CPSI-02D-01-000925	CPSI-01D-01-000922	CFEL-FEC-01-000952	CCAV-GPI-01-000049	CPEC-E58-01-000318	CPNE-TW1-01-000713	CPNE-J13-01-000687	CPNE-CWL-01-000673	CPNE-AR3-01-000053	CPNE-LPC-01-001012	CMUR-NIG-01-000062	CTRA-434-01-000053	CTRA-L2B-01-000053	CTRA-BTZ-01-000687	CTRA-BJA-01-000681	CTRA-AHA-01-000713	CTRA-SWE-01-000191	CTRA-E15-01-000210	CTRA-E11-01-000209	CTRA-G97-01-000205	CTRA-G93-01-000204	CTRA-G74-01-000204	CTRA-G22-01-000207	CTRA-DUW-01-000702	CTRA-DLC-01-000192	CTRA-DEC-01-000192	PACA-UV7-01-002300	PACA-HAL-01-000278	CPRO-UWE-01-000189	SNEG-ZXX-01-002116	WCHO-WSU-01-000083	WCHO-203-01-001515	PACA-HAL-01-001496	PACA-UV7-01-002232
cluster2 CABO-LLG-01-000200	CABO-S26-01-000733	CPSI-CAL-01-000212	CPSI-6BC-01-000776	CPSI-08D-01-000200	CPSI-02D-01-000200	CPSI-01D-01-000200	CCAV-GPI-01-000793	CFEL-FEC-01-000208	CPNE-LPC-01-000735	CPNE-J13-01-000960	CPNE-CWL-01-000940	CPNE-AR3-01-000881	CPNE-TW1-01-000995	CPEC-E58-01-000064	CMUR-NIG-01-000196	CTRA-DLC-01-000068	CTRA-DEC-01-000068	CTRA-G22-01-000070	CTRA-DUW-01-000830	CTRA-L2B-01-000181	CTRA-434-01-000181	CTRA-SWE-01-000063	CTRA-E15-01-000070	CTRA-E11-01-000070	CTRA-BTZ-01-000815	CTRA-BJA-01-000809	CTRA-AHA-01-000843	CTRA-G97-01-000070	CTRA-G93-01-000070	CTRA-G74-01-000070	CPNE-TW1-01-000464	CPNE-LPC-01-000166	CPNE-J13-01-000441	CPNE-AR3-01-000304	CFEL-FEC-01-000729	CPNE-AR3-01-000294	CPNE-J13-01-000446	CPNE-AR3-01-000298	CPNE-LPC-01-000155	CPNE-TW1-01-000467	CPNE-J13-01-000449	CPNE-CWL-01-000437	CCAV-GPI-01-000275	CPNE-TW1-01-000457	CPNE-CWL-01-000430	CPNE-LPC-01-000159	CPNE-TW1-01-000017	CPNE-J13-01-000015	CPNE-LPC-01-000601	CPNE-TW1-01-000461	CPNE-J13-01-000444	CPNE-CWL-01-000433	CPNE-AR3-01-000301	CABO-S26-01-000266	CPSI-01D-01-000693	CPNE-LPC-01-000600	CPNE-LPC-01-000162	CABO-LLG-01-000656	CPSI-08D-01-000693	CPSI-02D-01-000697	CPSI-CAL-01-000713	CPSI-6BC-01-000283	CPNE-LPC-01-000163	CPEC-E58-01-000546	CPEC-E58-01-000536	CPSI-CAL-01-000796	CPSI-6BC-01-000206	CPSI-08D-01-000768	CPSI-02D-01-000774	CPSI-01D-01-000770	CPNE-LPC-01-000073	CPNE-J13-01-000535	CPNE-TW1-01-000460	CPNE-J13-01-000443	CPNE-AR3-01-000302	CPNE-AR3-01-000209	CPNE-TW1-01-000556	CPNE-CWL-01-000522	CPNE-CWL-01-000432	CTRA-434-01-000243	CFEL-FEC-01-000720	CABO-S26-01-000196	CABO-LLG-01-000728	CFEL-FEC-01-000801	CTRA-DUW-01-000891	CTRA-DLC-01-000010	CTRA-DEC-01-000010	CTRA-E11-01-000004	CTRA-L2B-01-000243	CTRA-SWE-01-000002	CTRA-G22-01-000004	CTRA-E15-01-000004	CPNE-LPC-01-000164	CTRA-G97-01-000004	CTRA-G93-01-000004	CTRA-G74-01-000004	CTRA-BTZ-01-000876	CTRA-AHA-01-000907	CPEC-E58-01-000964	CPSI-CAL-01-000725	CPSI-6BC-01-000274	CPSI-08D-01-000700	CPSI-02D-01-000706	CPSI-01D-01-000702	CABO-LLG-01-000660	CPNE-TW1-01-000459	CPNE-CWL-01-000431	CPNE-J13-01-000442	CPNE-AR3-01-000303	CTRA-BJA-01-000871	CCAV-GPI-01-000202	CABO-S26-01-000262	CCAV-GPI-01-000281	CCAV-GPI-01-000279	CPEC-E58-01-000543	CPEC-E58-01-000547	CTRA-AHA-01-000910	CTRA-E11-01-000001	CTRA-BJA-01-000874	CMUR-NIG-01-000266	CPEC-E58-01-000465	CTRA-SWE-01-000000	CTRA-G22-01-000001	CTRA-E15-01-000001	CTRA-DUW-01-000894	CTRA-DLC-01-000008	CTRA-DEC-01-000008	CTRA-BTZ-01-000879	CPNE-AR3-01-000297	CTRA-G97-01-000001	CTRA-G93-01-000001	CTRA-G74-01-000001	CTRA-L2B-01-000246	CTRA-434-01-000246	CABO-S26-01-000261	CPNE-TW1-01-000465	CPNE-J13-01-000447	CPNE-CWL-01-000435	CABO-LLG-01-000661	CPEC-E58-01-000539	CPNE-LPC-01-000157	CABO-S26-01-000264	CMUR-NIG-01-000262	CFEL-FEC-01-000724	CCAV-GPI-01-000203	CABO-LLG-01-000658	CPSI-6BC-01-000603	CTRA-SWE-01-000465	CTRA-E15-01-000503	CTRA-E11-01-000500	CFEL-FEC-01-000721	CPEC-E58-01-000544	CPSI-CAL-01-000719	CPSI-6BC-01-000281	CPSI-6BC-01-000278	CPSI-08D-01-000694	CPSI-02D-01-000702	CPSI-02D-01-000699	CPSI-01D-01-000698	CPSI-6BC-01-000284	CPSI-CAL-01-000726	CPSI-6BC-01-000273	CPSI-08D-01-000701	CPSI-02D-01-000707	CPSI-01D-01-000703	CPSI-CAL-01-000712	CPSI-08D-01-000692	CPSI-02D-01-000696	CPSI-01D-01-000692	CPNE-LPC-01-000602	CPSI-01D-01-000695	CPSI-02D-01-000375	CMUR-NIG-01-000686	CTRA-G22-01-000504	CTRA-G97-01-000500	CTRA-G93-01-000499	CTRA-G74-01-000498	CPNE-CWL-01-000013	CPNE-AR3-01-000746	CCAV-GPI-01-000612	CABO-S26-01-000265	CTRA-DLC-01-000465	CTRA-DEC-01-000465	CTRA-DUW-01-000421	CPNE-LPC-01-000142	CABO-S26-01-000564	CCAV-GPI-01-000277	CTRA-L2B-01-000650	CTRA-434-01-000650	CTRA-BTZ-01-000411	CPSI-CAL-01-000720	CPSI-6BC-01-000277	CPSI-08D-01-000697	CPSI-02D-01-000703	CPSI-01D-01-000699	CCAV-GPI-01-000280	CTRA-AHA-01-000432	CTRA-BJA-01-000404	CCAV-GPI-01-000268	CPSI-02D-01-000373	CPSI-6BC-01-000605	CFEL-FEC-01-000725	CPNE-TW1-01-000468	CPNE-CWL-01-000438	CFEL-FEC-01-000800	CABO-S26-01-000197	CCAV-GPI-01-000271	CPNE-TW1-01-000022	CPNE-J13-01-000450	CPNE-AR3-01-000293	CTRA-DLC-01-000009	CTRA-DEC-01-000009	CABO-LLG-01-000659	CABO-S26-01-000263	CTRA-E11-01-000003	CTRA-SWE-01-000001	CTRA-G22-01-000003	CTRA-E15-01-000003	CTRA-DUW-01-000892	CPNE-J13-01-000020	CABO-LLG-01-000727	CFEL-FEC-01-000736	CTRA-G97-01-000003	CTRA-G93-01-000003	CTRA-G74-01-000003	CPNE-LPC-01-000154	CPSI-CAL-01-000795	CPSI-6BC-01-000207	CPSI-08D-01-000767	CPSI-02D-01-000773	CPSI-01D-01-000769	CPSI-CAL-01-000723	CPSI-08D-01-000699	CPSI-01D-01-000701	CPNE-LPC-01-000144	CPSI-6BC-01-000279	CPSI-08D-01-000696	CPSI-02D-01-000701	CPSI-01D-01-000697	CFEL-FEC-01-000727	CPSI-6BC-01-000275	CPSI-6BC-01-000282	CPSI-02D-01-000374	CPNE-TW1-01-000019	CPSI-6BC-01-000604	CPSI-CAL-01-000722	CPSI-CAL-01-000384	CABO-LLG-01-000366	CABO-LLG-01-000657	CPSI-CAL-01-000715	CPSI-CAL-01-000718	CPSI-CAL-01-000385	CPSI-CAL-01-000387	CPSI-02D-01-000698	CPSI-01D-01-000694	CPSI-08D-01-000695	CPSI-6BC-01-000280	CPSI-02D-01-000700	CPSI-CAL-01-000716	CPSI-01D-01-000696	CFEL-FEC-01-000378	CFEL-FEC-01-000723	CPNE-J13-01-000013	CPNE-TW1-01-000015	CPNE-J13-01-000018	CPEC-E58-01-000541	CFEL-FEC-01-000719	CFEL-FEC-01-000726	CCAV-GPI-01-000278	CFEL-FEC-01-000728	CPSI-01D-01-000700	CPSI-6BC-01-000276	CPSI-08D-01-000698	CPSI-02D-01-000704	CPNE-TW1-01-000005	CPNE-LPC-01-000608	CPNE-J13-01-000004	CPNE-CWL-01-000004	CPNE-AR3-01-000755	CCAV-GPI-01-000276	CABO-LLG-01-000367	CPSI-CAL-01-000717	CPSI-CAL-01-000714	CPSI-CAL-01-000388	CFEL-FEC-01-000379	CFEL-FEC-01-000722	CPNE-TW1-01-000018	CPNE-TW1-01-000014	CPNE-J13-01-000012	CPSI-CAL-01-000386	CPEC-E58-01-000540	CPNE-TW1-01-000466	CPNE-J13-01-000448	CPNE-CWL-01-000436	CPNE-AR3-01-000296	CPNE-LPC-01-000156	CPNE-TW1-01-000021	CPNE-J13-01-000019	CPNE-J13-01-000016	CMUR-NIG-01-000263	CFEL-FEC-01-000730	CPSI-02D-01-000705	CFEL-FEC-01-000735	CCAV-GPI-01-000269	CPNE-LPC-01-000074	CPNE-TW1-01-000555	CPNE-CWL-01-000521	CPNE-AR3-01-000210	CPNE-J13-01-000534	CCAV-GPI-01-000274	CTRA-DLC-01-000466	CTRA-DEC-01-000466	CTRA-G22-01-000505	CTRA-DUW-01-000420	CTRA-G97-01-000501	CTRA-G93-01-000500	CTRA-G74-01-000499	CTRA-BTZ-01-000410	CTRA-AHA-01-000431	CTRA-BJA-01-000403	CPSI-CAL-01-000729	CPSI-6BC-01-000270	CPSI-08D-01-000704	CPSI-02D-01-000710	CPSI-01D-01-000706	CTRA-SWE-01-000466	CTRA-L2B-01-000649	CTRA-E15-01-000504	CTRA-E11-01-000501	CTRA-434-01-000649	CFEL-FEC-01-000718	CTRA-G97-01-000006	CTRA-G93-01-000006	CTRA-G74-01-000006	CTRA-E15-01-000006	CTRA-DUW-01-000889	CTRA-DLC-01-000012	CTRA-DEC-01-000012	CTRA-E11-01-000006	CTRA-AHA-01-000905	CTRA-L2B-01-000241	CTRA-434-01-000241	CTRA-BTZ-01-000874	CPEC-E58-01-000533	CFEL-FEC-01-000733	CPEC-E58-01-000534	CPSI-CAL-01-000728	CPSI-6BC-01-000271	CPSI-02D-01-000709	CPSI-01D-01-000705	CABO-LLG-01-000663	CABO-S26-01-000259	CMUR-NIG-01-000685	CCAV-GPI-01-000270	CFEL-FEC-01-000734	CTRA-SWE-01-000004	CTRA-G22-01-000006	CPEC-E58-01-000535	CMUR-NIG-01-000260	CPNE-LPC-01-000143	CPNE-TW1-01-000486	CPNE-J13-01-000466	CPNE-AR3-01-000279	CPNE-CWL-01-000453	CPNE-CWL-01-000451	CPNE-J13-01-000462	CPNE-TW1-01-000482	CPNE-AR3-01-000280	CABO-S26-01-000260	CABO-LLG-01-000662	CTRA-AHA-01-000433	CABO-LLG-01-000664	CPNE-TW1-01-000481	CPNE-J13-01-000461	CPNE-CWL-01-000450	CPNE-AR3-01-000281	CABO-S26-01-000258	CTRA-434-01-000244	CTRA-L2B-01-000244	CTRA-BTZ-01-000877	CTRA-BJA-01-000872	CTRA-AHA-01-000908	CPSI-08D-01-000703	CPSI-CAL-01-000727	CPSI-6BC-01-000272	CPSI-08D-01-000702	CPSI-02D-01-000708	CPSI-01D-01-000704	CFEL-FEC-01-000731	CCAV-GPI-01-000272	CTRA-BJA-01-000869	CPNE-TW1-01-000485	CPNE-J13-01-000465	CPNE-CWL-01-000452	CTRA-SWE-01-000003	CTRA-G22-01-000005	CTRA-G97-01-000005	CTRA-G93-01-000005	CTRA-G74-01-000005	CTRA-E15-01-000005	CTRA-E11-01-000005	CTRA-DUW-01-000890	CTRA-DLC-01-000011	CTRA-DEC-01-000011	CTRA-434-01-000242	CTRA-BTZ-01-000875	CTRA-BJA-01-000870	CTRA-AHA-01-000906	CTRA-L2B-01-000242	CMUR-NIG-01-000261	CFEL-FEC-01-000732	CPNE-J13-01-000464	CPNE-TW1-01-000484	CTRA-SWE-01-000464	CTRA-E15-01-000502	CTRA-E11-01-000499	CTRA-434-01-000651	CMUR-NIG-01-000687	CTRA-L2B-01-000651	CTRA-G97-01-000499	CTRA-G93-01-000498	CTRA-G74-01-000497	CTRA-BTZ-01-000412	CTRA-BJA-01-000405	CTRA-DUW-01-000422	CTRA-DLC-01-000464	CTRA-DEC-01-000464	CTRA-G22-01-000503	CPSI-CAL-01-000721	CPNE-J13-01-000463	CPNE-TW1-01-000483	CPNE-J13-01-000014	CPNE-TW1-01-000016	CPNE-J13-01-000017
cluster3 CABO-LLG-01-000101	CABO-S26-01-000831	CPSI-CAL-01-000112	CPSI-6BC-01-000873	CPSI-08D-01-000102	CPSI-02D-01-000102	CPSI-01D-01-000102	CCAV-GPI-01-000894	CFEL-FEC-01-000104	CPNE-TW1-01-000882	CPNE-LPC-01-000845	CPNE-CWL-01-000837	CPNE-AR3-01-000994	CPNE-J13-01-000855	CPEC-E58-01-000163	CTRA-L2B-01-000085	CTRA-434-01-000085	CTRA-G97-01-000172	CTRA-G93-01-000171	CTRA-G74-01-000171	CTRA-G22-01-000174	CTRA-DUW-01-000734	CTRA-DLC-01-000160	CTRA-DEC-01-000160	CTRA-BTZ-01-000719	CTRA-AHA-01-000745	CMUR-NIG-01-000095	CTRA-BJA-01-000713	CTRA-SWE-01-000159	CTRA-E15-01-000176	CTRA-E11-01-000176	SNEG-ZXX-01-000381	CPRO-UWE-01-001396	WCHO-WSU-01-001583	WCHO-203-01-000214	PACA-UV7-01-002222	PACA-HAL-01-001482	CPEC-E58-01-000302	CTRA-434-01-000037	CTRA-BTZ-01-000671	CTRA-BJA-01-000665	CTRA-AHA-01-000697	CTRA-SWE-01-000207	CTRA-L2B-01-000037	CTRA-G97-01-000224	CTRA-G93-01-000223	CTRA-G74-01-000223	CTRA-G22-01-000227	CTRA-E15-01-000227	CTRA-E11-01-000226	CTRA-DUW-01-000686	CTRA-DLC-01-000208	CTRA-DEC-01-000208	CCAV-GPI-01-000033	CPNE-TW1-01-000729	CPNE-J13-01-000703	CPNE-CWL-01-000689	CPNE-AR3-01-000037	CPNE-LPC-01-000995	CABO-S26-01-000035	CABO-LLG-01-000890	CFEL-FEC-01-000969	CMUR-NIG-01-000045	CPSI-CAL-01-000969	CPSI-6BC-01-000043	CPSI-08D-01-000937	CPSI-02D-01-000942	CPSI-01D-01-000939	WCHO-WSU-01-001107	WCHO-203-01-000725	CPRO-UWE-01-001667	PACA-UV7-01-000431	PACA-HAL-01-000203	WCHO-WSU-01-001105	WCHO-203-01-000727	PACA-UV7-01-000433	PACA-HAL-01-000205	CPRO-UWE-01-001669	PACA-UV7-01-000458	PACA-HAL-01-000424	CMUR-NIG-01-000575	CPRO-UWE-01-001678	CTRA-SWE-01-000574	CTRA-E15-01-000614	CTRA-E11-01-000611	CPEC-E58-01-000935	CTRA-L2B-01-000543	CTRA-434-01-000543	CTRA-G97-01-000611	CTRA-G93-01-000612	CTRA-G74-01-000610	CTRA-G22-01-000617	CTRA-DUW-01-000310	CTRA-DLC-01-000572	CTRA-DEC-01-000572	CTRA-BTZ-01-000303	CTRA-BJA-01-000296	CTRA-AHA-01-000317	CPSI-CAL-01-000330	CPSI-6BC-01-000659	CPSI-08D-01-000318	CPSI-02D-01-000318	CPSI-01D-01-000318	CPNE-TW1-01-000088	CPNE-J13-01-000088	CPNE-CWL-01-000083	CPNE-AR3-01-000673	CABO-S26-01-000618	SNEG-ZXX-01-000891	CPNE-LPC-01-000520	CFEL-FEC-01-000327	WCHO-WSU-01-000596	WCHO-203-01-000411	CCAV-GPI-01-000671	CABO-LLG-01-000316	WCHO-WSU-01-000595	WCHO-203-01-000410	PACA-HAL-01-000423	PACA-UV7-01-000457	CFEL-FEC-01-000326	CPNE-TW1-01-000087	CPNE-J13-01-000087	CPNE-CWL-01-000082	CPNE-AR3-01-000674	CPSI-CAL-01-000329	CPSI-6BC-01-000660	CPSI-08D-01-000317	CPSI-02D-01-000317	CPSI-01D-01-000317	CMUR-NIG-01-000576	CPNE-LPC-01-000521	CCAV-GPI-01-000672	CABO-S26-01-000619	CABO-LLG-01-000315	CPEC-E58-01-000936	CTRA-G97-01-000610	CTRA-G93-01-000611	CTRA-G74-01-000609	CTRA-G22-01-000616	CTRA-DUW-01-000311	CTRA-DLC-01-000571	CTRA-DEC-01-000571	CTRA-BJA-01-000297	CTRA-AHA-01-000318	CTRA-SWE-01-000573	CTRA-L2B-01-000544	CTRA-E15-01-000613	CTRA-E11-01-000610	CTRA-BTZ-01-000304	CTRA-434-01-000544	CPRO-UWE-01-001679	SNEG-ZXX-01-000890
cluster4 CABO-LLG-01-000095	CABO-S26-01-000837	CPSI-CAL-01-000106	CPSI-6BC-01-000879	CPSI-08D-01-000096	CPSI-02D-01-000096	CPSI-01D-01-000096	CCAV-GPI-01-000900	CFEL-FEC-01-000098	CPEC-E58-01-000168	CTRA-SWE-01-000165	CTRA-E15-01-000182	CTRA-E11-01-000182	CTRA-G97-01-000178	CTRA-G93-01-000177	CTRA-G74-01-000177	CTRA-G22-01-000180	CTRA-DUW-01-000728	CTRA-DLC-01-000166	CTRA-DEC-01-000166	CTRA-BJA-01-000707	CTRA-AHA-01-000739	CTRA-BTZ-01-000713	CTRA-434-01-000079	CTRA-L2B-01-000079	CPNE-LPC-01-000851	CPNE-TW1-01-000876	CPNE-J13-01-000849	CPNE-CWL-01-000831	CPNE-AR3-01-001000	CMUR-NIG-01-000089	CPSI-CAL-01-000988	CPSI-6BC-01-000023	CPSI-08D-01-000957	CPSI-02D-01-000962	CPSI-01D-01-000959	CPNE-LPC-01-000974	CFEL-FEC-01-000099	CPNE-TW1-01-000750	CPNE-CWL-01-000709	CPNE-AR3-01-000017	CPNE-J13-01-000723	CABO-LLG-01-000909	CPSI-CAL-01-000107	CPSI-6BC-01-000878	CPSI-08D-01-000097	CPSI-02D-01-000097	CPSI-01D-01-000097	CTRA-DUW-01-000634	CTRA-DLC-01-000259	CTRA-DEC-01-000259	CABO-S26-01-000015	CCAV-GPI-01-000015	CTRA-AHA-01-000646	CTRA-G97-01-000279	CTRA-G93-01-000277	CTRA-G74-01-000278	CTRA-G22-01-000282	CTRA-BTZ-01-000620	CTRA-BJA-01-000614	CTRA-G97-01-000177	CTRA-G93-01-000176	CTRA-G74-01-000176	CTRA-G22-01-000179	CTRA-DUW-01-000729	CTRA-DLC-01-000165	CTRA-DEC-01-000165	CTRA-BTZ-01-000714	CTRA-BJA-01-000708	CTRA-AHA-01-000740	CTRA-L2B-01-000861	CTRA-434-01-000861	CTRA-L2B-01-000080	CTRA-434-01-000080	CTRA-G97-01-000278	CTRA-G93-01-000276	CTRA-G74-01-000277	CTRA-G22-01-000281	CTRA-DUW-01-000635	CTRA-DLC-01-000258	CTRA-DEC-01-000258	CTRA-BTZ-01-000621	CTRA-AHA-01-000647	CTRA-BJA-01-000615	CTRA-SWE-01-000164	CTRA-E15-01-000181	CTRA-SWE-01-000257	CTRA-E15-01-000283	CTRA-E11-01-000281	CTRA-E11-01-000181	CABO-S26-01-000836	CABO-LLG-01-000096	CCAV-GPI-01-000899	CMUR-NIG-01-000899	CTRA-L2B-01-000860	CTRA-434-01-000860	CPNE-TW1-01-000877	CPNE-J13-01-000850	CPNE-CWL-01-000832	CPNE-AR3-01-000999	CPNE-LPC-01-000849	CMUR-NIG-01-000090	CTRA-G97-01-000277	CTRA-G93-01-000275	CTRA-G74-01-000276	CTRA-DLC-01-000257	CTRA-DEC-01-000257	CTRA-BJA-01-000616	CTRA-DUW-01-000636	CTRA-BTZ-01-000622	CTRA-G22-01-000280	CTRA-SWE-01-000256	CTRA-E15-01-000282	CTRA-E11-01-000280	CTRA-SWE-01-000258	CTRA-E15-01-000284	CTRA-E11-01-000282	CTRA-AHA-01-000648	CCAV-GPI-01-000016	CFEL-FEC-01-000989	CTRA-L2B-01-000862	CTRA-434-01-000862	CMUR-NIG-01-000900	CFEL-FEC-01-000988	CMUR-NIG-01-000901	CPSI-CAL-01-000987	CPSI-08D-01-000956	CPSI-02D-01-000961	CPSI-01D-01-000958	CPSI-6BC-01-000024	CABO-LLG-01-000908	CPEC-E58-01-000167	CPEC-E58-01-000285	CABO-S26-01-000016	CPNE-LPC-01-000975	CPEC-E58-01-000284	CPNE-AR3-01-000018	CPNE-J13-01-000722	CPNE-CWL-01-000708	CPNE-TW1-01-000749
cluster5 CABO-LLG-01-000301	CPSI-CAL-01-000315	CPSI-6BC-01-000674	CPSI-08D-01-000303	CPSI-02D-01-000303	CPSI-01D-01-000303	CABO-S26-01-000633	CCAV-GPI-01-000686	CFEL-FEC-01-000312	CMUR-NIG-01-000590	CTRA-DLC-01-000557	CTRA-DEC-01-000557	CTRA-SWE-01-000559	CTRA-E15-01-000599	CTRA-E11-01-000596	CTRA-G97-01-000596	CTRA-G93-01-000597	CTRA-G74-01-000595	CTRA-G22-01-000602	CTRA-DUW-01-000325	CTRA-BTZ-01-000318	CTRA-BJA-01-000311	CTRA-AHA-01-000332	CTRA-L2B-01-000558	CTRA-434-01-000558	CPEC-E58-01-000951	CPNE-TW1-01-000073	CPNE-LPC-01-000538	CPNE-J13-01-000073	CPNE-CWL-01-000068	CPNE-AR3-01-000689	SNEG-ZXX-01-000863	CPRO-UWE-01-000594	PACA-UV7-01-000800	PACA-HAL-01-002606	WCHO-WSU-01-000575	WCHO-203-01-001653	WCHO-WSU-01-000167	WCHO-203-01-000499	SNEG-ZXX-01-000969	CPRO-UWE-01-001115	PACA-UV7-01-001170	PACA-HAL-01-000944	WCHO-WSU-01-000313	WCHO-203-01-001327	CPEC-E58-01-000685	CABO-LLG-01-000522	CCAV-GPI-01-000425	PACA-UV7-01-000515	PACA-HAL-01-000479	CABO-S26-01-000400	CMUR-NIG-01-000333	CTRA-BTZ-01-000064	CTRA-BJA-01-000064	CTRA-AHA-01-000065	CTRA-G22-01-000860	CTRA-DUW-01-000065	CTRA-DLC-01-000814	CTRA-DEC-01-000814	CTRA-L2B-01-000311	CTRA-G97-01-000853	CTRA-G93-01-000854	CTRA-G74-01-000852	CTRA-434-01-000311	CPRO-UWE-01-000321	CPNE-TW1-01-000365	CPNE-J13-01-000356	CPNE-CWL-01-000345	CPNE-AR3-01-000394	CTRA-SWE-01-000811	CTRA-E15-01-000858	CTRA-E11-01-000858	SNEG-ZXX-01-001877	SNEG-ZXX-01-002055	CPNE-LPC-01-000255	CPSI-CAL-01-000568	CPSI-6BC-01-000425	CPSI-08D-01-000551	CPSI-02D-01-000554	CPSI-01D-01-000550	CFEL-FEC-01-000574	CPRO-UWE-01-001572	WCHO-WSU-01-000303	PACA-UV7-01-002136	PACA-HAL-01-001325	CPSI-CAL-01-000809	CPSI-6BC-01-000194	CPSI-08D-01-000781	CPSI-02D-01-000787	CPSI-01D-01-000783	CFEL-FEC-01-000814	CABO-LLG-01-000741	CABO-S26-01-000184	CCAV-GPI-01-000189	CPEC-E58-01-000456	CPRO-UWE-01-000206	CMUR-NIG-01-000713	CTRA-DLC-01-000441	CTRA-DEC-01-000441	CTRA-434-01-000676	CTRA-SWE-01-000439	CTRA-E15-01-000476	CTRA-E11-01-000473	CTRA-L2B-01-000676	CTRA-G97-01-000473	CTRA-G93-01-000472	CTRA-G74-01-000471	CTRA-G22-01-000477	CTRA-DUW-01-000447	CTRA-BTZ-01-000437	CTRA-BJA-01-000430	CTRA-AHA-01-000459	CPNE-TW1-01-000566	CPNE-LPC-01-000064	CPNE-CWL-01-000532	CPNE-AR3-01-000199	CPNE-J13-01-000545	SNEG-ZXX-01-000879	WCHO-203-01-001759
cluster6 CABO-LLG-01-000389	CABO-S26-01-000542	CPSI-CAL-01-000411	CPSI-6BC-01-000581	CPSI-08D-01-000394	CPSI-02D-01-000397	CPSI-01D-01-000394	CCAV-GPI-01-000589	CFEL-FEC-01-000402	CTRA-BJA-01-000165	CTRA-AHA-01-000185	CTRA-L2B-01-000411	CTRA-434-01-000411	CTRA-BTZ-01-000172	CTRA-SWE-01-000707	CTRA-E15-01-000749	CTRA-E11-01-000746	CTRA-G97-01-000744	CTRA-G93-01-000745	CTRA-G74-01-000743	CTRA-G22-01-000751	CTRA-DUW-01-000177	CTRA-DLC-01-000703	CTRA-DEC-01-000703	CCAV-GPI-01-000588	CPSI-CAL-01-000412	CPSI-08D-01-000395	CPSI-02D-01-000398	CPSI-01D-01-000395	CABO-LLG-01-000390	CABO-S26-01-000541	CMUR-NIG-01-000441	CFEL-FEC-01-000403	CPEC-E58-01-000856	CPNE-LPC-01-000416	CPNE-TW1-01-000200	CPNE-J13-01-000197	CPNE-CWL-01-000193	CPNE-AR3-01-000558	CPSI-6BC-01-000580	CPNE-TW1-01-000197	CPNE-J13-01-000194	CPNE-CWL-01-000190	CPNE-AR3-01-000561	CPNE-LPC-01-000419	CABO-S26-01-000505	CABO-LLG-01-000424	CCAV-GPI-01-000530	CPEC-E58-01-000853	CFEL-FEC-01-000466	CPSI-CAL-01-000463	CPSI-6BC-01-000531	CPSI-08D-01-000445	CPSI-02D-01-000448	CPSI-01D-01-000444	SNEG-ZXX-01-001312	CPRO-UWE-01-001501	CPNE-LPC-01-000418	CPNE-TW1-01-000198	CPNE-J13-01-000195	CPNE-CWL-01-000191	CPNE-AR3-01-000560	SNEG-ZXX-01-000065	CPEC-E58-01-000854	SNEG-ZXX-01-001311	SNEG-ZXX-01-001334	CTRA-434-01-000434	CTRA-DUW-01-000200	CTRA-DLC-01-000680	CTRA-DEC-01-000680	CTRA-L2B-01-000434	CTRA-AHA-01-000208	CTRA-G22-01-000728	CTRA-BTZ-01-000194	CTRA-BJA-01-000187	CTRA-G97-01-000721	CTRA-G93-01-000722	CTRA-G74-01-000720	CTRA-E11-01-000723	CTRA-SWE-01-000684	CTRA-E15-01-000726	CMUR-NIG-01-000466	SNEG-ZXX-01-001333	CPNE-TW1-01-000199	CPNE-J13-01-000196	CPNE-CWL-01-000192	CPNE-AR3-01-000559	CPNE-LPC-01-000417	CCAV-GPI-01-000587	CFEL-FEC-01-000404	CABO-S26-01-000540	CABO-LLG-01-000391	CPSI-CAL-01-000413	CPSI-6BC-01-000579	CPSI-08D-01-000396	CPSI-02D-01-000399	CPSI-01D-01-000396	CPEC-E58-01-000855	CMUR-NIG-01-000411	CTRA-BTZ-01-000137	CTRA-L2B-01-000386	CTRA-E15-01-000782	CTRA-E11-01-000781	CTRA-AHA-01-000142	CTRA-434-01-000386	CTRA-SWE-01-000740	CTRA-DUW-01-000140	CTRA-DLC-01-000739	CTRA-DEC-01-000739	CTRA-BJA-01-000134	CTRA-G97-01-000779	CTRA-G93-01-000780	CTRA-G74-01-000778	CTRA-G22-01-000787
cluster7 CABO-LLG-01-000030	CABO-S26-01-000901	CPSI-CAL-01-000038	CPSI-6BC-01-000944	CPSI-08D-01-000030	CPSI-02D-01-000030	CPSI-01D-01-000030	CFEL-FEC-01-000032	CCAV-GPI-01-000965	CPNE-TW1-01-000800	CPNE-CWL-01-000758	CPNE-J13-01-000774	CPNE-AR3-01-001078	CPNE-LPC-01-000923	PACA-UV7-01-002581	PACA-HAL-01-002071	CPRO-UWE-01-001179	SNEG-ZXX-01-000123	PACA-UV7-01-001479	PACA-HAL-01-001792	CPEC-E58-01-000896	SNEG-ZXX-01-001597	CCAV-GPI-01-000631	CABO-S26-01-000579	CABO-LLG-01-000353	CTRA-BTZ-01-000109	CTRA-BJA-01-000107	CTRA-AHA-01-000113	CTRA-SWE-01-000767	CTRA-G97-01-000808	CTRA-G93-01-000809	CTRA-G74-01-000807	CTRA-G22-01-000816	CTRA-E15-01-000813	CTRA-E11-01-000812	CTRA-DUW-01-000111	CTRA-DLC-01-000769	CTRA-DEC-01-000769	CFEL-FEC-01-000364	CPSI-CAL-01-000368	CPSI-6BC-01-000620	CPSI-08D-01-000357	CPSI-02D-01-000357	CPSI-01D-01-000357	CMUR-NIG-01-000382	CPNE-LPC-01-000474	CPNE-TW1-01-000134	CPNE-J13-01-000133	CPNE-CWL-01-000128	CPNE-AR3-01-000626	CTRA-L2B-01-000357	CTRA-434-01-000357	WCHO-WSU-01-001810	WCHO-203-01-001642	CPRO-UWE-01-000029	WCHO-WSU-01-001317	WCHO-203-01-000006	CPEC-E58-01-000236	CPRO-UWE-01-001258	PACA-HAL-01-000828	PACA-UV7-01-001924	SNEG-ZXX-01-001795	WCHO-WSU-01-001368	WCHO-203-01-001599	CTRA-G97-01-000295	CTRA-G93-01-000293	CTRA-G74-01-000294	CTRA-G22-01-000298	CTRA-DUW-01-000618	CTRA-DLC-01-000274	CTRA-DEC-01-000274	CTRA-BTZ-01-000604	CTRA-BJA-01-000598	CMUR-NIG-01-000883	CTRA-L2B-01-000844	CTRA-434-01-000844	CTRA-E15-01-000300	CTRA-E11-01-000298	CTRA-SWE-01-000274	CTRA-AHA-01-000630	CPNE-LPC-01-000802	CPNE-TW1-01-000924	CPNE-J13-01-000895	CPNE-CWL-01-000877	CPNE-AR3-01-000951	CCAV-GPI-01-000857	CPEC-E58-01-000122	CABO-S26-01-000791	CABO-LLG-01-000140	CPSI-CAL-01-000152	CPSI-6BC-01-000834	CPSI-08D-01-000141	CPSI-02D-01-000141	CPSI-01D-01-000141	CTRA-G97-01-000130	CTRA-G93-01-000130	CTRA-G74-01-000130	CTRA-G22-01-000132	CTRA-DUW-01-000772	CTRA-DLC-01-000123	CTRA-DEC-01-000123	CTRA-BTZ-01-000757	CTRA-BJA-01-000751	CTRA-AHA-01-000785	CFEL-FEC-01-000145	CTRA-L2B-01-000123	CTRA-434-01-000123	CTRA-SWE-01-000121	CTRA-E15-01-000133	CTRA-E11-01-000133	CMUR-NIG-01-000135
cluster8 CABO-LLG-01-000321	CABO-S26-01-000613	CPSI-CAL-01-000335	CPSI-6BC-01-000654	CPSI-02D-01-000323	CPSI-01D-01-000323	CPSI-08D-01-000323	CCAV-GPI-01-000666	CFEL-FEC-01-000332	CPNE-LPC-01-000515	CMUR-NIG-01-000570	CPNE-TW1-01-000093	CPNE-J13-01-000093	CPNE-CWL-01-000088	CPNE-AR3-01-000668	CTRA-L2B-01-000538	CTRA-434-01-000538	CTRA-SWE-01-000579	CTRA-E15-01-000619	CTRA-E11-01-000616	CTRA-G22-01-000622	CTRA-DUW-01-000305	CTRA-DLC-01-000577	CTRA-DEC-01-000577	CTRA-BTZ-01-000298	CTRA-G97-01-000616	CTRA-G93-01-000617	CTRA-G74-01-000615	CTRA-BJA-01-000291	CTRA-AHA-01-000312	CPEC-E58-01-000931	PACA-UV7-01-000471	PACA-HAL-01-000437	CPRO-UWE-01-001653	WCHO-203-01-001393	WCHO-WSU-01-001288	SNEG-ZXX-01-000911	WCHO-WSU-01-000523	WCHO-203-01-001017	CPRO-UWE-01-000493	CTRA-SWE-01-000856	CTRA-E11-01-000905	CPSI-CAL-01-000349	CPSI-6BC-01-000639	CPSI-08D-01-000338	CPSI-02D-01-000338	CPSI-01D-01-000338	CTRA-434-01-000266	CTRA-L2B-01-000266	CCAV-GPI-01-000652	CTRA-DUW-01-000019	CTRA-G74-01-000898	CTRA-G22-01-000906	CTRA-DLC-01-000858	CTRA-DEC-01-000858	CTRA-BTZ-01-000019	CTRA-BJA-01-000019	CTRA-AHA-01-000019	CTRA-E15-01-000906	CABO-S26-01-000599	CABO-LLG-01-000335	CPEC-E58-01-000917	CFEL-FEC-01-000346	CTRA-G97-01-000899	CTRA-G93-01-000900	CPNE-TW1-01-000109	CPNE-J13-01-000109	CPNE-CWL-01-000103	CPNE-AR3-01-000653	PACA-HAL-01-001754	CPNE-LPC-01-000500	PACA-UV7-01-001516	WCHO-203-01-000800	SNEG-ZXX-01-000782	WCHO-WSU-01-001029	CMUR-NIG-01-000287	CFEL-FEC-01-000390	CPSI-CAL-01-000400	CPSI-6BC-01-000592	CPSI-01D-01-000383	CPSI-08D-01-000383	CPSI-02D-01-000386	CMUR-NIG-01-000476	CCAV-GPI-01-000600	CPEC-E58-01-000869	CABO-LLG-01-000378	PACA-UV7-01-001782	PACA-HAL-01-001010	CABO-S26-01-000553	CPRO-UWE-01-001046	CPNE-TW1-01-000153	CPNE-J13-01-000152	CPNE-CWL-01-000147	CPNE-AR3-01-000606	CPNE-LPC-01-000451	SNEG-ZXX-01-001128	CTRA-BTZ-01-000205	CTRA-SWE-01-000673	CTRA-G97-01-000710	CTRA-G93-01-000711	CTRA-G74-01-000709	CTRA-G22-01-000717	CTRA-E15-01-000715	CTRA-E11-01-000712	CTRA-DUW-01-000211	CTRA-DLC-01-000669	CTRA-DEC-01-000669	CTRA-BJA-01-000198	CTRA-AHA-01-000219	CTRA-L2B-01-000445	CTRA-434-01-000445
cluster9 CABO-LLG-01-000482	CABO-S26-01-000443	CPSI-CAL-01-000526	CPSI-6BC-01-000468	CPSI-08D-01-000508	CPSI-02D-01-000511	CPSI-01D-01-000507	CFEL-FEC-01-000530	CCAV-GPI-01-000467	CMUR-NIG-01-000513	CTRA-SWE-01-000634	CTRA-E15-01-000675	CTRA-E11-01-000672	CPNE-TW1-01-000314	CPNE-LPC-01-000308	CPNE-J13-01-000305	CPNE-CWL-01-000297	CPNE-AR3-01-000446	CTRA-L2B-01-000484	CTRA-434-01-000484	CTRA-G97-01-000671	CTRA-G93-01-000672	CTRA-G74-01-000670	CTRA-G22-01-000678	CTRA-BTZ-01-000243	CTRA-BJA-01-000236	CTRA-AHA-01-000257	CTRA-DUW-01-000250	CTRA-DLC-01-000631	CTRA-DEC-01-000631	CPEC-E58-01-000734	CPRO-UWE-01-001730	PACA-UV7-01-000793	WCHO-WSU-01-001180	WCHO-203-01-000553	PACA-HAL-01-002612	SNEG-ZXX-01-001570	CTRA-SWE-01-000478	CTRA-L2B-01-000637	CTRA-E15-01-000516	CTRA-E11-01-000513	CTRA-434-01-000637	CTRA-BTZ-01-000398	CTRA-BJA-01-000391	CTRA-AHA-01-000419	CTRA-G22-01-000518	CTRA-DUW-01-000408	CTRA-DLC-01-000478	CTRA-DEC-01-000478	CTRA-G97-01-000513	CTRA-G93-01-000513	CTRA-G74-01-000512	CPNE-TW1-01-000543	CPNE-CWL-01-000509	CABO-LLG-01-000715	CPNE-J13-01-000522	CPNE-AR3-01-000222	CABO-S26-01-000209	CCAV-GPI-01-000215	CMUR-NIG-01-000672	CPSI-CAL-01-000783	CPSI-6BC-01-000219	CPSI-08D-01-000755	CPSI-02D-01-000761	CPSI-01D-01-000757	CPNE-LPC-01-000086	CFEL-FEC-01-000788	SNEG-ZXX-01-002013	PACA-UV7-01-002531	PACA-HAL-01-002121	CPRO-UWE-01-001088	CPNE-TW1-01-000386	CPNE-J13-01-000374	CPNE-CWL-01-000363	CPNE-AR3-01-000373	CTRA-SWE-01-000820	CTRA-E15-01-000868	CTRA-E11-01-000868	CPNE-LPC-01-000236	CTRA-L2B-01-000302	CTRA-G97-01-000862	CTRA-G93-01-000863	CTRA-G74-01-000861	CTRA-G22-01-000869	CTRA-DUW-01-000056	CTRA-DLC-01-000823	CTRA-DEC-01-000823	CTRA-434-01-000302	CTRA-BTZ-01-000056	CTRA-AHA-01-000056	CTRA-BJA-01-000056	CPEC-E58-01-000479	WCHO-WSU-01-000460	WCHO-203-01-000294	CMUR-NIG-01-000324	SNEG-ZXX-01-001273	PACA-UV7-01-001557	PACA-HAL-01-001711	CABO-S26-01-000388	CABO-LLG-01-000533	CPSI-CAL-01-000582	CPSI-6BC-01-000413	CPSI-08D-01-000563	CPSI-02D-01-000566	CPSI-01D-01-000562	CCAV-GPI-01-000413	CFEL-FEC-01-000585	WCHO-WSU-01-000980	WCHO-203-01-000851	CPEC-E58-01-000671
cluster10 CABO-LLG-01-000472	CABO-S26-01-000453	CPSI-CAL-01-000516	CPSI-6BC-01-000478	CPSI-08D-01-000498	CPSI-02D-01-000501	CPSI-01D-01-000497	CFEL-FEC-01-000520	CCAV-GPI-01-000476	CTRA-BTZ-01-000233	CTRA-BJA-01-000226	CTRA-AHA-01-000247	CTRA-SWE-01-000644	CTRA-L2B-01-000474	CTRA-E15-01-000686	CTRA-E11-01-000683	CTRA-434-01-000474	CTRA-G97-01-000681	CTRA-G93-01-000682	CTRA-G74-01-000680	CTRA-G22-01-000688	CTRA-DUW-01-000240	CTRA-DLC-01-000641	CTRA-DEC-01-000641	CMUR-NIG-01-000503	CPNE-LPC-01-000318	CPNE-TW1-01-000304	CPNE-J13-01-000295	CPNE-CWL-01-000287	CPNE-AR3-01-000456	CPEC-E58-01-000745	CPRO-UWE-01-001717	SNEG-ZXX-01-001558	WCHO-WSU-01-001166	WCHO-203-01-001266	PACA-UV7-01-001801	PACA-HAL-01-002285	SNEG-ZXX-01-001599	WCHO-WSU-01-000436	WCHO-203-01-000324	CPRO-UWE-01-000951	PACA-HAL-01-000602	PACA-UV7-01-000642	PACA-UV7-01-000385	PACA-HAL-01-001205	PACA-HAL-01-000398	PACA-UV7-01-002014	PACA-UV7-01-001849	PACA-HAL-01-002321	PACA-HAL-01-001208	PACA-UV7-01-000380	SNEG-ZXX-01-001376	WCHO-WSU-01-000535	WCHO-203-01-001006	PACA-UV7-01-000734	PACA-HAL-01-002672	PACA-UV7-01-001238	PACA-HAL-01-000835	PACA-UV7-01-001917	PACA-UV7-01-000399	PACA-UV7-01-001546	PACA-HAL-01-001722	WCHO-WSU-01-000506	PACA-UV7-01-000955	WCHO-203-01-001038	PACA-HAL-01-002051	PACA-HAL-01-002300	PACA-UV7-01-001816	CPRO-UWE-01-001155	WCHO-WSU-01-000928	WCHO-203-01-000905	WCHO-WSU-01-000144	WCHO-203-01-001827	PACA-HAL-01-000914	PACA-HAL-01-000172	PACA-UV7-01-000015	WCHO-WSU-01-000629	WCHO-203-01-000442	WCHO-WSU-01-001384	WCHO-203-01-001179	CPRO-UWE-01-001577	CPRO-UWE-01-001265	WCHO-203-01-001289	WCHO-WSU-01-001439	SNEG-ZXX-01-002391	SNEG-ZXX-01-000644	SNEG-ZXX-01-001805	PACA-UV7-01-000659	PACA-HAL-01-001215	PACA-UV7-01-000375	CPSI-CAL-01-000299	CPSI-6BC-01-000690	CPSI-08D-01-000287	CPSI-02D-01-000287	CPSI-01D-01-000287	PACA-UV7-01-000658	PACA-HAL-01-000619	CABO-S26-01-000649	CFEL-FEC-01-000298	CCAV-GPI-01-000707	CPEC-E58-01-000971	PACA-UV7-01-000289	PACA-HAL-01-001673	PACA-HAL-01-000173	PACA-HAL-01-000621	PACA-HAL-01-000913	PACA-UV7-01-000298	PACA-UV7-01-000297	SNEG-ZXX-01-001011
cluster11 CABO-LLG-01-000503	CABO-S26-01-000420	CPSI-CAL-01-000548	CPSI-6BC-01-000445	CPSI-08D-01-000531	CPSI-02D-01-000534	CPSI-01D-01-000530	CFEL-FEC-01-000553	CCAV-GPI-01-000445	CTRA-L2B-01-000331	CTRA-G97-01-000833	CTRA-G93-01-000834	CTRA-G74-01-000832	CTRA-G22-01-000840	CTRA-DUW-01-000085	CTRA-DLC-01-000795	CTRA-DEC-01-000795	CTRA-BTZ-01-000084	CTRA-434-01-000331	CTRA-SWE-01-000792	CTRA-E15-01-000838	CTRA-E11-01-000838	CTRA-AHA-01-000085	CTRA-BJA-01-000082	CMUR-NIG-01-000355	CPEC-E58-01-000709	CPNE-LPC-01-000283	CPNE-J13-01-000328	CPNE-CWL-01-000320	CPNE-AR3-01-000422	CPNE-TW1-01-000338	CPEC-E58-01-000823	CPEC-E58-01-000835	CTRA-G97-01-000763	CTRA-G93-01-000764	CTRA-G74-01-000762	SNEG-ZXX-01-000601	CMUR-NIG-01-000431	CTRA-L2B-01-000402	CTRA-G22-01-000770	CTRA-SWE-01-000723	CTRA-DUW-01-000158	CTRA-DLC-01-000722	CTRA-DEC-01-000722	CTRA-E15-01-000765	CTRA-E11-01-000764	CTRA-AHA-01-000160	CTRA-BJA-01-000150	CTRA-BTZ-01-000154	CTRA-AHA-01-000157	CTRA-434-01-000402	CTRA-BJA-01-000149	CTRA-BTZ-01-000152	CMUR-NIG-01-000442	CTRA-SWE-01-000725	CTRA-DUW-01-000155	CTRA-DLC-01-000724	CTRA-DEC-01-000724	CTRA-E15-01-000767	CTRA-E11-01-000766	CMUR-NIG-01-000429	CPEC-E58-01-000828	CMUR-NIG-01-000427	CMUR-NIG-01-000428	CPRO-UWE-01-000687	CMUR-NIG-01-000435	CPEC-E58-01-000824	CPEC-E58-01-000830	WCHO-WSU-01-000760	WCHO-203-01-001121	PACA-UV7-01-000984	PACA-HAL-01-001427	CTRA-G22-01-000772	CTRA-DUW-01-000159	CTRA-DLC-01-000721	CTRA-DEC-01-000721	CTRA-SWE-01-000724	CTRA-G22-01-000771	CTRA-E15-01-000766	CTRA-E11-01-000765	CTRA-DUW-01-000156	CTRA-DLC-01-000723	CTRA-DEC-01-000723	CTRA-G97-01-000764	CTRA-G93-01-000765	CTRA-G74-01-000763	CTRA-434-01-000401	CTRA-BTZ-01-000153	CTRA-AHA-01-000158	CTRA-G97-01-000762	CTRA-G93-01-000763	CTRA-G74-01-000761	CTRA-L2B-01-000401	CTRA-AHA-01-000161	CMUR-NIG-01-000430	CTRA-G22-01-000769	CTRA-E15-01-000764	CTRA-E11-01-000763
cluster12 CABO-LLG-01-000521	CABO-S26-01-000402	CPSI-6BC-01-000427	CPSI-CAL-01-000566	CPSI-08D-01-000549	CPSI-02D-01-000552	CPSI-01D-01-000548	CCAV-GPI-01-000427	CFEL-FEC-01-000572	CPEC-E58-01-000690	CPNE-LPC-01-000263	CPNE-TW1-01-000356	CPNE-CWL-01-000337	CPNE-AR3-01-000403	CPNE-J13-01-000348	CTRA-BTZ-01-000065	CTRA-AHA-01-000066	CMUR-NIG-01-000334	CTRA-G97-01-000852	CTRA-G93-01-000853	CTRA-G74-01-000851	CTRA-G22-01-000859	CTRA-DUW-01-000066	CTRA-DLC-01-000813	CTRA-DEC-01-000813	CTRA-SWE-01-000810	CTRA-E15-01-000857	CTRA-E11-01-000857	CTRA-BJA-01-000065	CTRA-L2B-01-000312	CTRA-434-01-000312	SNEG-ZXX-01-001876	PACA-UV7-01-002570	PACA-HAL-01-002081	WCHO-WSU-01-001644	CPRO-UWE-01-000249	CPRO-UWE-01-000240	CPRO-UWE-01-000239	WCHO-203-01-000141	WCHO-WSU-01-001665	SNEG-ZXX-01-000171	PACA-UV7-01-000316	PACA-HAL-01-000967	WCHO-203-01-000142	PACA-UV7-01-000315	PACA-HAL-01-000966	WCHO-WSU-01-001664	SNEG-ZXX-01-001076	WCHO-WSU-01-000211	WCHO-203-01-001230	CMUR-NIG-01-000772	CTRA-SWE-01-000381	CTRA-E15-01-000412	CTRA-E11-01-000408	CPNE-LPC-01-001092	CPNE-TW1-01-000633	CPNE-J13-01-000610	CPNE-CWL-01-000596	CPNE-AR3-01-000131	CABO-S26-01-000122	CPSI-CAL-01-000878	CPSI-6BC-01-000133	CPSI-08D-01-000847	CPSI-02D-01-000853	CPSI-01D-01-000849	PACA-UV7-01-000702	PACA-HAL-01-000666	CCAV-GPI-01-000124	CABO-LLG-01-000804	CTRA-L2B-01-000735	CTRA-434-01-000735	CFEL-FEC-01-000879	CTRA-G97-01-000408	CTRA-G93-01-000407	CTRA-G74-01-000406	CTRA-G22-01-000411	CTRA-DUW-01-000507	CTRA-DLC-01-000383	CTRA-DEC-01-000383	CTRA-BTZ-01-000496	CTRA-BJA-01-000489	CTRA-AHA-01-000520	WCHO-203-01-001991	CPEC-E58-01-000390	WCHO-WSU-01-000585	WCHO-203-01-000399	CPRO-UWE-01-001342	SNEG-ZXX-01-001157
cluster13 CABO-LLG-01-000119	CABO-S26-01-000813	CPSI-CAL-01-000131	CPSI-6BC-01-000855	CPSI-08D-01-000120	CPSI-02D-01-000120	CPSI-01D-01-000120	CCAV-GPI-01-000877	CFEL-FEC-01-000122	CPNE-TW1-01-000900	CPNE-LPC-01-000827	CPNE-J13-01-000873	CPNE-CWL-01-000855	CPNE-AR3-01-000976	CPEC-E58-01-000144	CTRA-G97-01-000153	CTRA-G93-01-000152	CTRA-G74-01-000152	CTRA-G22-01-000155	CTRA-DUW-01-000752	CTRA-DLC-01-000142	CTRA-DEC-01-000142	CTRA-BJA-01-000731	CTRA-BTZ-01-000737	CTRA-L2B-01-000103	CTRA-434-01-000103	CTRA-SWE-01-000141	CTRA-E15-01-000156	CTRA-E11-01-000156	CMUR-NIG-01-000112	CTRA-AHA-01-000763	CPRO-UWE-01-000621	PACA-HAL-01-001950	PACA-UV7-01-002759	WCHO-WSU-01-001290	WCHO-203-01-001391	PACA-UV7-01-000469	PACA-HAL-01-000435	CPRO-UWE-01-001655	SNEG-ZXX-01-000907	CPRO-UWE-01-001656	WCHO-WSU-01-001291	WCHO-203-01-001390	SNEG-ZXX-01-000906	PACA-UV7-01-000470	PACA-HAL-01-000436	CABO-LLG-01-000724	CABO-S26-01-000200	CPSI-CAL-01-000792	CPSI-6BC-01-000210	CPSI-08D-01-000764	CPSI-02D-01-000770	CPSI-01D-01-000766	CCAV-GPI-01-000206	CPEC-E58-01-000468	CPNE-LPC-01-000077	CTRA-L2B-01-000646	CTRA-434-01-000646	CPNE-TW1-01-000552	CPNE-J13-01-000531	CPNE-CWL-01-000518	CPNE-AR3-01-000213	CFEL-FEC-01-000797	CMUR-NIG-01-000682	CTRA-G97-01-000504	CTRA-G93-01-000503	CTRA-G74-01-000502	CTRA-G22-01-000508	CTRA-DUW-01-000417	CTRA-DLC-01-000469	CTRA-DEC-01-000469	CTRA-BTZ-01-000407	CTRA-BJA-01-000400	CTRA-AHA-01-000428	CTRA-SWE-01-000469	CTRA-E15-01-000507	CTRA-E11-01-000504	PACA-HAL-01-001307	PACA-UV7-01-002151	PACA-UV7-01-002448	PACA-HAL-01-001519	PACA-UV7-01-000883	WCHO-WSU-01-000798	PACA-HAL-01-002523	WCHO-203-01-001980	CPRO-UWE-01-001597
cluster14 CABO-LLG-01-000060	CABO-S26-01-000871	CPSI-CAL-01-000070	CPSI-6BC-01-000914	CPSI-08D-01-000061	CPSI-02D-01-000061	CPSI-01D-01-000061	CCAV-GPI-01-000935	CFEL-FEC-01-000063	CPEC-E58-01-000203	CPNE-LPC-01-000885	CPNE-TW1-01-000837	CPNE-J13-01-000810	CPNE-CWL-01-000794	CPNE-AR3-01-001041	CMUR-NIG-01-000853	CTRA-G97-01-000326	CTRA-G93-01-000325	CTRA-G74-01-000325	CTRA-G22-01-000329	CTRA-DUW-01-000587	CTRA-DLC-01-000304	CTRA-DEC-01-000304	CTRA-BTZ-01-000576	CTRA-BJA-01-000569	CTRA-AHA-01-000599	CTRA-SWE-01-000301	CTRA-E15-01-000330	CTRA-E11-01-000327	CTRA-L2B-01-000815	CTRA-434-01-000815	WCHO-WSU-01-001829	WCHO-203-01-001621	PACA-UV7-01-002419	PACA-HAL-01-002454	SNEG-ZXX-01-002211	CPRO-UWE-01-001879	SNEG-ZXX-01-000857	CMUR-NIG-01-000239	WCHO-WSU-01-000571	CTRA-L2B-01-000222	CTRA-G97-01-000025	CTRA-G93-01-000025	CTRA-G74-01-000025	CTRA-G22-01-000025	CTRA-DUW-01-000871	CTRA-DLC-01-000030	CTRA-DEC-01-000030	CTRA-BTZ-01-000856	CTRA-BJA-01-000850	CTRA-AHA-01-000885	CTRA-434-01-000222	WCHO-203-01-000968	CTRA-SWE-01-000022	CTRA-E15-01-000025	CTRA-E11-01-000025	CCAV-GPI-01-000739	WCHO-WSU-01-000710	WCHO-203-01-001081	CFEL-FEC-01-000261	PACA-HAL-01-002478	PACA-UV7-01-000932	CPSI-CAL-01-000263	CPSI-6BC-01-000725	CPSI-08D-01-000251	CPSI-02D-01-000251	CPSI-01D-01-000251	CABO-S26-01-000685	CPNE-TW1-01-001042	CPNE-J13-01-001004	CPNE-CWL-01-000987	CPNE-AR3-01-000828	CABO-LLG-01-000250	CPNE-LPC-01-000679	SNEG-ZXX-01-000589	CPEC-E58-01-000019	PACA-UV7-01-001072	PACA-HAL-01-001616	CPRO-UWE-01-000779	CPRO-UWE-01-000545	WCHO-WSU-01-001626	WCHO-203-01-000171	CPRO-UWE-01-000586
cluster15 CABO-LLG-01-000167	CABO-S26-01-000764	CPSI-CAL-01-000181	CPSI-6BC-01-000807	CPSI-08D-01-000169	CPSI-02D-01-000169	CPSI-01D-01-000169	CCAV-GPI-01-000826	CFEL-FEC-01-000173	CTRA-L2B-01-000149	CTRA-434-01-000149	CTRA-DUW-01-000798	CTRA-DLC-01-000099	CTRA-DEC-01-000099	CTRA-BTZ-01-000783	CTRA-BJA-01-000777	CTRA-AHA-01-000811	CTRA-SWE-01-000095	CTRA-E15-01-000105	CTRA-E11-01-000105	CTRA-G97-01-000103	CTRA-G93-01-000103	CTRA-G74-01-000103	CTRA-G22-01-000104	CPNE-LPC-01-000767	CPNE-TW1-01-000960	CPNE-CWL-01-000910	CPNE-AR3-01-000915	CPNE-J13-01-000928	CMUR-NIG-01-000162	CPEC-E58-01-000093	WCHO-WSU-01-001333	WCHO-203-01-000022	SNEG-ZXX-01-000692	PACA-HAL-01-001640	PACA-UV7-01-001095	CPRO-UWE-01-001227	PACA-HAL-01-000575	PACA-UV7-01-000150	WCHO-WSU-01-000224	WCHO-203-01-001241	SNEG-ZXX-01-001978	CPRO-UWE-01-001529	CTRA-BJA-01-000537	CPNE-TW1-01-000683	CPNE-J13-01-000658	CPNE-CWL-01-000644	CPNE-AR3-01-000083	CTRA-DUW-01-000555	CTRA-DLC-01-000336	CTRA-DEC-01-000336	CTRA-BTZ-01-000544	CTRA-AHA-01-000567	CTRA-G97-01-000359	CTRA-G93-01-000358	CTRA-G74-01-000357	CTRA-G22-01-000362	CTRA-SWE-01-000333	CTRA-E15-01-000363	CTRA-E11-01-000360	CTRA-L2B-01-000783	CTRA-434-01-000783	CPNE-LPC-01-001043	CPSI-01D-01-000897	CPSI-CAL-01-000926	CPSI-6BC-01-000085	CPSI-08D-01-000895	CPSI-02D-01-000901	CABO-LLG-01-000851	CABO-S26-01-000075	CCAV-GPI-01-000075	CFEL-FEC-01-000926	CPEC-E58-01-000343	CPRO-UWE-01-000383	CMUR-NIG-01-000819	WCHO-WSU-01-001498	WCHO-203-01-001572	PACA-UV7-01-000262	PACA-HAL-01-000131	SNEG-ZXX-01-000216	PACA-UV7-01-000311	PACA-HAL-01-000963
cluster16 CABO-LLG-01-000401	CPSI-CAL-01-000424	CPSI-6BC-01-000568	CPSI-08D-01-000407	CPSI-02D-01-000410	CPSI-01D-01-000407	CCAV-GPI-01-000572	CCAV-GPI-01-000574	CFEL-FEC-01-000415	CCAV-GPI-01-000570	CFEL-FEC-01-000417	CABO-LLG-01-000402	CPSI-CAL-01-000425	CPSI-6BC-01-000567	CPSI-08D-01-000408	CPSI-02D-01-000411	CPSI-01D-01-000408	CABO-S26-01-000530	CCAV-GPI-01-000571	CPSI-CAL-01-000426	CPSI-6BC-01-000566	CPSI-08D-01-000409	CPSI-02D-01-000412	CPSI-01D-01-000409	CABO-S26-01-000529	CABO-LLG-01-000403	CFEL-FEC-01-000416	CPNE-LPC-01-000389	CPNE-LPC-01-000386	CPNE-TW1-01-000231	CPNE-J13-01-000225	CPNE-CWL-01-000221	CPNE-AR3-01-000528	CPSI-CAL-01-000429	CPSI-6BC-01-000563	CPSI-08D-01-000412	CPSI-02D-01-000415	CPSI-01D-01-000412	CCAV-GPI-01-000567	CPNE-LPC-01-000393	CPNE-TW1-01-000224	CPNE-J13-01-000220	CPNE-CWL-01-000216	CPNE-AR3-01-000534	CFEL-FEC-01-000421	CFEL-FEC-01-000420	CPNE-LPC-01-000388	CPNE-TW1-01-000227	CPNE-CWL-01-000218	CPNE-AR3-01-000532	CPNE-J13-01-000222	CABO-LLG-01-000737	CPNE-TW1-01-000228	CPNE-J13-01-000223	CPNE-CWL-01-000219	CPNE-AR3-01-000531	CFEL-FEC-01-000422	CPSI-CAL-01-000805	CPSI-08D-01-000777	CPSI-02D-01-000783	CPSI-01D-01-000779	CPSI-6BC-01-000198	CCAV-GPI-01-000193	CPSI-6BC-01-000367	CPSI-08D-01-000609	CPSI-02D-01-000612	CPSI-01D-01-000608	CFEL-FEC-01-000810	CABO-S26-01-000526	CABO-LLG-01-000406	CABO-LLG-01-000576	CCAV-GPI-01-000368	CPSI-CAL-01-000431	CPSI-6BC-01-000562	CPSI-08D-01-000413	CPSI-02D-01-000416	CPSI-01D-01-000413	CPNE-AR3-01-000535	CPNE-TW1-01-000223	CPNE-J13-01-000219	CPNE-CWL-01-000215	CPNE-LPC-01-000394
cluster17 CABO-LLG-01-000365	CABO-S26-01-000565	CPSI-CAL-01-000383	CPSI-6BC-01-000606	CPSI-08D-01-000372	CPSI-02D-01-000372	CPSI-01D-01-000372	CFEL-FEC-01-000377	CCAV-GPI-01-000613	CPEC-E58-01-000883	CPNE-AR3-01-000617	CPNE-TW1-01-000144	CPNE-LPC-01-000464	CPNE-J13-01-000143	CPNE-CWL-01-000138	CMUR-NIG-01-000385	CTRA-L2B-01-000360	CTRA-DUW-01-000114	CTRA-DLC-01-000766	CTRA-DEC-01-000766	CTRA-SWE-01-000764	CTRA-G97-01-000805	CTRA-G93-01-000806	CTRA-G74-01-000804	CTRA-E15-01-000809	CTRA-E11-01-000808	CTRA-G22-01-000813	CTRA-434-01-000360	CTRA-BTZ-01-000112	CTRA-BJA-01-000110	CTRA-AHA-01-000116	PACA-UV7-01-000813	CPRO-UWE-01-000727	SNEG-ZXX-01-000606	WCHO-WSU-01-000828	WCHO-203-01-001949	PACA-HAL-01-002592	SNEG-ZXX-01-001928	CPRO-UWE-01-001510	CMUR-NIG-01-000553	CTRA-G22-01-000638	CTRA-DUW-01-000289	CTRA-DLC-01-000593	CTRA-DEC-01-000593	CTRA-BTZ-01-000282	CTRA-BJA-01-000275	CTRA-AHA-01-000296	CTRA-L2B-01-000523	CTRA-G97-01-000632	CTRA-G93-01-000633	CTRA-G74-01-000631	CTRA-434-01-000523	CTRA-SWE-01-000595	CTRA-E15-01-000635	CTRA-E11-01-000632	CFEL-FEC-01-000651	CPNE-J13-01-000434	CPNE-TW1-01-000450	CPNE-CWL-01-000423	CPNE-AR3-01-000311	CPNE-LPC-01-000172	CCAV-GPI-01-000349	CPEC-E58-01-000608	PACA-HAL-01-002591	PACA-UV7-01-002304	PACA-HAL-01-000282	WCHO-WSU-01-000239	WCHO-203-01-001256	CPSI-CAL-01-000648	CPSI-6BC-01-000348	CPSI-08D-01-000628	CPSI-02D-01-000631	CPSI-01D-01-000627	CABO-S26-01-000329	CABO-LLG-01-000595	SNEG-ZXX-01-000605	CPRO-UWE-01-000231	PACA-HAL-01-002773	PACA-UV7-01-002018	PACA-HAL-01-000393	CPRO-UWE-01-001557
cluster18 CABO-LLG-01-000025	CABO-S26-01-000906	CPSI-CAL-01-000033	CPSI-6BC-01-000949	CPSI-08D-01-000025	CPSI-02D-01-000025	CPSI-01D-01-000025	CCAV-GPI-01-000970	CFEL-FEC-01-000027	CPEC-E58-01-000242	CPNE-J13-01-000769	CPNE-CWL-01-000753	CPNE-AR3-01-001083	CPNE-LPC-01-000928	CPNE-TW1-01-000795	CTRA-L2B-01-000849	CTRA-434-01-000849	CTRA-G97-01-000290	CTRA-G93-01-000288	CTRA-G74-01-000289	CTRA-G22-01-000293	CTRA-DUW-01-000623	CTRA-DLC-01-000270	CTRA-DEC-01-000270	CTRA-BTZ-01-000609	CTRA-AHA-01-000635	CMUR-NIG-01-000888	CTRA-BJA-01-000603	CTRA-E15-01-000295	CTRA-E11-01-000293	CTRA-SWE-01-000269	WCHO-203-01-000388	WCHO-WSU-01-001806	CPRO-UWE-01-000033	PACA-UV7-01-000108	PACA-HAL-01-002238	SNEG-ZXX-01-000114	PACA-UV7-01-000880	PACA-HAL-01-002526	SNEG-ZXX-01-000544	CPRO-UWE-01-001600	CPEC-E58-01-000273	CPNE-TW1-01-000761	CPNE-J13-01-000734	CPNE-AR3-01-000006	CPNE-CWL-01-000720	CPNE-LPC-01-000961	WCHO-WSU-01-000032	WCHO-203-01-001468	CPRO-UWE-01-000008	CPSI-6BC-01-000014	CPSI-08D-01-000966	CPSI-02D-01-000971	CPSI-01D-01-000968	CMUR-NIG-01-000013	CTRA-SWE-01-000238	CTRA-E15-01-000260	CTRA-E11-01-000258	CABO-S26-01-000006	PACA-UV7-01-002697	CABO-LLG-01-000918	PACA-HAL-01-001444	CTRA-G97-01-000257	CTRA-G93-01-000255	CTRA-G74-01-000256	CTRA-G22-01-000260	CTRA-DUW-01-000655	CTRA-DLC-01-000239	CTRA-DEC-01-000239	CTRA-BTZ-01-000640	CTRA-BJA-01-000634	CTRA-AHA-01-000666	CPSI-CAL-01-000997	CCAV-GPI-01-000006	CFEL-FEC-01-000998	CTRA-L2B-01-000006	CTRA-434-01-000006	CMUR-NIG-01-000485	CPSI-CAL-01-000998	SNEG-ZXX-01-002359
cluster19 CABO-LLG-01-000215	CABO-S26-01-000719	CPSI-CAL-01-000229	CPSI-6BC-01-000760	CPSI-08D-01-000216	CPSI-02D-01-000216	CPSI-01D-01-000216	CFEL-FEC-01-000225	CCAV-GPI-01-000774	CPEC-E58-01-000057	CPNE-TW1-01-001001	CPNE-J13-01-000966	CPNE-CWL-01-000948	CPNE-CWL-01-000946	CPNE-AR3-01-000875	CPNE-AR3-01-000873	CPNE-LPC-01-000729	CTRA-DLC-01-000062	CTRA-DEC-01-000062	CTRA-SWE-01-000057	CTRA-E15-01-000063	CTRA-E11-01-000063	CTRA-DUW-01-000836	CTRA-BJA-01-000815	CTRA-AHA-01-000849	CTRA-BTZ-01-000821	CTRA-L2B-01-000187	CTRA-434-01-000187	CTRA-G97-01-000063	CTRA-G93-01-000063	CTRA-G74-01-000063	CTRA-G22-01-000063	CMUR-NIG-01-000203	CTRA-L2B-01-000188	CTRA-434-01-000188	CTRA-G22-01-000061	CTRA-DUW-01-000837	CTRA-DLC-01-000061	CTRA-DEC-01-000061	CTRA-SWE-01-000056	CTRA-E15-01-000061	CTRA-E11-01-000061	CTRA-G97-01-000061	CTRA-G93-01-000061	CTRA-G74-01-000061	CTRA-BJA-01-000816	CMUR-NIG-01-000204	CTRA-BTZ-01-000822	CTRA-AHA-01-000851	PACA-HAL-01-002341	PACA-UV7-01-002378	WCHO-203-01-000454	CPRO-UWE-01-001304	SNEG-ZXX-01-000538	CPRO-UWE-01-000167	WCHO-WSU-01-000186	WCHO-203-01-000523	PACA-UV7-01-002716	CPRO-UWE-01-000168	WCHO-WSU-01-000411	PACA-HAL-01-001002	PACA-UV7-01-002717	PACA-HAL-01-001001	SNEG-ZXX-01-000084	WCHO-WSU-01-000187	WCHO-203-01-000524	WCHO-WSU-01-000069	WCHO-203-01-001421	WCHO-WSU-01-000572	WCHO-203-01-000967	PACA-UV7-01-000179	PACA-HAL-01-002788	CPRO-UWE-01-000588	SNEG-ZXX-01-000087	SNEG-ZXX-01-000804	SNEG-ZXX-01-000850	PACA-UV7-01-001071	PACA-HAL-01-001615	CTRA-AHA-01-000850	CPRO-UWE-01-002019
cluster20 CABO-LLG-01-000465	CABO-S26-01-000460	CPSI-CAL-01-000509	CPSI-6BC-01-000485	CPSI-08D-01-000491	CPSI-02D-01-000494	CPSI-01D-01-000490	CCAV-GPI-01-000483	CFEL-FEC-01-000513	CPNE-LPC-01-000325	CPNE-TW1-01-000296	CPNE-CWL-01-000280	CPNE-J13-01-000288	CPNE-AR3-01-000463	CPEC-E58-01-000753	CTRA-DUW-01-000233	CTRA-DLC-01-000648	CTRA-DEC-01-000648	CTRA-L2B-01-000467	CMUR-NIG-01-000496	CTRA-SWE-01-000651	CTRA-G97-01-000688	CTRA-G93-01-000689	CTRA-G74-01-000687	CTRA-G22-01-000695	CTRA-E15-01-000693	CTRA-E11-01-000690	CTRA-BTZ-01-000226	CTRA-BJA-01-000219	CTRA-AHA-01-000240	CTRA-434-01-000467	PACA-UV7-01-000790	PACA-HAL-01-002615	SNEG-ZXX-01-000166	WCHO-WSU-01-001184	WCHO-203-01-000557	CPRO-UWE-01-001733	PACA-UV7-01-000113	PACA-HAL-01-002244	CPEC-E58-01-000478	WCHO-203-01-000331	WCHO-WSU-01-000429	CPRO-UWE-01-001784	SNEG-ZXX-01-002014	WCHO-WSU-01-001694	WCHO-203-01-000112	CABO-LLG-01-000716	SNEG-ZXX-01-002018	CPNE-TW1-01-000544	CPNE-J13-01-000523	CPNE-CWL-01-000510	CPNE-AR3-01-000221	CPNE-LPC-01-000085	CPSI-CAL-01-000784	CPSI-6BC-01-000218	CPSI-08D-01-000756	CPSI-02D-01-000762	CPSI-01D-01-000758	CABO-S26-01-000208	CTRA-L2B-01-000638	CTRA-434-01-000638	CTRA-SWE-01-000477	CTRA-E15-01-000515	CTRA-E11-01-000512	CTRA-G97-01-000512	CTRA-G93-01-000511	CTRA-G74-01-000510	CTRA-G22-01-000516	CTRA-DUW-01-000409	CTRA-DLC-01-000477	CTRA-DEC-01-000477	CTRA-BTZ-01-000399	CTRA-BJA-01-000392	CTRA-AHA-01-000420	CFEL-FEC-01-000789	CCAV-GPI-01-000214	PACA-UV7-01-000082	PACA-HAL-01-002212	CMUR-NIG-01-000673	SNEG-ZXX-01-001351
cluster21 CABO-LLG-01-000561	CABO-S26-01-000361	CPSI-CAL-01-000615	CPSI-6BC-01-000383	CPSI-08D-01-000593	CPSI-02D-01-000596	CPSI-01D-01-000592	CFEL-FEC-01-000616	CPEC-E58-01-000646	CPNE-LPC-01-000209	CTRA-G22-01-000820	CTRA-SWE-01-000771	CTRA-G97-01-000812	CTRA-G93-01-000813	CTRA-G74-01-000811	CTRA-E15-01-000817	CTRA-E11-01-000816	CTRA-DUW-01-000107	CTRA-DLC-01-000773	CTRA-DEC-01-000773	CTRA-L2B-01-000353	CTRA-434-01-000353	CTRA-BTZ-01-000105	CTRA-BJA-01-000103	CTRA-AHA-01-000109	CPNE-TW1-01-000413	CPNE-J13-01-000400	CPNE-CWL-01-000389	CPRO-UWE-01-000705	WCHO-WSU-01-000901	WCHO-203-01-000932	PACA-HAL-01-001744	PACA-UV7-01-001526	SNEG-ZXX-01-001528	CPRO-UWE-01-000130	PACA-HAL-01-000276	WCHO-WSU-01-001527	WCHO-203-01-001859	PACA-UV7-01-002298	WCHO-WSU-01-001899	WCHO-203-01-001715	PACA-HAL-01-000338	PACA-UV7-01-002071	SNEG-ZXX-01-000445	CPNE-TW1-01-000742	CPNE-LPC-01-000982	CPNE-J13-01-000715	CPNE-CWL-01-000701	CPNE-AR3-01-000025	SNEG-ZXX-01-002020	CABO-S26-01-000022	CABO-LLG-01-000902	CPEC-E58-01-000291	CPRO-UWE-01-000354	CTRA-SWE-01-000218	CTRA-E15-01-000239	CTRA-E11-01-000237	CTRA-DUW-01-000675	CTRA-DLC-01-000219	CTRA-DEC-01-000219	CTRA-BJA-01-000654	CTRA-L2B-01-000026	CTRA-434-01-000026	CTRA-G97-01-000236	CTRA-G93-01-000234	CTRA-G74-01-000235	CTRA-G22-01-000238	CTRA-BTZ-01-000660	CTRA-AHA-01-000686	CPSI-CAL-01-000981	CPSI-6BC-01-000030	CPSI-08D-01-000950	CPSI-02D-01-000955	CPSI-01D-01-000952	CFEL-FEC-01-000981	SNEG-ZXX-01-001208	PACA-UV7-01-000095	WCHO-WSU-01-001707	WCHO-203-01-000100	CPRO-UWE-01-001790
cluster22 CABO-LLG-01-000079	CABO-S26-01-000852	CPSI-CAL-01-000089	CPSI-6BC-01-000895	CPSI-08D-01-000080	CPSI-02D-01-000080	CPSI-01D-01-000080	CFEL-FEC-01-000082	CCAV-GPI-01-000916	CPNE-LPC-01-000867	CPNE-TW1-01-000859	CPNE-CWL-01-000816	CPNE-AR3-01-001017	CPNE-J13-01-000832	CTRA-BJA-01-000550	CTRA-AHA-01-000580	CTRA-G97-01-000346	CTRA-G93-01-000345	CTRA-G74-01-000344	CTRA-BTZ-01-000557	CTRA-SWE-01-000320	CTRA-G22-01-000349	CTRA-E15-01-000350	CTRA-E11-01-000347	CTRA-DUW-01-000568	CTRA-DLC-01-000323	CTRA-DEC-01-000323	CTRA-L2B-01-000796	CTRA-434-01-000796	CMUR-NIG-01-000833	CPEC-E58-01-000184	PACA-UV7-01-002377	PACA-HAL-01-002340	WCHO-WSU-01-001594	WCHO-203-01-000203	SNEG-ZXX-01-000359	CPRO-UWE-01-001483	WCHO-WSU-01-001563	WCHO-203-01-000236	CPNE-TW1-01-000873	CPNE-CWL-01-000828	CPNE-AR3-01-001003	CPNE-LPC-01-000854	CPRO-UWE-01-001373	CPNE-J13-01-000846	CPEC-E58-01-000171	SNEG-ZXX-01-000424	CPSI-CAL-01-000103	CPSI-6BC-01-000882	CPSI-08D-01-000093	CPSI-02D-01-000093	CCAV-GPI-01-000903	CABO-S26-01-000840	CABO-LLG-01-000092	CPSI-01D-01-000093	CFEL-FEC-01-000095	CMUR-NIG-01-000086	CTRA-L2B-01-000076	CTRA-434-01-000076	CTRA-BJA-01-000704	CTRA-AHA-01-000736	CTRA-SWE-01-000168	CTRA-G97-01-000181	CTRA-G93-01-000180	CTRA-G74-01-000180	CTRA-G22-01-000183	CTRA-E15-01-000185	CTRA-E11-01-000185	CTRA-DUW-01-000725	CTRA-DLC-01-000169	CTRA-DEC-01-000169	CTRA-BTZ-01-000710	PACA-HAL-01-001069	PACA-UV7-01-001727	WCHO-WSU-01-001786	WCHO-203-01-000365	PACA-UV7-01-002543	PACA-HAL-01-002110	CPRO-UWE-01-000374
cluster23 CABO-LLG-01-000551	CABO-S26-01-000370	CPSI-CAL-01-000603	CPSI-6BC-01-000395	CPSI-08D-01-000581	CPSI-02D-01-000584	CPSI-01D-01-000580	CCAV-GPI-01-000394	CFEL-FEC-01-000604	CPNE-LPC-01-000218	CPNE-J13-01-000391	CPNE-TW1-01-000403	CPNE-CWL-01-000380	CPNE-AR3-01-000355	CPEC-E58-01-000656	CMUR-NIG-01-000522	CTRA-L2B-01-000493	CTRA-434-01-000493	CTRA-G97-01-000662	CTRA-G93-01-000663	CTRA-G74-01-000661	CTRA-G22-01-000669	CTRA-DUW-01-000259	CTRA-DLC-01-000622	CTRA-DEC-01-000622	CTRA-BTZ-01-000252	CTRA-BJA-01-000245	CTRA-AHA-01-000266	CTRA-SWE-01-000625	CTRA-E15-01-000666	CTRA-E11-01-000663	PACA-UV7-01-001958	PACA-HAL-01-000792	SNEG-ZXX-01-000934	WCHO-WSU-01-000933	WCHO-203-01-000900	CFEL-FEC-01-000771	CCAV-GPI-01-000231	CABO-S26-01-000224	CABO-LLG-01-000699	CPSI-CAL-01-000767	CPSI-6BC-01-000234	CPSI-08D-01-000740	CPSI-02D-01-000746	CPSI-01D-01-000742	WCHO-WSU-01-001018	WCHO-203-01-000812	CPRO-UWE-01-001119	CMUR-NIG-01-000698	SNEG-ZXX-01-001477	CPRO-UWE-01-001054	CTRA-L2B-01-000662	CTRA-434-01-000662	CTRA-DUW-01-000433	CTRA-DLC-01-000455	CTRA-DEC-01-000455	CTRA-G97-01-000488	CTRA-G93-01-000487	CTRA-G74-01-000486	CTRA-G22-01-000492	CTRA-BTZ-01-000423	CTRA-BJA-01-000416	CTRA-AHA-01-000444	CTRA-SWE-01-000453	CTRA-E15-01-000491	CTRA-E11-01-000488	PACA-UV7-01-001747	PACA-HAL-01-001047	CPEC-E58-01-000498	CPNE-TW1-01-000526	CPNE-LPC-01-000103	CPNE-J13-01-000505	CPNE-CWL-01-000492	CPNE-AR3-01-000241	CPRO-UWE-01-001482	WCHO-WSU-01-000552	WCHO-203-01-000986	PACA-HAL-01-002039	PACA-UV7-01-000058
cluster24 CPNE-AR3-01-000634	CPNE-TW1-01-000127	CPNE-J13-01-000126	CPNE-CWL-01-000120	CPNE-LPC-01-000482	CPNE-LPC-01-000603	CPNE-LPC-01-000634	CPNE-LPC-01-000606	CPNE-AR3-01-000754	CPNE-TW1-01-000007	CPNE-CWL-01-000006	CPNE-LPC-01-000572	CPNE-TW1-01-000046	CPNE-J13-01-000046	CPNE-AR3-01-000716	CPNE-J13-01-000006	CPNE-LPC-01-000570	CPNE-LPC-01-000571	CPNE-LPC-01-000573	CPNE-CWL-01-001032	CPNE-LPC-01-000635	CPNE-AR3-01-000749	CPNE-J13-01-000009	CPNE-TW1-01-000013	CPNE-J13-01-000011	CPNE-CWL-01-000012	CPNE-AR3-01-000747	CPNE-CWL-01-000037	CPNE-J13-01-000044	CPNE-AR3-01-000718	CPNE-CWL-01-000039	CPNE-J13-01-000124	CPNE-AR3-01-000637	CPNE-CWL-01-000118	CPNE-LPC-01-000484	CPNE-TW1-01-000011	CPNE-TW1-01-000124	CPNE-CWL-01-000035	CPNE-TW1-01-000044	CPNE-J13-01-000042	CPNE-AR3-01-000721	CPNE-TW1-01-000009	CPNE-J13-01-000008	CPNE-CWL-01-000008	CPNE-AR3-01-000750	CPNE-LPC-01-000604	CPNE-TW1-01-001091	CPNE-J13-01-001050	CPNE-CWL-01-001033	CPNE-AR3-01-000780	CPNE-AR3-01-000782	CPNE-TW1-01-000045	CPNE-J13-01-000043	CPNE-CWL-01-000036	CPNE-AR3-01-000720	CPNE-CWL-01-000009	CPNE-CWL-01-000010	CPNE-AR3-01-000779	CPNE-LPC-01-000605	CPNE-AR3-01-000751	CPNE-TW1-01-000008	CPNE-TW1-01-001092	CPNE-J13-01-001051	CPNE-CWL-01-001034	CPNE-TW1-01-000012	CPNE-J13-01-000010	CPNE-CWL-01-000011	CPNE-AR3-01-000781	CPNE-AR3-01-000748	CPNE-J13-01-000007	CPNE-CWL-01-000007	CPNE-CWL-01-000040	CPNE-AR3-01-000635	CPNE-TW1-01-000010	CPNE-J13-01-000045	CPNE-CWL-01-000038	CPNE-AR3-01-000717	CPNE-AR3-01-000719	CPNE-J13-01-001049
cluster25 CABO-LLG-01-000266	CABO-S26-01-000669	CPSI-6BC-01-000710	CPSI-CAL-01-000279	CPSI-08D-01-000267	CPSI-02D-01-000267	CPSI-01D-01-000267	CCAV-GPI-01-000724	CFEL-FEC-01-000278	CPNE-TW1-01-001058	CPNE-LPC-01-000664	CPNE-J13-01-001019	CPNE-CWL-01-001002	CPNE-AR3-01-000813	CPEC-E58-01-000002	CTRA-E11-01-000011	CTRA-DLC-01-000017	CTRA-DEC-01-000017	CTRA-G97-01-000011	CTRA-G93-01-000011	CTRA-G74-01-000011	CTRA-G22-01-000011	CTRA-DUW-01-000884	CTRA-SWE-01-000009	CTRA-E15-01-000011	CTRA-L2B-01-000236	CTRA-434-01-000236	CTRA-BTZ-01-000869	CTRA-BJA-01-000864	CTRA-AHA-01-000900	CMUR-NIG-01-000254	SNEG-ZXX-01-001262	CPRO-UWE-01-000782	PACA-UV7-01-001888	PACA-HAL-01-002681	WCHO-WSU-01-000717	WCHO-203-01-001088	WCHO-WSU-01-001417	WCHO-203-01-001310	CPRO-UWE-01-000457	CPSI-CAL-01-000682	CPSI-6BC-01-000314	CPSI-08D-01-000662	CPSI-02D-01-000666	CPSI-01D-01-000662	CFEL-FEC-01-000686	CABO-S26-01-000296	CABO-LLG-01-000629	SNEG-ZXX-01-000340	CCAV-GPI-01-000311	CTRA-DLC-01-000531	CTRA-DEC-01-000531	CMUR-NIG-01-000618	CTRA-SWE-01-000532	CTRA-L2B-01-000585	CTRA-G97-01-000568	CTRA-G93-01-000569	CTRA-G74-01-000567	CTRA-G22-01-000573	CTRA-E15-01-000570	CTRA-E11-01-000567	CTRA-DUW-01-000352	CTRA-BTZ-01-000345	CTRA-BJA-01-000338	CTRA-AHA-01-000361	CTRA-434-01-000585	CPEC-E58-01-000576	CPNE-LPC-01-000593	CPNE-TW1-01-000027	CPNE-J13-01-000025	CPNE-CWL-01-000018	CPNE-AR3-01-000740	PACA-UV7-01-002479	PACA-HAL-01-002176	PACA-UV7-01-001392	PACA-HAL-01-000219	PACA-HAL-01-001884	PACA-HAL-01-000149
cluster26 CABO-LLG-01-000022	CABO-S26-01-000909	CPSI-CAL-01-000030	CPSI-6BC-01-000952	CPSI-08D-01-000022	CPSI-02D-01-000022	CPSI-01D-01-000022	CCAV-GPI-01-000973	CFEL-FEC-01-000024	CPNE-LPC-01-000932	CPNE-TW1-01-000792	CPNE-J13-01-000766	CPNE-CWL-01-000750	CPNE-AR3-01-001086	CPEC-E58-01-000246	CTRA-DLC-01-000235	CTRA-DEC-01-000235	CTRA-434-01-000010	CTRA-G97-01-000253	CTRA-G93-01-000251	CTRA-G74-01-000252	CTRA-G22-01-000255	CTRA-DUW-01-000659	CTRA-BTZ-01-000644	CTRA-BJA-01-000638	CTRA-AHA-01-000670	CTRA-L2B-01-000010	CTRA-SWE-01-000234	CTRA-E15-01-000256	CTRA-E11-01-000254	CMUR-NIG-01-000018	WCHO-203-01-000127	WCHO-WSU-01-001679	CPRO-UWE-01-000070	PACA-UV7-01-001912	PACA-HAL-01-000841	SNEG-ZXX-01-000104	WCHO-WSU-01-000903	WCHO-203-01-000930	CCAV-GPI-01-000161	CABO-LLG-01-000767	CTRA-L2B-01-000700	CTRA-434-01-000700	CFEL-FEC-01-000842	CTRA-SWE-01-000415	CTRA-E15-01-000449	CTRA-E11-01-000446	CTRA-G97-01-000446	CTRA-G93-01-000445	CTRA-G74-01-000444	CTRA-G22-01-000450	CTRA-DUW-01-000471	CTRA-DLC-01-000417	CTRA-DEC-01-000417	CTRA-BTZ-01-000461	CTRA-BJA-01-000454	CTRA-AHA-01-000484	CPEC-E58-01-000427	CPNE-TW1-01-000596	CPNE-LPC-01-000034	CPNE-J13-01-000573	CPNE-CWL-01-000559	CPNE-AR3-01-000169	CPSI-CAL-01-000839	CPSI-6BC-01-000168	CPSI-08D-01-000808	CPSI-02D-01-000814	CPSI-01D-01-000810	CABO-S26-01-000159	CMUR-NIG-01-000736	SNEG-ZXX-01-002470	PACA-UV7-01-002593	PACA-HAL-01-002061	WCHO-WSU-01-000371	WCHO-203-01-001526	SNEG-ZXX-01-000495	CPRO-UWE-01-000324
cluster27 CABO-LLG-01-000322	CABO-S26-01-000612	CPSI-6BC-01-000653	CPSI-02D-01-000324	CPSI-01D-01-000324	CPSI-CAL-01-000336	CPSI-08D-01-000324	CCAV-GPI-01-000665	CFEL-FEC-01-000333	CPNE-TW1-01-000094	CPNE-J13-01-000094	CPNE-CWL-01-000089	CPNE-AR3-01-000667	CPNE-LPC-01-000514	CPEC-E58-01-000930	CMUR-NIG-01-000569	CTRA-BJA-01-000290	CTRA-SWE-01-000580	CTRA-E15-01-000620	CTRA-E11-01-000617	CTRA-G22-01-000623	CTRA-DUW-01-000304	CTRA-DLC-01-000578	CTRA-DEC-01-000578	CTRA-BTZ-01-000297	CTRA-AHA-01-000311	CTRA-L2B-01-000537	CTRA-434-01-000537	CTRA-G97-01-000617	CTRA-G93-01-000618	CTRA-G74-01-000616	SNEG-ZXX-01-000912	PACA-UV7-01-000581	PACA-HAL-01-001390	WCHO-WSU-01-001283	WCHO-203-01-001398	CPRO-UWE-01-001644	PACA-UV7-01-001234	PACA-HAL-01-000908	CFEL-FEC-01-000965	CABO-S26-01-000039	CCAV-GPI-01-000037	CABO-LLG-01-000887	CPSI-6BC-01-000047	CPSI-08D-01-000933	CPEC-E58-01-000306	CPRO-UWE-01-001400	CPSI-CAL-01-000965	CPSI-02D-01-000938	CPSI-01D-01-000935	WCHO-WSU-01-001588	WCHO-203-01-000209	CPNE-LPC-01-000999	CPNE-TW1-01-000725	CPNE-J13-01-000699	CPNE-CWL-01-000685	CPNE-AR3-01-000041	SNEG-ZXX-01-000376	PACA-UV7-01-002218	PACA-HAL-01-001478	CTRA-SWE-01-000203	CTRA-E15-01-000223	CTRA-E11-01-000222	CTRA-L2B-01-000041	CTRA-434-01-000041	CTRA-G97-01-000220	CTRA-G93-01-000219	CTRA-G74-01-000219	CTRA-G22-01-000223	CTRA-DUW-01-000690	CTRA-DLC-01-000204	CTRA-DEC-01-000204	CTRA-BTZ-01-000675	CTRA-BJA-01-000669	CTRA-AHA-01-000701	CMUR-NIG-01-000049	PACA-HAL-01-000909
cluster28 CABO-LLG-01-000546	CABO-S26-01-000375	CPSI-CAL-01-000598	CPSI-6BC-01-000400	CPSI-08D-01-000576	CPSI-02D-01-000579	CPSI-01D-01-000575	CFEL-FEC-01-000599	CCAV-GPI-01-000400	CPNE-LPC-01-000223	CPNE-TW1-01-000397	CPNE-J13-01-000385	CPNE-CWL-01-000374	CPNE-AR3-01-000361	CMUR-NIG-01-000311	CPEC-E58-01-000661	CTRA-DLC-01-000836	CTRA-DEC-01-000836	CTRA-G74-01-000874	CTRA-G22-01-000882	CTRA-DUW-01-000043	CTRA-BTZ-01-000043	CTRA-434-01-000289	CTRA-AHA-01-000043	CTRA-BJA-01-000043	CTRA-SWE-01-000833	CTRA-E15-01-000882	CTRA-E11-01-000881	CTRA-L2B-01-000289	CTRA-G97-01-000875	CTRA-G93-01-000876	CPRO-UWE-01-001105	PACA-UV7-01-001136	WCHO-WSU-01-001863	WCHO-203-01-000661	SNEG-ZXX-01-000943	PACA-HAL-01-002733	PACA-HAL-01-002734	CPNE-LPC-01-000137	CPNE-TW1-01-000491	CPNE-J13-01-000470	CPNE-CWL-01-000457	CPNE-AR3-01-000275	CFEL-FEC-01-000739	CPEC-E58-01-000529	CCAV-GPI-01-000265	WCHO-203-01-001610	WCHO-WSU-01-001841	CTRA-G22-01-000009	CTRA-DUW-01-000886	CTRA-DLC-01-000015	CTRA-DEC-01-000015	CMUR-NIG-01-000256	CTRA-BTZ-01-000871	CTRA-SWE-01-000007	CTRA-G97-01-000009	CTRA-G93-01-000009	CTRA-G74-01-000009	CTRA-E15-01-000009	CTRA-AHA-01-000902	CTRA-BJA-01-000866	CTRA-L2B-01-000238	CTRA-434-01-000238	CTRA-E11-01-000009	CPRO-UWE-01-001760	CPSI-CAL-01-000732	CPSI-6BC-01-000267	CPSI-08D-01-000707	CPSI-02D-01-000713	CPSI-01D-01-000709	PACA-UV7-01-001117	PACA-HAL-01-001663	SNEG-ZXX-01-001663	CABO-S26-01-000255	CABO-LLG-01-000667	WCHO-203-01-001611	WCHO-WSU-01-001840
cluster29 CABO-LLG-01-000339	CABO-S26-01-000595	CPSI-CAL-01-000353	CPSI-6BC-01-000635	CPSI-08D-01-000342	CPSI-02D-01-000342	CPSI-01D-01-000342	CFEL-FEC-01-000350	CCAV-GPI-01-000648	CPNE-TW1-01-000113	CPNE-LPC-01-000495	CPNE-J13-01-000113	CPNE-CWL-01-000107	CPNE-AR3-01-000648	CPEC-E58-01-000913	CMUR-NIG-01-000291	CTRA-L2B-01-000270	CTRA-434-01-000270	CTRA-SWE-01-000852	CTRA-E15-01-000902	CTRA-E11-01-000901	CTRA-G97-01-000895	CTRA-G93-01-000896	CTRA-G74-01-000894	CTRA-G22-01-000902	CTRA-DUW-01-000023	CTRA-DLC-01-000854	CTRA-DEC-01-000854	CTRA-BTZ-01-000023	CTRA-AHA-01-000023	CTRA-BJA-01-000023	PACA-UV7-01-000906	PACA-HAL-01-002503	WCHO-WSU-01-000684	WCHO-203-01-001054	CPRO-UWE-01-000651	SNEG-ZXX-01-001628	WCHO-WSU-01-000376	WCHO-203-01-001884	PACA-UV7-01-002656	PACA-HAL-01-001162	CTRA-DLC-01-000418	CTRA-DEC-01-000418	CTRA-E15-01-000450	CTRA-E11-01-000447	CTRA-G97-01-000447	CTRA-G93-01-000446	CTRA-G74-01-000445	CTRA-DUW-01-000470	CTRA-AHA-01-000483	CTRA-G22-01-000451	CTRA-BTZ-01-000460	CTRA-BJA-01-000453	CTRA-SWE-01-000416	CTRA-434-01-000699	CTRA-L2B-01-000699	CPRO-UWE-01-001330	CPEC-E58-01-000428	CPNE-TW1-01-000593	CFEL-FEC-01-000840	CPNE-J13-01-000571	CPSI-6BC-01-000169	CPSI-08D-01-000807	CPSI-02D-01-000813	CPSI-01D-01-000809	CPNE-CWL-01-000558	CPSI-CAL-01-000838	SNEG-ZXX-01-000504	CCAV-GPI-01-000163	CABO-S26-01-000160	PACA-UV7-01-001045	PACA-HAL-01-001588	CPRO-UWE-01-000547	SNEG-ZXX-01-001342	WCHO-WSU-01-001432	WCHO-203-01-001295
cluster30 CABO-LLG-01-000413	CPSI-CAL-01-000448	CPSI-6BC-01-000546	CPSI-08D-01-000430	CPSI-01D-01-000429	CPSI-02D-01-000433	CFEL-FEC-01-000451	CCAV-GPI-01-000545	CFEL-FEC-01-000447	CPEC-E58-01-000815	CPNE-J13-01-000973	CPNE-TW1-01-001009	CPNE-CWL-01-000955	CPNE-LPC-01-000411	CPNE-LPC-01-000405	CPNE-TW1-01-000206	CPNE-J13-01-000202	CPNE-CWL-01-000198	CPNE-AR3-01-000553	CCAV-GPI-01-000544	CPNE-LPC-01-000442	CPNE-AR3-01-000863	CPNE-LPC-01-000711	CPSI-CAL-01-000449	CPSI-6BC-01-000545	CPSI-08D-01-000431	CPSI-02D-01-000434	CPSI-01D-01-000430	CPNE-CWL-01-000954	CPNE-TW1-01-001008	CPNE-J13-01-000972	CPNE-AR3-01-000864	CPNE-TW1-01-001010	CPNE-LPC-01-000721	CPNE-LPC-01-000710	CPNE-CWL-01-000956	CPNE-AR3-01-000862	CABO-S26-01-000519	CPSI-6BC-01-000548	CPSI-02D-01-000431	CPSI-01D-01-000427	CPSI-CAL-01-000446	CPSI-08D-01-000428	CABO-S26-01-000520	CFEL-FEC-01-000452	CPNE-TW1-01-000157	CPNE-J13-01-000156	CPNE-CWL-01-000151	CPNE-AR3-01-000602	CPNE-LPC-01-000712	CPNE-LPC-01-000446	CPNE-LPC-01-000406	CPEC-E58-01-000838	CPNE-AR3-01-000546	CPNE-TW1-01-000212	CPNE-CWL-01-000204	CPNE-J13-01-000208	CPNE-AR3-01-000552	CPNE-TW1-01-000207	CPNE-J13-01-000203	CPNE-CWL-01-000199	CPNE-LPC-01-000443	CPNE-TW1-01-000162	CPNE-J13-01-000161	CPNE-CWL-01-000156	CPNE-AR3-01-000597	CPNE-TW1-01-000159	CPNE-J13-01-000158	CPNE-CWL-01-000153	CPNE-AR3-01-000600	CPNE-TW1-01-000158	CPNE-J13-01-000157	CPNE-CWL-01-000152	CPNE-AR3-01-000601	CPNE-LPC-01-000714	CPNE-AR3-01-000867
cluster31 CMUR-NIG-01-000610	CABO-LLG-01-000622	CABO-S26-01-000303	CTRA-BTZ-01-000338	CTRA-BJA-01-000331	CTRA-AHA-01-000354	CTRA-SWE-01-000539	CTRA-G97-01-000575	CTRA-G93-01-000576	CTRA-G74-01-000574	CTRA-G22-01-000580	CTRA-E15-01-000577	CTRA-E11-01-000574	CTRA-DUW-01-000345	CTRA-DLC-01-000538	CTRA-DEC-01-000538	CTRA-L2B-01-000578	CTRA-434-01-000578	SNEG-ZXX-01-001835	CPSI-CAL-01-000675	CPSI-6BC-01-000321	CPSI-08D-01-000655	CPSI-02D-01-000658	CPSI-01D-01-000654	CPEC-E58-01-000584	CPNE-TW1-01-000036	CPNE-J13-01-000034	CPNE-CWL-01-000027	CPNE-AR3-01-000731	CFEL-FEC-01-000678	CPNE-LPC-01-000582	CCAV-GPI-01-000319	CABO-LLG-01-000481	CABO-S26-01-000444	CPSI-CAL-01-000525	CPSI-6BC-01-000469	CPSI-08D-01-000507	CPSI-02D-01-000510	CPSI-01D-01-000506	CCAV-GPI-01-000468	CFEL-FEC-01-000529	CTRA-SWE-01-000635	CTRA-L2B-01-000483	CTRA-G22-01-000679	CTRA-E15-01-000676	CTRA-E11-01-000673	CTRA-434-01-000483	CTRA-G97-01-000672	CTRA-G93-01-000673	CTRA-G74-01-000671	CTRA-BJA-01-000235	CTRA-AHA-01-000256	CTRA-DUW-01-000249	CTRA-DLC-01-000632	CTRA-DEC-01-000632	CTRA-BTZ-01-000242	CPNE-LPC-01-000309	CMUR-NIG-01-000512	CPNE-TW1-01-000313	CPNE-J13-01-000304	CPNE-CWL-01-000296	CPNE-AR3-01-000447	CPEC-E58-01-000735	PACA-UV7-01-000792	PACA-HAL-01-002613	SNEG-ZXX-01-001571	WCHO-WSU-01-001181	WCHO-203-01-000554	CPRO-UWE-01-001731	PACA-UV7-01-002530	PACA-HAL-01-002122	WCHO-WSU-01-000459	WCHO-203-01-000295	SNEG-ZXX-01-000097	SNEG-ZXX-01-000709
cluster32 CABO-LLG-01-000006	CABO-S26-01-000925	CPSI-CAL-01-000014	CPSI-6BC-01-000968	CPSI-08D-01-000006	CPSI-02D-01-000006	CPSI-01D-01-000006	CCAV-GPI-01-000990	CFEL-FEC-01-000006	CPEC-E58-01-000258	CPNE-LPC-01-000948	CPNE-TW1-01-000775	CPNE-J13-01-000749	CPNE-AR3-01-001103	CPNE-CWL-01-000733	CMUR-NIG-01-000027	CTRA-DUW-01-000668	CTRA-DLC-01-000226	CTRA-DEC-01-000226	CTRA-G97-01-000243	CTRA-G93-01-000241	CTRA-G74-01-000242	CTRA-G22-01-000245	CTRA-BTZ-01-000653	CTRA-BJA-01-000647	CTRA-AHA-01-000679	CTRA-SWE-01-000225	CTRA-E15-01-000246	CTRA-E11-01-000244	CTRA-L2B-01-000019	CTRA-434-01-000019	PACA-UV7-01-002698	PACA-HAL-01-001443	WCHO-WSU-01-000033	WCHO-203-01-001467	CPRO-UWE-01-000009	SNEG-ZXX-01-000021	CCAV-GPI-01-000638	CPEC-E58-01-000901	CPSI-CAL-01-000363	CPSI-6BC-01-000625	CPSI-08D-01-000352	CPSI-02D-01-000352	CPSI-01D-01-000352	CPRO-UWE-01-000688	CTRA-SWE-01-000842	CTRA-L2B-01-000280	CTRA-E15-01-000892	CTRA-E11-01-000891	CTRA-434-01-000280	CTRA-G97-01-000885	CTRA-G93-01-000886	CTRA-G74-01-000884	CTRA-BJA-01-000033	CTRA-G22-01-000892	CTRA-DUW-01-000033	CTRA-DLC-01-000844	CTRA-DEC-01-000844	CABO-S26-01-000585	CABO-LLG-01-000349	CTRA-BTZ-01-000033	CTRA-AHA-01-000033	CPNE-TW1-01-000123	CPNE-LPC-01-000485	CPNE-CWL-01-000117	CPNE-AR3-01-000638	CFEL-FEC-01-000360	CPNE-J13-01-000123	CMUR-NIG-01-000301	WCHO-WSU-01-000761	WCHO-203-01-001122	PACA-HAL-01-001426	PACA-UV7-01-000983	SNEG-ZXX-01-001613
cluster33 CABO-LLG-01-000082	CABO-S26-01-000849	CPSI-CAL-01-000093	CPSI-6BC-01-000892	CPSI-08D-01-000083	CPSI-02D-01-000083	CPSI-01D-01-000083	CFEL-FEC-01-000085	CCAV-GPI-01-000913	CPNE-LPC-01-000864	CPNE-TW1-01-000862	CPNE-J13-01-000835	CPNE-CWL-01-000819	CPNE-AR3-01-001014	CPEC-E58-01-000181	CTRA-SWE-01-000178	CTRA-L2B-01-000066	CTRA-G97-01-000192	CTRA-G93-01-000191	CTRA-G74-01-000191	CTRA-G22-01-000194	CTRA-E15-01-000196	CTRA-E11-01-000196	CTRA-DUW-01-000715	CTRA-DLC-01-000179	CTRA-DEC-01-000179	CTRA-BTZ-01-000700	CTRA-BJA-01-000694	CTRA-434-01-000066	CTRA-AHA-01-000726	CMUR-NIG-01-000075	SNEG-ZXX-01-002169	WCHO-WSU-01-001746	WCHO-203-01-000059	CPRO-UWE-01-000021	PACA-HAL-01-002805	PACA-UV7-01-000196	SNEG-ZXX-01-000364	CPEC-E58-01-000176	CTRA-L2B-01-000071	CTRA-434-01-000071	CABO-S26-01-000845	CABO-LLG-01-000087	CTRA-BTZ-01-000705	CTRA-BJA-01-000699	CTRA-AHA-01-000731	CTRA-SWE-01-000173	CTRA-G97-01-000187	CTRA-G93-01-000186	CTRA-G74-01-000186	CTRA-G22-01-000189	CTRA-E15-01-000191	CTRA-E11-01-000191	CTRA-DUW-01-000720	CTRA-DLC-01-000174	CTRA-DEC-01-000174	CPSI-CAL-01-000098	CPSI-6BC-01-000887	CPSI-08D-01-000088	CPSI-02D-01-000088	CPSI-01D-01-000088	CPNE-TW1-01-000868	CPNE-LPC-01-000859	CPNE-J13-01-000841	CPNE-CWL-01-000823	CPNE-AR3-01-001008	CMUR-NIG-01-000081	PACA-HAL-01-002333	PACA-UV7-01-002372	CFEL-FEC-01-000090	CCAV-GPI-01-000908	CPRO-UWE-01-001479	WCHO-WSU-01-001593	WCHO-203-01-000204
cluster34 CABO-LLG-01-000088	CABO-S26-01-000844	CPSI-CAL-01-000099	CPSI-6BC-01-000886	CPSI-08D-01-000089	CPSI-02D-01-000089	CPSI-01D-01-000089	CCAV-GPI-01-000907	CFEL-FEC-01-000091	CPNE-TW1-01-000869	CPNE-J13-01-000842	CPNE-CWL-01-000824	CPNE-AR3-01-001007	CPNE-LPC-01-000858	CPEC-E58-01-000175	CMUR-NIG-01-000082	CTRA-L2B-01-000072	CTRA-DUW-01-000721	CTRA-DLC-01-000173	CTRA-DEC-01-000173	CTRA-BTZ-01-000706	CTRA-BJA-01-000700	CTRA-AHA-01-000732	CTRA-434-01-000072	CTRA-SWE-01-000172	CTRA-E15-01-000190	CTRA-E11-01-000190	CTRA-G97-01-000186	CTRA-G93-01-000185	CTRA-G74-01-000185	CTRA-G22-01-000188	CPRO-UWE-01-000139	PACA-UV7-01-000054	PACA-HAL-01-002035	WCHO-WSU-01-001827	WCHO-203-01-001626	SNEG-ZXX-01-000145	WCHO-WSU-01-000407	WCHO-203-01-000458	CFEL-FEC-01-000221	CTRA-G97-01-000503	CTRA-G93-01-000502	CTRA-G74-01-000501	CTRA-G22-01-000507	CTRA-DUW-01-000418	CTRA-DLC-01-000468	CTRA-DEC-01-000468	CCAV-GPI-01-000778	CTRA-AHA-01-000429	CTRA-L2B-01-000647	CTRA-434-01-000647	CTRA-SWE-01-000468	CTRA-E15-01-000506	CTRA-E11-01-000503	CPEC-E58-01-000060	CMUR-NIG-01-000683	CTRA-BTZ-01-000408	CTRA-BJA-01-000401	CABO-LLG-01-000212	CABO-S26-01-000722	CPSI-CAL-01-000226	CPSI-6BC-01-000763	CPSI-08D-01-000213	CPSI-02D-01-000213	CPSI-01D-01-000213	CPNE-CWL-01-000943	CPNE-J13-01-000963	CPNE-AR3-01-000878	CPNE-TW1-01-000998	CPNE-LPC-01-000732	PACA-UV7-01-002379	PACA-HAL-01-002342	SNEG-ZXX-01-000537	CPRO-UWE-01-001307
cluster35 CABO-LLG-01-000090	CABO-S26-01-000842	CPSI-CAL-01-000101	CPSI-08D-01-000091	CPSI-02D-01-000091	CPSI-01D-01-000091	CFEL-FEC-01-000093	CCAV-GPI-01-000905	CPSI-6BC-01-000884	CPEC-E58-01-000173	CMUR-NIG-01-000084	CPNE-TW1-01-000871	CPNE-LPC-01-000856	CPNE-J13-01-000844	CPNE-CWL-01-000826	CPNE-AR3-01-001005	CTRA-DLC-01-000171	CTRA-DEC-01-000171	CTRA-SWE-01-000170	CTRA-L2B-01-000074	CTRA-G97-01-000184	CTRA-G93-01-000183	CTRA-G74-01-000183	CTRA-G22-01-000186	CTRA-E15-01-000188	CTRA-E11-01-000188	CTRA-DUW-01-000723	CTRA-BTZ-01-000708	CTRA-BJA-01-000702	CTRA-AHA-01-000734	CTRA-434-01-000074	SNEG-ZXX-01-000422	CPRO-UWE-01-001375	WCHO-WSU-01-001565	WCHO-203-01-000233	PACA-UV7-01-001725	PACA-HAL-01-001072	CPNE-TW1-01-000536	CPNE-LPC-01-000094	CPNE-J13-01-000515	CPNE-CWL-01-000502	CPNE-AR3-01-000230	CPEC-E58-01-000488	CFEL-FEC-01-000780	CCAV-GPI-01-000222	SNEG-ZXX-01-000356	CTRA-SWE-01-000445	CTRA-E15-01-000483	CTRA-E11-01-000480	CTRA-G97-01-000480	CTRA-G93-01-000479	CTRA-G74-01-000478	CTRA-G22-01-000484	CTRA-DUW-01-000441	CTRA-BTZ-01-000431	CTRA-BJA-01-000424	CTRA-AHA-01-000453	CTRA-DLC-01-000447	CTRA-DEC-01-000447	WCHO-WSU-01-001429	WCHO-203-01-001298	CTRA-L2B-01-000670	CTRA-434-01-000670	CPSI-CAL-01-000776	CPSI-6BC-01-000225	CPSI-08D-01-000749	CPSI-02D-01-000755	CPSI-01D-01-000751	CMUR-NIG-01-000707	CABO-S26-01-000216	CABO-LLG-01-000708	CPRO-UWE-01-000442	PACA-UV7-01-002632	PACA-HAL-01-001185
cluster36 CABO-LLG-01-000110	CABO-S26-01-000822	CPSI-CAL-01-000121	CPSI-08D-01-000111	CCAV-GPI-01-000886	CPSI-6BC-01-000864	CPSI-02D-01-000111	CPSI-01D-01-000111	CFEL-FEC-01-000113	CMUR-NIG-01-000103	CTRA-SWE-01-000150	CTRA-E15-01-000165	CTRA-E11-01-000165	CTRA-G97-01-000162	CTRA-G93-01-000161	CTRA-G74-01-000161	CTRA-G22-01-000164	CTRA-BTZ-01-000728	CTRA-BJA-01-000722	CTRA-AHA-01-000754	CTRA-L2B-01-000094	CTRA-434-01-000094	CTRA-DUW-01-000743	CTRA-DLC-01-000151	CTRA-DEC-01-000151	CPEC-E58-01-000153	CPNE-LPC-01-000835	CPNE-TW1-01-000891	CPNE-J13-01-000864	CPNE-CWL-01-000846	CPNE-AR3-01-000985	CPRO-UWE-01-000165	WCHO-WSU-01-000299	WCHO-203-01-001763	PACA-HAL-01-001329	PACA-UV7-01-002132	SNEG-ZXX-01-002065	SNEG-ZXX-01-000656	PACA-HAL-01-000848	PACA-UV7-01-001905	CTRA-L2B-01-000128	CTRA-434-01-000128	CTRA-SWE-01-000116	CTRA-E15-01-000128	CTRA-E11-01-000128	CPNE-LPC-01-000797	CPNE-TW1-01-000930	CPNE-J13-01-000900	CPNE-CWL-01-000882	CPNE-AR3-01-000946	CPEC-E58-01-000117	WCHO-WSU-01-001360	WCHO-203-01-001221	CMUR-NIG-01-000140	CPRO-UWE-01-001248	CTRA-AHA-01-000790	CTRA-G97-01-000125	CTRA-G93-01-000125	CTRA-G74-01-000125	CTRA-G22-01-000127	CTRA-DUW-01-000777	CTRA-DLC-01-000118	CTRA-DEC-01-000118	CTRA-BTZ-01-000762	CTRA-BJA-01-000756	CFEL-FEC-01-000150	CCAV-GPI-01-000852	CPSI-CAL-01-000157	CPSI-08D-01-000146	CPSI-02D-01-000146	CPSI-01D-01-000146	CPSI-6BC-01-000829	CABO-S26-01-000786	CABO-LLG-01-000145
cluster37 CABO-LLG-01-000450	CABO-S26-01-000476	CPSI-CAL-01-000493	CPSI-6BC-01-000501	CPSI-08D-01-000475	CPSI-02D-01-000478	CPSI-01D-01-000474	CCAV-GPI-01-000499	CFEL-FEC-01-000498	CPNE-J13-01-000271	CPNE-CWL-01-000263	CPNE-AR3-01-000480	CPNE-LPC-01-000343	CPEC-E58-01-000770	CPNE-TW1-01-000278	CTRA-SWE-01-000695	CTRA-L2B-01-000423	CTRA-E15-01-000737	CTRA-E11-01-000734	CTRA-434-01-000423	CMUR-NIG-01-000454	CTRA-G97-01-000732	CTRA-G93-01-000733	CTRA-G74-01-000731	CTRA-DUW-01-000189	CTRA-DLC-01-000691	CTRA-DEC-01-000691	CTRA-BTZ-01-000184	CTRA-BJA-01-000177	CTRA-AHA-01-000197	CTRA-G22-01-000739	CPRO-UWE-01-001071	PACA-HAL-01-002376	PACA-UV7-01-001310	SNEG-ZXX-01-000974	WCHO-WSU-01-000996	WCHO-203-01-000831	CFEL-FEC-01-000670	CPNE-J13-01-000041	CABO-S26-01-000309	CABO-LLG-01-000615	CPNE-TW1-01-000043	CPNE-CWL-01-000034	CPNE-AR3-01-000723	CPNE-LPC-01-000575	CPSI-CAL-01-000668	CPSI-6BC-01-000328	CPSI-08D-01-000648	CPSI-02D-01-000651	CPSI-01D-01-000647	CPEC-E58-01-000591	CMUR-NIG-01-000605	CCAV-GPI-01-000325	CTRA-SWE-01-000546	CTRA-L2B-01-000571	CTRA-E15-01-000584	CTRA-E11-01-000581	CTRA-434-01-000571	CTRA-DUW-01-000339	CTRA-DLC-01-000544	CTRA-DEC-01-000544	CTRA-G97-01-000582	CTRA-G93-01-000583	CTRA-G74-01-000581	CTRA-G22-01-000587	CTRA-BTZ-01-000331	CTRA-BJA-01-000324	CTRA-AHA-01-000347	WCHO-WSU-01-001395	WCHO-203-01-001184	PACA-HAL-01-001220	PACA-UV7-01-000371	CPRO-UWE-01-000477	SNEG-ZXX-01-001812
cluster38 CABO-LLG-01-000478	CABO-S26-01-000447	CPSI-CAL-01-000522	CPSI-6BC-01-000472	CPSI-08D-01-000504	CPSI-02D-01-000507	CPSI-01D-01-000503	CFEL-FEC-01-000526	CCAV-GPI-01-000470	CPEC-E58-01-000738	CTRA-G97-01-000675	CTRA-G93-01-000676	CTRA-G74-01-000674	CTRA-G22-01-000682	CTRA-SWE-01-000638	CTRA-E15-01-000679	CTRA-E11-01-000676	CTRA-DUW-01-000246	CTRA-DLC-01-000635	CTRA-DEC-01-000635	CTRA-BTZ-01-000239	CTRA-BJA-01-000232	CTRA-AHA-01-000253	CTRA-L2B-01-000480	CTRA-434-01-000480	CMUR-NIG-01-000509	CPNE-TW1-01-000310	CPNE-LPC-01-000312	CPNE-J13-01-000301	CPNE-CWL-01-000293	CPNE-AR3-01-000450	PACA-UV7-01-001795	PACA-HAL-01-002279	SNEG-ZXX-01-001567	WCHO-WSU-01-001172	WCHO-203-01-000547	CPRO-UWE-01-001727	CPNE-TW1-01-000671	CPNE-J13-01-000646	CPNE-CWL-01-000632	CPNE-AR3-01-000095	CPNE-LPC-01-001055	CPEC-E58-01-000354	CFEL-FEC-01-000915	CABO-S26-01-000086	CABO-LLG-01-000840	CCAV-GPI-01-000088	SNEG-ZXX-01-000243	CPSI-CAL-01-000914	CPSI-6BC-01-000097	CPSI-08D-01-000883	CPSI-02D-01-000889	CPSI-01D-01-000885	CPRO-UWE-01-000402	PACA-UV7-01-000482	PACA-HAL-01-000447	WCHO-WSU-01-001479	CMUR-NIG-01-000808	CTRA-SWE-01-000344	CTRA-G97-01-000370	CTRA-G93-01-000369	CTRA-G74-01-000368	CTRA-G22-01-000373	CTRA-E15-01-000374	CTRA-E11-01-000371	CTRA-DUW-01-000544	CTRA-DLC-01-000347	CTRA-DEC-01-000347	CTRA-BTZ-01-000533	CTRA-BJA-01-000526	CTRA-AHA-01-000556	CTRA-L2B-01-000772	CTRA-434-01-000772	WCHO-203-01-001916
cluster39 CABO-LLG-01-000485	CABO-S26-01-000440	CPSI-CAL-01-000528	CPSI-6BC-01-000465	CPSI-08D-01-000511	CPSI-02D-01-000514	CPSI-01D-01-000510	CFEL-FEC-01-000533	CCAV-GPI-01-000464	CPNE-LPC-01-000306	CPNE-TW1-01-000317	CPNE-CWL-01-000300	CPNE-AR3-01-000443	CPNE-J13-01-000308	CTRA-SWE-01-000631	CTRA-E15-01-000672	CTRA-E11-01-000669	CPEC-E58-01-000731	CTRA-L2B-01-000487	CTRA-434-01-000487	CMUR-NIG-01-000516	CTRA-G97-01-000668	CTRA-G93-01-000669	CTRA-G74-01-000667	CTRA-G22-01-000675	CTRA-DUW-01-000253	CTRA-DLC-01-000628	CTRA-DEC-01-000628	CTRA-BTZ-01-000246	CTRA-BJA-01-000239	CTRA-AHA-01-000260	CPRO-UWE-01-001081	PACA-UV7-01-001540	PACA-HAL-01-001729	WCHO-WSU-01-000987	WCHO-203-01-000840	SNEG-ZXX-01-000948	CPSI-CAL-01-000636	CPSI-6BC-01-000361	CPSI-08D-01-000615	CPSI-02D-01-000618	CPSI-01D-01-000614	CABO-S26-01-000341	CABO-LLG-01-000582	CFEL-FEC-01-000638	CCAV-GPI-01-000361	CPNE-AR3-01-000324	CPNE-TW1-01-000437	CPNE-LPC-01-000186	CPNE-J13-01-000421	CPNE-CWL-01-000410	CTRA-L2B-01-000512	CTRA-434-01-000512	CTRA-SWE-01-000606	CTRA-G97-01-000643	CTRA-G93-01-000644	CTRA-G74-01-000642	CTRA-G22-01-000649	CTRA-E15-01-000646	CTRA-E11-01-000643	CTRA-DUW-01-000278	CTRA-BTZ-01-000271	CTRA-AHA-01-000285	CTRA-DLC-01-000603	CTRA-DEC-01-000603	CTRA-BJA-01-000264	CMUR-NIG-01-000542	CPEC-E58-01-000620	WCHO-WSU-01-000274	WCHO-203-01-001688	PACA-UV7-01-000521	PACA-HAL-01-000486	SNEG-ZXX-01-001897	CPRO-UWE-01-000306
cluster40 CABO-LLG-01-000567	CABO-S26-01-000355	CPSI-CAL-01-000622	CPSI-6BC-01-000376	CPSI-08D-01-000600	CPSI-02D-01-000603	CPSI-01D-01-000599	CCAV-GPI-01-000377	CFEL-FEC-01-000623	CPEC-E58-01-000636	CPNE-TW1-01-000423	CPNE-LPC-01-000203	CPNE-J13-01-000407	CPNE-CWL-01-000396	CPNE-AR3-01-000339	CTRA-SWE-01-000620	CTRA-L2B-01-000498	CTRA-G97-01-000657	CTRA-G93-01-000658	CTRA-G74-01-000656	CTRA-G22-01-000663	CTRA-E15-01-000660	CTRA-E11-01-000657	CTRA-DUW-01-000264	CTRA-DLC-01-000617	CTRA-DEC-01-000617	CTRA-BTZ-01-000257	CTRA-BJA-01-000250	CTRA-AHA-01-000271	CTRA-434-01-000498	CMUR-NIG-01-000527	SNEG-ZXX-01-001574	PACA-UV7-01-001804	PACA-HAL-01-002289	WCHO-WSU-01-000605	WCHO-203-01-000420	CPRO-UWE-01-001160	WCHO-WSU-01-001669	WCHO-203-01-000137	CPRO-UWE-01-000235	SNEG-ZXX-01-000173	CPEC-E58-01-000349	CPNE-LPC-01-001050	CPNE-TW1-01-000676	CPNE-J13-01-000651	CPNE-CWL-01-000637	CPNE-AR3-01-000090	CCAV-GPI-01-000083	CFEL-FEC-01-000920	PACA-UV7-01-000025	PACA-HAL-01-002003	CPSI-CAL-01-000919	CPSI-6BC-01-000092	CPSI-08D-01-000888	CPSI-02D-01-000894	CPSI-01D-01-000890	CMUR-NIG-01-000813	CTRA-BTZ-01-000538	CABO-S26-01-000081	CABO-LLG-01-000845	CTRA-SWE-01-000339	CTRA-G97-01-000365	CTRA-G93-01-000364	CTRA-G74-01-000363	CTRA-G22-01-000368	CTRA-E15-01-000369	CTRA-E11-01-000366	CTRA-AHA-01-000561	CTRA-DUW-01-000549	CTRA-DLC-01-000342	CTRA-DEC-01-000342	CTRA-BJA-01-000531	CTRA-L2B-01-000777	CTRA-434-01-000777
cluster41 CABO-LLG-01-000137	CABO-S26-01-000794	CPSI-CAL-01-000149	CPSI-6BC-01-000837	CPSI-08D-01-000138	CPSI-02D-01-000138	CPSI-01D-01-000138	CCAV-GPI-01-000860	CFEL-FEC-01-000142	CTRA-G22-01-000135	CTRA-E15-01-000136	CTRA-E11-01-000136	CTRA-DUW-01-000769	CTRA-DLC-01-000126	CTRA-DEC-01-000126	CTRA-AHA-01-000782	CTRA-G97-01-000133	CTRA-G93-01-000133	CTRA-G74-01-000133	CMUR-NIG-01-000132	CPNE-TW1-01-000921	CPNE-LPC-01-000805	CPNE-J13-01-000892	CPNE-CWL-01-000874	CPNE-AR3-01-000954	CPEC-E58-01-000125	CTRA-L2B-01-000120	CTRA-434-01-000120	CTRA-SWE-01-000124	CTRA-BTZ-01-000754	CTRA-BJA-01-000748	WCHO-WSU-01-000225	WCHO-203-01-001242	CPRO-UWE-01-001528	PACA-UV7-01-000149	PACA-HAL-01-000574	SNEG-ZXX-01-001977	CPRO-UWE-01-000768	SNEG-ZXX-01-000637	PACA-UV7-01-000841	PACA-HAL-01-002564	CPNE-TW1-01-000186	CPNE-J13-01-000183	CPNE-CWL-01-000179	CPNE-AR3-01-000573	CPNE-LPC-01-000430	CTRA-SWE-01-000756	CTRA-L2B-01-000369	CTRA-E15-01-000800	CTRA-E11-01-000799	CTRA-434-01-000369	CPEC-E58-01-000841	CTRA-G97-01-000796	CTRA-G93-01-000797	CTRA-G74-01-000795	CTRA-BTZ-01-000120	CTRA-BJA-01-000118	CTRA-AHA-01-000125	CTRA-G22-01-000804	CTRA-DUW-01-000123	CTRA-DLC-01-000757	CTRA-DEC-01-000757	CABO-S26-01-000515	CABO-LLG-01-000416	CCAV-GPI-01-000541	WCHO-WSU-01-000855	CFEL-FEC-01-000455	CPSI-CAL-01-000452	CPSI-6BC-01-000542	CPSI-08D-01-000434	CPSI-02D-01-000437	CPSI-01D-01-000433	CMUR-NIG-01-000394
cluster42 CABO-LLG-01-000213	CABO-S26-01-000721	CPSI-CAL-01-000227	CPSI-6BC-01-000762	CPSI-08D-01-000214	CPSI-02D-01-000214	CPSI-01D-01-000214	CFEL-FEC-01-000223	CCAV-GPI-01-000776	CPEC-E58-01-000059	CPNE-LPC-01-000731	CPNE-TW1-01-000999	CPNE-J13-01-000964	CPNE-CWL-01-000944	CPNE-AR3-01-000877	CTRA-L2B-01-000185	CTRA-434-01-000185	CTRA-SWE-01-000059	CTRA-E15-01-000065	CTRA-E11-01-000065	CTRA-G97-01-000065	CTRA-G93-01-000065	CTRA-G74-01-000065	CTRA-G22-01-000065	CTRA-BTZ-01-000819	CTRA-BJA-01-000813	CTRA-AHA-01-000847	CTRA-DUW-01-000834	CTRA-DLC-01-000064	CTRA-DEC-01-000064	CMUR-NIG-01-000201	PACA-UV7-01-000205	PACA-HAL-01-000239	CPRO-UWE-01-001306	WCHO-203-01-000456	WCHO-WSU-01-000409	PACA-UV7-01-001938	PACA-HAL-01-000814	CFEL-FEC-01-000661	WCHO-203-01-001175	SNEG-ZXX-01-001804	WCHO-WSU-01-001380	CPEC-E58-01-000596	CPNE-TW1-01-000056	CPNE-CWL-01-000050	CPNE-LPC-01-000560	CPNE-J13-01-000056	CPNE-AR3-01-000707	CCAV-GPI-01-000338	CPSI-CAL-01-000659	CPSI-6BC-01-000337	CPSI-08D-01-000639	CPSI-02D-01-000642	CPSI-01D-01-000638	CABO-S26-01-000318	CABO-LLG-01-000606	CTRA-L2B-01-000532	CTRA-434-01-000532	CPRO-UWE-01-001261	CTRA-SWE-01-000586	CTRA-E15-01-000625	CTRA-E11-01-000622	CTRA-G97-01-000622	CTRA-G93-01-000623	CTRA-G74-01-000621	CTRA-G22-01-000628	CTRA-DUW-01-000298	CTRA-DLC-01-000584	CTRA-DEC-01-000584	CTRA-BTZ-01-000291	CTRA-BJA-01-000284	CTRA-AHA-01-000305	CMUR-NIG-01-000562
cluster43 CABO-LLG-01-000217	CABO-S26-01-000717	CPSI-CAL-01-000231	CPSI-6BC-01-000758	CPSI-08D-01-000218	CPSI-02D-01-000218	CPSI-01D-01-000218	CFEL-FEC-01-000227	CCAV-GPI-01-000772	CPNE-LPC-01-000727	CPNE-J13-01-000968	CPNE-CWL-01-000950	CPNE-AR3-01-000871	CPEC-E58-01-000055	CPNE-TW1-01-001003	CTRA-G97-01-000059	CTRA-G93-01-000059	CTRA-G74-01-000059	CTRA-G22-01-000059	CTRA-DUW-01-000839	CTRA-DLC-01-000059	CTRA-DEC-01-000059	CTRA-BJA-01-000818	CTRA-AHA-01-000853	CTRA-L2B-01-000190	CTRA-434-01-000190	CTRA-BTZ-01-000824	CTRA-SWE-01-000054	CTRA-E15-01-000059	CTRA-E11-01-000059	CMUR-NIG-01-000206	WCHO-WSU-01-000417	CPRO-UWE-01-001298	PACA-UV7-01-000303	PACA-HAL-01-000955	SNEG-ZXX-01-000700	CTRA-BTZ-01-000025	CTRA-AHA-01-000025	CTRA-SWE-01-000850	CTRA-E15-01-000900	CTRA-E11-01-000899	CTRA-L2B-01-000272	CTRA-434-01-000272	CTRA-G97-01-000893	CTRA-G93-01-000894	CTRA-G74-01-000892	CTRA-G22-01-000900	CTRA-DLC-01-000852	CTRA-DEC-01-000852	CTRA-BJA-01-000025	CTRA-DUW-01-000025	CMUR-NIG-01-000293	CCAV-GPI-01-000646	CPNE-LPC-01-000493	CPNE-CWL-01-000109	CPNE-TW1-01-000115	CPNE-J13-01-000115	CPNE-AR3-01-000646	CPEC-E58-01-000910	CPSI-CAL-01-000355	CPSI-6BC-01-000633	CPSI-08D-01-000344	CPSI-02D-01-000344	CPSI-01D-01-000344	CFEL-FEC-01-000352	CABO-LLG-01-000341	CABO-S26-01-000593	WCHO-WSU-01-000686	WCHO-203-01-001056	PACA-UV7-01-000908	PACA-HAL-01-002501	CPRO-UWE-01-000653	SNEG-ZXX-01-001625
cluster44 CABO-LLG-01-000410	CABO-S26-01-000523	CPSI-6BC-01-000552	CPSI-08D-01-000424	CPSI-02D-01-000427	CPSI-01D-01-000424	CPSI-CAL-01-000442	CCAV-GPI-01-000547	CFEL-FEC-01-000441	CPEC-E58-01-000827	CPEC-E58-01-000834	CMUR-NIG-01-000432	CMUR-NIG-01-000433	CMUR-NIG-01-000434	CPSI-02D-01-000426	CPSI-08D-01-000423	CPSI-01D-01-000423	CPSI-CAL-01-000441	CTRA-E15-01-000758	CTRA-E11-01-000756	CTRA-DUW-01-000167	CTRA-DLC-01-000713	CTRA-DEC-01-000713	CTRA-SWE-01-000716	CTRA-G22-01-000762	CTRA-G97-01-000755	CTRA-G93-01-000756	CTRA-G74-01-000754	CTRA-BTZ-01-000162	CTRA-BJA-01-000156	CTRA-G97-01-000754	CTRA-G93-01-000755	CTRA-G74-01-000753	CTRA-G22-01-000761	CTRA-E15-01-000757	CTRA-E11-01-000755	CTRA-SWE-01-000715	CTRA-DUW-01-000168	CTRA-DLC-01-000712	CTRA-DEC-01-000712	CTRA-AHA-01-000172	CTRA-BTZ-01-000161	CTRA-BJA-01-000155	CTRA-AHA-01-000170	CTRA-AHA-01-000173	CTRA-BJA-01-000157	CTRA-BTZ-01-000165	CTRA-BJA-01-000158	CTRA-AHA-01-000174	CTRA-BTZ-01-000164	CTRA-BTZ-01-000163	CTRA-AHA-01-000171	CTRA-E15-01-000756	CTRA-E11-01-000754	CTRA-G97-01-000753	CTRA-G93-01-000754	CTRA-G74-01-000752	CTRA-G22-01-000760	CTRA-BTZ-01-000166	CTRA-BJA-01-000159	CTRA-AHA-01-000175	CTRA-SWE-01-000714	CTRA-DUW-01-000169	CTRA-DLC-01-000711	CTRA-DEC-01-000711	CTRA-BTZ-01-000160	CTRA-BJA-01-000154	CTRA-AHA-01-000169	CTRA-DUW-01-000166	CTRA-DLC-01-000714	CTRA-DEC-01-000714	CTRA-SWE-01-000717	CFEL-FEC-01-000430
cluster45 CABO-LLG-01-000452	CABO-S26-01-000474	CPSI-CAL-01-000495	CPSI-6BC-01-000499	CPSI-08D-01-000477	CPSI-02D-01-000480	CPSI-01D-01-000476	CFEL-FEC-01-000500	CCAV-GPI-01-000497	CMUR-NIG-01-000456	CPNE-LPC-01-000340	CPNE-TW1-01-000280	CPNE-J13-01-000273	CPNE-AR3-01-000478	CPNE-CWL-01-000265	CTRA-L2B-01-000425	CTRA-434-01-000425	CPEC-E58-01-000768	CTRA-SWE-01-000693	CTRA-E15-01-000735	CTRA-E11-01-000732	CTRA-G97-01-000730	CTRA-G93-01-000731	CTRA-G22-01-000737	CTRA-DUW-01-000191	CTRA-DLC-01-000689	CTRA-DEC-01-000689	CTRA-BTZ-01-000186	CTRA-AHA-01-000199	CTRA-G74-01-000729	CTRA-BJA-01-000179	PACA-UV7-01-001312	PACA-HAL-01-002378	SNEG-ZXX-01-000972	CPRO-UWE-01-001073	WCHO-WSU-01-000993	WCHO-203-01-000834	PACA-UV7-01-000742	WCHO-WSU-01-001531	WCHO-203-01-001863	CPRO-UWE-01-000350	PACA-HAL-01-002664	CPNE-TW1-01-000739	CPNE-J13-01-000712	CPNE-CWL-01-000698	CPNE-AR3-01-000028	CPNE-LPC-01-000985	CTRA-L2B-01-000028	CTRA-BTZ-01-000662	CTRA-434-01-000028	CTRA-SWE-01-000216	CTRA-E15-01-000237	CTRA-E11-01-000235	CTRA-G22-01-000236	CTRA-G97-01-000234	CTRA-G93-01-000232	CTRA-G74-01-000233	CTRA-BJA-01-000656	CTRA-AHA-01-000688	CCAV-GPI-01-000024	CTRA-DUW-01-000677	CTRA-DLC-01-000217	CTRA-DEC-01-000217	CFEL-FEC-01-000978	CABO-S26-01-000025	CMUR-NIG-01-000036	CPSI-CAL-01-000978	CPSI-6BC-01-000033	CPSI-08D-01-000947	CPSI-02D-01-000952	CPSI-01D-01-000949	CABO-LLG-01-000899	CPEC-E58-01-000294
cluster46 CABO-LLG-01-000453	CABO-S26-01-000473	CPSI-CAL-01-000496	CPSI-6BC-01-000498	CPSI-08D-01-000478	CPSI-02D-01-000481	CPSI-01D-01-000477	CCAV-GPI-01-000496	CFEL-FEC-01-000501	CPNE-LPC-01-000339	CPNE-TW1-01-000281	CPNE-J13-01-000274	CPNE-CWL-01-000266	CPNE-AR3-01-000477	CTRA-G97-01-000729	CTRA-G93-01-000730	CTRA-G74-01-000728	CTRA-G22-01-000736	CTRA-DUW-01-000192	CTRA-DLC-01-000688	CTRA-DEC-01-000688	CTRA-BTZ-01-000187	CTRA-AHA-01-000200	CTRA-SWE-01-000692	CTRA-E15-01-000734	CTRA-E11-01-000731	CTRA-L2B-01-000426	CTRA-434-01-000426	CTRA-BJA-01-000180	CPEC-E58-01-000767	CMUR-NIG-01-000457	CPRO-UWE-01-001074	PACA-UV7-01-001313	PACA-HAL-01-002379	WCHO-WSU-01-000992	SNEG-ZXX-01-000971	WCHO-203-01-000835	WCHO-WSU-01-001532	WCHO-203-01-001864	CTRA-G97-01-000233	CTRA-G93-01-000231	CTRA-G74-01-000232	CTRA-G22-01-000235	CTRA-DUW-01-000678	CTRA-DLC-01-000216	CTRA-DEC-01-000216	CTRA-BTZ-01-000663	CTRA-BJA-01-000657	CTRA-AHA-01-000689	CTRA-SWE-01-000215	CTRA-E15-01-000236	CTRA-E11-01-000234	CTRA-L2B-01-000029	CTRA-434-01-000029	CPSI-CAL-01-000977	CPSI-6BC-01-000034	CPSI-08D-01-000946	CPSI-02D-01-000951	CPSI-01D-01-000948	CABO-LLG-01-000898	PACA-HAL-01-002665	PACA-UV7-01-000741	CPRO-UWE-01-000349	CABO-S26-01-000026	CCAV-GPI-01-000025	CMUR-NIG-01-000037	CFEL-FEC-01-000977	CPNE-LPC-01-000986	CPNE-TW1-01-000738	CPNE-J13-01-000711	CPNE-CWL-01-000697	CPNE-AR3-01-000029	CPEC-E58-01-000295
cluster47 PACA-HAL-01-000897	PACA-UV7-01-001598	PACA-UV7-01-000275	PACA-UV7-01-000438	PACA-UV7-01-001840	PACA-UV7-01-000294	PACA-UV7-01-001826	PACA-UV7-01-000274	WCHO-203-01-000310	WCHO-WSU-01-001092	WCHO-203-01-000671	WCHO-WSU-01-000476	WCHO-203-01-000740	WCHO-WSU-01-001861	WCHO-WSU-01-001655	WCHO-WSU-01-000542	WCHO-203-01-000046	WCHO-WSU-01-000624	WCHO-WSU-01-000001	WCHO-203-01-001710	WCHO-203-01-001407	WCHO-203-01-001413	WCHO-203-01-001000	WCHO-WSU-01-000646	WCHO-WSU-01-000517	WCHO-203-01-000437	WCHO-203-01-001482	WCHO-203-01-001157	WCHO-203-01-001608	WCHO-203-01-001701	WCHO-203-01-000342	WCHO-203-01-001443	PACA-UV7-01-002284	WCHO-WSU-01-000048	WCHO-203-01-001451	WCHO-203-01-001026	WCHO-203-01-000663	WCHO-WSU-01-000009	PACA-UV7-01-000439	WCHO-203-01-001702	PACA-UV7-01-002283	PACA-UV7-01-001787	WCHO-WSU-01-001911	WCHO-203-01-001728	WCHO-WSU-01-001072	WCHO-WSU-01-001658	PACA-UV7-01-001595	WCHO-203-01-001729	WCHO-WSU-01-001912	PACA-UV7-01-001594	WCHO-WSU-01-000047	WCHO-203-01-001452	WCHO-203-01-001446	PACA-UV7-01-001596	PACA-UV7-01-001597	PACA-UV7-01-002291	WCHO-203-01-001444	PACA-UV7-01-002285	WCHO-203-01-001025	WCHO-203-01-001752	WCHO-WSU-01-001843	WCHO-WSU-01-001071	PACA-UV7-01-002286	WCHO-203-01-001024	PACA-UV7-01-002287	PACA-UV7-01-001894	WCHO-WSU-01-001913	WCHO-203-01-000603	PACA-UV7-01-000622	WCHO-203-01-000605	WCHO-WSU-01-001914	WCHO-203-01-001730	WCHO-203-01-000434
cluster48 PACA-HAL-01-002159	PACA-UV7-01-002495	CABO-LLG-01-000133	CABO-S26-01-000798	CPSI-CAL-01-000145	CPSI-6BC-01-000841	CPSI-08D-01-000134	CPSI-02D-01-000134	CPSI-01D-01-000134	CCAV-GPI-01-000864	CFEL-FEC-01-000138	CPNE-LPC-01-000810	CPNE-TW1-01-000917	CPNE-J13-01-000888	CPNE-CWL-01-000870	CPNE-AR3-01-000958	CPEC-E58-01-000129	CMUR-NIG-01-000127	CTRA-434-01-000116	CTRA-G97-01-000139	CTRA-G93-01-000139	CTRA-G74-01-000139	CTRA-SWE-01-000128	CTRA-L2B-01-000116	CTRA-E15-01-000142	CTRA-E11-01-000142	CTRA-BTZ-01-000750	CTRA-AHA-01-000777	CTRA-G22-01-000141	CTRA-DUW-01-000765	CTRA-DLC-01-000130	CTRA-DEC-01-000130	CTRA-BJA-01-000744	SNEG-ZXX-01-001969	CPRO-UWE-01-001520	WCHO-WSU-01-000230	WCHO-203-01-001248	CPNE-TW1-01-000951	CPNE-J13-01-000921	CPNE-CWL-01-000903	CPNE-AR3-01-000925	CPNE-LPC-01-000778	CPEC-E58-01-000096	SNEG-ZXX-01-000696	CMUR-NIG-01-000158	WCHO-WSU-01-001331	WCHO-203-01-000020	CABO-LLG-01-000164	CTRA-L2B-01-000146	CTRA-434-01-000146	CABO-S26-01-000767	CTRA-SWE-01-000098	CTRA-G97-01-000107	CTRA-G93-01-000107	CTRA-G74-01-000107	CTRA-G22-01-000108	CTRA-E15-01-000109	CTRA-E11-01-000109	CTRA-BTZ-01-000780	CTRA-BJA-01-000774	CTRA-AHA-01-000808	CPSI-CAL-01-000178	CPSI-6BC-01-000810	CPSI-08D-01-000166	CPSI-02D-01-000166	CPSI-01D-01-000166	CTRA-DUW-01-000795	CCAV-GPI-01-000832	CFEL-FEC-01-000170	CPRO-UWE-01-001224	PACA-UV7-01-002042	PACA-HAL-01-000368
cluster49 CABO-LLG-01-000238	CABO-S26-01-000697	CPSI-CAL-01-000251	CPSI-6BC-01-000737	CPSI-08D-01-000239	CPSI-02D-01-000239	CPSI-01D-01-000239	CFEL-FEC-01-000249	CCAV-GPI-01-000751	CPNE-LPC-01-000691	CPNE-TW1-01-001030	CPNE-J13-01-000992	CPNE-CWL-01-000975	CPNE-AR3-01-000842	CMUR-NIG-01-000227	CPEC-E58-01-000032	CTRA-L2B-01-000210	CTRA-434-01-000210	CTRA-SWE-01-000034	CTRA-G97-01-000038	CTRA-G93-01-000038	CTRA-G74-01-000038	CTRA-E15-01-000038	CTRA-E11-01-000038	CTRA-BTZ-01-000844	CTRA-BJA-01-000838	CTRA-AHA-01-000873	CTRA-G22-01-000038	CTRA-DUW-01-000859	CTRA-DLC-01-000040	CTRA-DEC-01-000040	PACA-HAL-01-000189	PACA-UV7-01-000417	CPRO-UWE-01-000638	WCHO-WSU-01-000673	SNEG-ZXX-01-001647	CMUR-NIG-01-000484	CTRA-DUW-01-000219	CTRA-SWE-01-000665	CTRA-G97-01-000702	CTRA-G93-01-000703	CTRA-G74-01-000701	CTRA-G22-01-000709	CTRA-E15-01-000707	CTRA-E11-01-000704	CTRA-L2B-01-000453	CTRA-434-01-000453	CTRA-BTZ-01-000213	CTRA-BJA-01-000206	CTRA-AHA-01-000227	CTRA-DLC-01-000661	CTRA-DEC-01-000661	CPRO-UWE-01-000859	SNEG-ZXX-01-001781	CABO-S26-01-000487	CPSI-CAL-01-000482	CPSI-6BC-01-000512	CPSI-08D-01-000464	CPSI-02D-01-000467	CPSI-01D-01-000463	CCAV-GPI-01-000510	CFEL-FEC-01-000486	CPNE-TW1-01-000267	CPNE-J13-01-000260	CPNE-CWL-01-000252	CPNE-AR3-01-000493	CPEC-E58-01-000781	CPNE-LPC-01-000352	PACA-UV7-01-001378	PACA-HAL-01-001894	WCHO-WSU-01-000868	WCHO-203-01-001923
cluster50 CABO-LLG-01-000497	CABO-S26-01-000428	CPSI-CAL-01-000540	CPSI-6BC-01-000453	CPSI-08D-01-000523	CPSI-01D-01-000522	CPSI-02D-01-000526	CCAV-GPI-01-000453	CFEL-FEC-01-000545	CTRA-434-01-000339	CTRA-L2B-01-000339	CTRA-AHA-01-000093	CTRA-SWE-01-000784	CTRA-G97-01-000825	CTRA-G93-01-000826	CTRA-G74-01-000824	CTRA-G22-01-000833	CTRA-E15-01-000830	CTRA-E11-01-000830	CTRA-DUW-01-000093	CTRA-DLC-01-000787	CTRA-DEC-01-000787	CTRA-BTZ-01-000092	CTRA-BJA-01-000090	CMUR-NIG-01-000365	CPEC-E58-01-000719	CPNE-TW1-01-000330	CPNE-LPC-01-000294	CPNE-J13-01-000320	CPNE-CWL-01-000312	CPNE-AR3-01-000430	WCHO-WSU-01-000839	WCHO-203-01-001938	CPRO-UWE-01-000751	PACA-UV7-01-002007	PACA-HAL-01-000405	SNEG-ZXX-01-000621	PACA-UV7-01-002113	PACA-HAL-01-001348	CPRO-UWE-01-000218	CCAV-GPI-01-000196	CABO-S26-01-000190	CABO-LLG-01-000734	CPSI-CAL-01-000802	CPSI-6BC-01-000201	CPSI-08D-01-000774	CPSI-02D-01-000780	CPSI-01D-01-000776	CFEL-FEC-01-000807	WCHO-WSU-01-001616	WCHO-203-01-000181	CPEC-E58-01-000462	CMUR-NIG-01-000691	CTRA-L2B-01-000655	CTRA-434-01-000655	CTRA-G97-01-000495	CTRA-G93-01-000494	CTRA-G74-01-000493	CTRA-G22-01-000499	CTRA-DUW-01-000426	CTRA-BTZ-01-000416	CTRA-BJA-01-000409	CTRA-AHA-01-000437	CPNE-TW1-01-000560	CPNE-J13-01-000539	CPNE-CWL-01-000526	CPNE-AR3-01-000205	SNEG-ZXX-01-002036	CPNE-LPC-01-000070	CTRA-SWE-01-000460	CTRA-E15-01-000498	CTRA-E11-01-000495
cluster51 CPRO-UWE-01-000025	PACA-HAL-01-002216	WCHO-203-01-001635	PACA-UV7-01-000084	WCHO-WSU-01-001817	CPRO-UWE-01-000738	WCHO-WSU-01-001337	WCHO-WSU-01-001795	WCHO-203-01-000376	WCHO-203-01-000028	PACA-UV7-01-000448	WCHO-WSU-01-000926	WCHO-203-01-000907	WCHO-WSU-01-000610	WCHO-203-01-000313	WCHO-WSU-01-000447	SNEG-ZXX-01-000523	SNEG-ZXX-01-000015	PACA-HAL-01-002775	PACA-UV7-01-000165	WCHO-WSU-01-000171	WCHO-203-01-000825	WCHO-WSU-01-001004	SNEG-ZXX-01-000199	PACA-UV7-01-001660	WCHO-203-01-000485	WCHO-203-01-000304	WCHO-WSU-01-000384	WCHO-WSU-01-000453	WCHO-203-01-000001	WCHO-WSU-01-000620	WCHO-203-01-000301	WCHO-203-01-000504	WCHO-203-01-000307	WCHO-WSU-01-000449	WCHO-WSU-01-000618	WCHO-203-01-000432	SNEG-ZXX-01-000201	PACA-UV7-01-001589	WCHO-203-01-000482	WCHO-WSU-01-000173	SNEG-ZXX-01-000010	WCHO-203-01-000426	WCHO-203-01-000505	PACA-HAL-01-001373	PACA-HAL-01-002422	WCHO-WSU-01-000385	WCHO-WSU-01-001000	SNEG-ZXX-01-001036	WCHO-203-01-000303	WCHO-WSU-01-000913	WCHO-WSU-01-000625	WCHO-203-01-000438	WCHO-WSU-01-000450	WCHO-203-01-000306	WCHO-WSU-01-000911	WCHO-203-01-000921	WCHO-WSU-01-001003	WCHO-203-01-000476	WCHO-WSU-01-000387	WCHO-203-01-000484	WCHO-203-01-000508	WCHO-WSU-01-000999	WCHO-203-01-000828	WCHO-203-01-000479	WCHO-WSU-01-000177	WCHO-203-01-000481	WCHO-WSU-01-000176	WCHO-203-01-000512	WCHO-WSU-01-000175	WCHO-203-01-000514	WCHO-WSU-01-000178
cluster52 CABO-LLG-01-000148	CABO-S26-01-000783	CPSI-CAL-01-000160	CPSI-6BC-01-000826	CPSI-08D-01-000149	CPSI-02D-01-000149	CPSI-01D-01-000149	CFEL-FEC-01-000153	CCAV-GPI-01-000849	CPNE-TW1-01-000933	CPNE-J13-01-000903	CPNE-CWL-01-000885	CPNE-AR3-01-000943	CPNE-LPC-01-000794	CPEC-E58-01-000114	CTRA-BTZ-01-000765	CTRA-L2B-01-000131	CTRA-BJA-01-000759	CTRA-AHA-01-000793	CTRA-434-01-000131	CMUR-NIG-01-000143	CTRA-SWE-01-000113	CTRA-E15-01-000125	CTRA-E11-01-000125	CTRA-DLC-01-000115	CTRA-DEC-01-000115	CTRA-G97-01-000122	CTRA-G93-01-000122	CTRA-G74-01-000122	CTRA-G22-01-000124	CTRA-DUW-01-000780	PACA-UV7-01-001449	PACA-HAL-01-001824	CTRA-DLC-01-000218	CTRA-DEC-01-000218	SNEG-ZXX-01-000666	CTRA-SWE-01-000217	CTRA-L2B-01-000027	CTRA-G97-01-000235	CTRA-G93-01-000233	CTRA-G74-01-000234	CTRA-G22-01-000237	CTRA-E15-01-000238	CTRA-E11-01-000236	CTRA-DUW-01-000676	CTRA-BTZ-01-000661	CTRA-BJA-01-000655	CTRA-AHA-01-000687	CTRA-434-01-000027	CPNE-J13-01-000716	CMUR-NIG-01-000035	CCAV-GPI-01-000021	CPNE-TW1-01-000743	CPNE-CWL-01-000702	CPNE-AR3-01-000024	CPSI-CAL-01-000982	CPSI-6BC-01-000029	CPSI-08D-01-000951	CPSI-02D-01-000956	CPSI-01D-01-000953	CABO-S26-01-000021	CABO-LLG-01-000903	CFEL-FEC-01-000982	CPEC-E58-01-000290	CPNE-LPC-01-000981	WCHO-WSU-01-001524	PACA-UV7-01-002069	PACA-HAL-01-000340	CPRO-UWE-01-000356	SNEG-ZXX-01-000444	WCHO-203-01-001856
cluster53 CABO-LLG-01-000357	CABO-S26-01-000574	CPSI-CAL-01-000373	CPSI-6BC-01-000615	CPSI-08D-01-000362	CPSI-01D-01-000362	CPSI-02D-01-000362	CCAV-GPI-01-000622	CCAV-GPI-01-000624	CPSI-CAL-01-000374	CPSI-6BC-01-000614	CPSI-08D-01-000363	CPSI-02D-01-000363	CPSI-01D-01-000363	CABO-S26-01-000575	CPSI-CAL-01-000372	CPSI-6BC-01-000616	CPSI-08D-01-000361	CPSI-02D-01-000361	CPSI-01D-01-000361	CFEL-FEC-01-000368	CCAV-GPI-01-000627	CCAV-GPI-01-000426	CFEL-FEC-01-000573	CCAV-GPI-01-000519	CABO-S26-01-000401	CPSI-CAL-01-000473	CPSI-6BC-01-000521	CPSI-08D-01-000455	CPSI-02D-01-000458	CPSI-01D-01-000454	CPEC-E58-01-000689	CFEL-FEC-01-000478	CPNE-J13-01-000349	CPNE-CWL-01-000338	CPNE-AR3-01-000402	CPSI-08D-01-000550	CPSI-02D-01-000553	CPSI-01D-01-000549	CPNE-TW1-01-000357	CPNE-LPC-01-000262	CPSI-CAL-01-000567	CPSI-6BC-01-000426	CABO-S26-01-000522	CABO-LLG-01-000411	CCAV-GPI-01-000626	CPNE-LPC-01-000259	CPNE-TW1-01-000360	CPNE-CWL-01-000341	CPNE-J13-01-000352	CPEC-E58-01-000687	CPNE-AR3-01-000399	CPNE-TW1-01-000362	CPNE-J13-01-000354	CPNE-CWL-01-000343	CPNE-AR3-01-000396	CPSI-01D-01-000425	CPNE-LPC-01-000260	CPNE-AR3-01-000400	CPNE-TW1-01-000359	CPNE-J13-01-000351	CPNE-CWL-01-000340	CPSI-CAL-01-000444	CPSI-6BC-01-000550	CPSI-08D-01-000426	CPSI-02D-01-000429	CPSI-6BC-01-000551	CPSI-CAL-01-000443	CPSI-08D-01-000425	CPSI-02D-01-000428	CCAV-GPI-01-000621
cluster54 CABO-LLG-01-000387	CABO-S26-01-000544	CPSI-CAL-01-000409	CPSI-6BC-01-000583	CPSI-08D-01-000392	CPSI-02D-01-000395	CPSI-01D-01-000392	CCAV-GPI-01-000591	CFEL-FEC-01-000400	CTRA-SWE-01-000682	CTRA-E15-01-000724	CTRA-G97-01-000719	CTRA-G93-01-000720	CTRA-G74-01-000718	CTRA-G22-01-000726	CTRA-E11-01-000721	CTRA-DUW-01-000202	CTRA-DLC-01-000678	CTRA-DEC-01-000678	CTRA-BTZ-01-000196	CMUR-NIG-01-000468	CTRA-L2B-01-000436	CTRA-434-01-000436	CTRA-BJA-01-000189	CTRA-AHA-01-000210	CPNE-TW1-01-000202	CPNE-CWL-01-000195	CPNE-AR3-01-000556	CPNE-J13-01-000199	CPEC-E58-01-000858	CPNE-LPC-01-000414	SNEG-ZXX-01-001220	CPRO-UWE-01-001503	CCAV-GPI-01-000142	PACA-UV7-01-000522	CTRA-SWE-01-000398	CTRA-E15-01-000431	CTRA-E11-01-000428	CMUR-NIG-01-000753	PACA-HAL-01-000487	CABO-LLG-01-000787	CTRA-BTZ-01-000479	CTRA-AHA-01-000502	CTRA-BJA-01-000472	CTRA-G97-01-000427	CTRA-G93-01-000426	CTRA-G74-01-000425	CTRA-G22-01-000431	CTRA-DUW-01-000489	CTRA-DLC-01-000401	CTRA-DEC-01-000401	CTRA-L2B-01-000718	CTRA-434-01-000718	CABO-S26-01-000139	CFEL-FEC-01-000862	CPEC-E58-01-000408	CPRO-UWE-01-000100	CPSI-CAL-01-000857	CPSI-6BC-01-000150	CPSI-08D-01-000827	CPSI-02D-01-000833	CPSI-01D-01-000829	CPNE-LPC-01-000016	CPNE-TW1-01-000616	CPNE-J13-01-000593	CPNE-CWL-01-000579	CPNE-AR3-01-000149	WCHO-WSU-01-000284	WCHO-203-01-001699
cluster55 CABO-LLG-01-000388	CABO-S26-01-000543	CPSI-CAL-01-000410	CPSI-6BC-01-000582	CPSI-08D-01-000393	CPSI-02D-01-000396	CPSI-01D-01-000393	CCAV-GPI-01-000590	CFEL-FEC-01-000401	CPNE-LPC-01-000415	CPNE-TW1-01-000201	CPNE-J13-01-000198	CPNE-CWL-01-000194	CPNE-AR3-01-000557	CPEC-E58-01-000857	CTRA-AHA-01-000209	CTRA-SWE-01-000683	CTRA-L2B-01-000435	CTRA-E15-01-000725	CTRA-434-01-000435	CTRA-G97-01-000720	CTRA-G93-01-000721	CTRA-G74-01-000719	CTRA-G22-01-000727	CTRA-E11-01-000722	CTRA-DUW-01-000201	CTRA-DLC-01-000679	CTRA-DEC-01-000679	CTRA-BTZ-01-000195	CTRA-BJA-01-000188	CMUR-NIG-01-000467	SNEG-ZXX-01-001219	CPRO-UWE-01-001502	CPRO-UWE-01-000101	WCHO-203-01-001698	WCHO-WSU-01-000282	CABO-S26-01-000138	CABO-LLG-01-000788	PACA-HAL-01-000488	PACA-UV7-01-000523	CPEC-E58-01-000406	CPNE-TW1-01-000617	CPNE-CWL-01-000580	CPNE-AR3-01-000148	CPNE-J13-01-000594	CPSI-CAL-01-000858	CPSI-6BC-01-000149	CPSI-08D-01-000828	CPSI-02D-01-000834	CPSI-01D-01-000830	CPNE-LPC-01-000015	CFEL-FEC-01-000863	CCAV-GPI-01-000141	CMUR-NIG-01-000754	CTRA-G97-01-000426	CTRA-G93-01-000425	CTRA-G74-01-000424	CTRA-E15-01-000430	CTRA-E11-01-000427	CTRA-AHA-01-000503	CTRA-G22-01-000430	CTRA-DUW-01-000490	CTRA-DLC-01-000400	CTRA-DEC-01-000400	CTRA-L2B-01-000719	CTRA-434-01-000719	CTRA-SWE-01-000397	CTRA-BTZ-01-000480	CTRA-BJA-01-000473
cluster56 CABO-LLG-01-000010	CABO-S26-01-000921	CPSI-CAL-01-000018	CPSI-6BC-01-000964	CPSI-08D-01-000010	CPSI-02D-01-000010	CPSI-01D-01-000010	CFEL-FEC-01-000011	CCAV-GPI-01-000986	CMUR-NIG-01-000895	CPNE-AR3-01-001099	CPNE-LPC-01-000944	CPNE-TW1-01-000779	CPNE-J13-01-000753	CPNE-CWL-01-000737	CTRA-SWE-01-000262	CTRA-L2B-01-000856	CTRA-G97-01-000283	CTRA-G93-01-000281	CTRA-G74-01-000282	CTRA-E15-01-000288	CTRA-E11-01-000286	CTRA-DUW-01-000630	CTRA-DLC-01-000263	CTRA-DEC-01-000263	CTRA-AHA-01-000642	CTRA-434-01-000856	CTRA-BTZ-01-000616	CTRA-BJA-01-000610	CTRA-G22-01-000286	CPEC-E58-01-000254	CPRO-UWE-01-000176	PACA-UV7-01-000342	PACA-HAL-01-001253	SNEG-ZXX-01-000034	WCHO-WSU-01-001904	WCHO-203-01-001720	CTRA-SWE-01-000814	CTRA-G97-01-000856	CTRA-G93-01-000857	CTRA-G74-01-000855	CTRA-G22-01-000863	CTRA-E15-01-000862	CTRA-E11-01-000862	CTRA-DUW-01-000062	CTRA-DLC-01-000817	CTRA-DEC-01-000817	CTRA-BTZ-01-000061	CTRA-BJA-01-000061	CTRA-AHA-01-000062	CTRA-L2B-01-000308	CTRA-434-01-000308	CMUR-NIG-01-000330	CPNE-TW1-01-000369	CPNE-LPC-01-000252	CPNE-J13-01-000359	CPNE-CWL-01-000348	CPNE-AR3-01-000390	CABO-S26-01-000396	CABO-LLG-01-000525	CPSI-CAL-01-000572	CPSI-6BC-01-000421	CPSI-08D-01-000555	CPSI-02D-01-000558	CPSI-01D-01-000554	CCAV-GPI-01-000421	CPEC-E58-01-000681	CFEL-FEC-01-000578
cluster57 CABO-LLG-01-000131	CABO-S26-01-000800	CPSI-CAL-01-000143	CPSI-6BC-01-000843	CPSI-08D-01-000132	CPSI-02D-01-000132	CPSI-01D-01-000132	CCAV-GPI-01-000866	CFEL-FEC-01-000136	CPNE-LPC-01-000812	CPNE-TW1-01-000915	CPNE-J13-01-000886	CPNE-CWL-01-000868	CPNE-AR3-01-000960	CPEC-E58-01-000131	CTRA-SWE-01-000130	CTRA-E15-01-000144	CTRA-E11-01-000144	CMUR-NIG-01-000125	CTRA-G97-01-000141	CTRA-G93-01-000141	CTRA-G74-01-000141	CTRA-G22-01-000143	CTRA-DUW-01-000763	CTRA-DLC-01-000132	CTRA-DEC-01-000132	CTRA-BTZ-01-000748	CTRA-BJA-01-000742	CTRA-AHA-01-000775	CTRA-L2B-01-000114	CTRA-434-01-000114	WCHO-WSU-01-000965	WCHO-203-01-000866	PACA-UV7-01-001152	CPRO-UWE-01-001095	PACA-HAL-01-002750	CPNE-LPC-01-000233	CPNE-AR3-01-000370	CPEC-E58-01-000668	CPNE-TW1-01-000389	CPNE-J13-01-000377	CPNE-CWL-01-000366	CTRA-SWE-01-000823	CTRA-E15-01-000872	CTRA-L2B-01-000299	CTRA-434-01-000299	CTRA-E11-01-000871	CTRA-G97-01-000865	CTRA-G93-01-000866	CTRA-G74-01-000864	CTRA-G22-01-000872	CTRA-DUW-01-000053	CTRA-DLC-01-000826	CTRA-DEC-01-000826	CTRA-BTZ-01-000053	CTRA-BJA-01-000053	CTRA-AHA-01-000053	SNEG-ZXX-01-001277	CMUR-NIG-01-000321	CPSI-CAL-01-000585	CPSI-6BC-01-000410	CCAV-GPI-01-000410	CABO-S26-01-000385	CABO-LLG-01-000536	CFEL-FEC-01-000588	CPSI-08D-01-000566	CPSI-02D-01-000569	CPSI-01D-01-000565
cluster58 CABO-LLG-01-000166	CABO-S26-01-000765	CPSI-CAL-01-000180	CPSI-6BC-01-000808	CPSI-08D-01-000168	CPSI-02D-01-000168	CPSI-01D-01-000168	CFEL-FEC-01-000172	CCAV-GPI-01-000829	CPNE-TW1-01-000953	CPNE-LPC-01-000776	CPNE-J13-01-000923	CPNE-CWL-01-000905	CPNE-AR3-01-000923	CMUR-NIG-01-000160	CTRA-L2B-01-000148	CTRA-434-01-000148	CTRA-G97-01-000105	CTRA-G93-01-000105	CTRA-G74-01-000105	CTRA-G22-01-000106	CTRA-DUW-01-000797	CTRA-DLC-01-000100	CTRA-DEC-01-000100	CTRA-BTZ-01-000782	CTRA-BJA-01-000776	CTRA-AHA-01-000810	CTRA-SWE-01-000096	CTRA-E15-01-000107	CTRA-E11-01-000107	CPEC-E58-01-000094	PACA-UV7-01-000881	PACA-HAL-01-002525	WCHO-203-01-001981	WCHO-WSU-01-000796	CABO-LLG-01-000169	CPSI-CAL-01-000183	CPSI-6BC-01-000804	CPSI-08D-01-000171	CPSI-02D-01-000171	CPSI-01D-01-000171	CABO-S26-01-000762	CFEL-FEC-01-000176	CCAV-GPI-01-000823	CPRO-UWE-01-001599	CTRA-DUW-01-000800	CTRA-DLC-01-000097	CTRA-DEC-01-000097	CPNE-TW1-01-000962	CPNE-LPC-01-000764	CPNE-J13-01-000930	CPNE-CWL-01-000912	CPNE-AR3-01-000911	CTRA-BJA-01-000779	CTRA-G97-01-000101	CTRA-G93-01-000101	CTRA-G74-01-000101	CTRA-SWE-01-000093	CTRA-E15-01-000103	CTRA-E11-01-000103	CTRA-BTZ-01-000785	CTRA-AHA-01-000813	CTRA-G22-01-000102	CTRA-L2B-01-000151	CTRA-434-01-000151	CMUR-NIG-01-000165	CPEC-E58-01-000091	SNEG-ZXX-01-000543
cluster59 CABO-LLG-01-000377	CABO-S26-01-000554	CPSI-CAL-01-000399	CPSI-6BC-01-000593	CPSI-08D-01-000382	CPSI-02D-01-000385	CPSI-01D-01-000382	CFEL-FEC-01-000389	CCAV-GPI-01-000602	CPEC-E58-01-000870	CPNE-LPC-01-000453	CPNE-CWL-01-000146	CPNE-TW1-01-000152	CPNE-J13-01-000151	CPNE-AR3-01-000608	CMUR-NIG-01-000421	CTRA-E15-01-000772	CTRA-E11-01-000771	CTRA-G97-01-000769	CTRA-G93-01-000770	CTRA-G74-01-000768	CTRA-SWE-01-000730	CTRA-G22-01-000777	CTRA-DUW-01-000150	CTRA-DLC-01-000729	CTRA-DEC-01-000729	CTRA-L2B-01-000396	CTRA-434-01-000396	CTRA-BTZ-01-000147	CTRA-BJA-01-000144	CTRA-AHA-01-000152	CFEL-FEC-01-000393	CPRO-UWE-01-000878	CPNE-LPC-01-000444	CTRA-DLC-01-000672	CTRA-DEC-01-000672	CTRA-SWE-01-000676	CTRA-E15-01-000718	CTRA-G97-01-000713	CTRA-G93-01-000714	CTRA-G74-01-000712	CTRA-G22-01-000720	CTRA-E11-01-000715	CTRA-DUW-01-000208	CTRA-BTZ-01-000202	CTRA-BJA-01-000195	CTRA-AHA-01-000216	CTRA-L2B-01-000442	CTRA-434-01-000442	CPNE-TW1-01-000161	CPNE-J13-01-000160	CPNE-CWL-01-000155	CPNE-AR3-01-000598	PACA-UV7-01-001419	PACA-HAL-01-001856	CMUR-NIG-01-000473	CPSI-CAL-01-000403	CPSI-6BC-01-000589	CPSI-08D-01-000386	CPSI-02D-01-000389	CPSI-01D-01-000386	CPEC-E58-01-000866	CCAV-GPI-01-000597	CABO-LLG-01-000381	CABO-S26-01-000550	WCHO-203-01-000769	WCHO-WSU-01-001059	SNEG-ZXX-01-000827
cluster60 CABO-LLG-01-000380	CABO-S26-01-000551	CPSI-CAL-01-000402	CPSI-6BC-01-000590	CPSI-08D-01-000385	CPSI-02D-01-000388	CPSI-01D-01-000385	CCAV-GPI-01-000598	CFEL-FEC-01-000392	CPNE-LPC-01-000445	CPNE-CWL-01-000154	CPNE-TW1-01-000160	CPNE-J13-01-000159	CPNE-AR3-01-000599	CPEC-E58-01-000867	CMUR-NIG-01-000474	CTRA-DLC-01-000671	CTRA-DEC-01-000671	CTRA-SWE-01-000675	CTRA-G97-01-000712	CTRA-G93-01-000713	CTRA-G74-01-000711	CTRA-G22-01-000719	CTRA-E15-01-000717	CTRA-L2B-01-000443	CTRA-434-01-000443	CTRA-DUW-01-000209	CTRA-E11-01-000714	CTRA-AHA-01-000217	CTRA-BTZ-01-000203	CTRA-BJA-01-000196	SNEG-ZXX-01-001416	CPRO-UWE-01-000879	PACA-HAL-01-001857	PACA-UV7-01-001418	WCHO-203-01-000768	WCHO-WSU-01-001060	CPEC-E58-01-000865	CPNE-LPC-01-000407	CPNE-TW1-01-000211	CPNE-J13-01-000207	CPNE-CWL-01-000203	CPNE-AR3-01-000548	CTRA-BTZ-01-000201	CTRA-E11-01-000716	CTRA-DUW-01-000207	CTRA-DLC-01-000673	CTRA-DEC-01-000673	CTRA-SWE-01-000677	CTRA-E15-01-000719	CTRA-G74-01-000713	CTRA-G22-01-000721	CTRA-G97-01-000714	CTRA-G93-01-000715	CTRA-L2B-01-000441	CTRA-434-01-000441	CTRA-BJA-01-000194	CTRA-AHA-01-000215	CFEL-FEC-01-000394	CCAV-GPI-01-000596	CMUR-NIG-01-000472	CPSI-CAL-01-000404	CPSI-6BC-01-000588	CPSI-08D-01-000387	CPSI-02D-01-000390	CPSI-01D-01-000387	CABO-LLG-01-000382	CABO-S26-01-000549
cluster61 CABO-LLG-01-000498	CABO-S26-01-000426	CCAV-GPI-01-000451	CFEL-FEC-01-000547	CPEC-E58-01-000717	CPNE-TW1-01-000332	CPNE-J13-01-000322	CPNE-CWL-01-000314	CPNE-AR3-01-000428	CPSI-CAL-01-000542	CPSI-6BC-01-000451	CPSI-08D-01-000525	CPSI-02D-01-000528	CPSI-01D-01-000524	CMUR-NIG-01-000363	CPNE-LPC-01-000291	CTRA-L2B-01-000337	CTRA-G97-01-000827	CTRA-G93-01-000828	CTRA-G74-01-000826	CTRA-G22-01-000835	CTRA-DUW-01-000091	CTRA-DLC-01-000789	CTRA-DEC-01-000789	CTRA-BTZ-01-000090	CTRA-AHA-01-000091	CTRA-434-01-000337	CTRA-BJA-01-000088	CTRA-SWE-01-000786	CTRA-E15-01-000832	CTRA-E11-01-000832	WCHO-203-01-001940	WCHO-WSU-01-000837	SNEG-ZXX-01-000617	CPRO-UWE-01-000748	PACA-HAL-01-000403	PACA-UV7-01-002009	CFEL-FEC-01-000579	CABO-LLG-01-000526	CABO-S26-01-000395	CMUR-NIG-01-000329	CCAV-GPI-01-000420	CPSI-CAL-01-000573	CPSI-6BC-01-000420	CPSI-08D-01-000556	CPSI-02D-01-000559	CPSI-01D-01-000555	CTRA-SWE-01-000815	CTRA-L2B-01-000307	CTRA-E15-01-000863	CTRA-E11-01-000863	CTRA-BTZ-01-000060	CTRA-BJA-01-000060	CTRA-AHA-01-000061	CTRA-434-01-000307	CTRA-G97-01-000857	CTRA-G93-01-000858	CTRA-G74-01-000856	CTRA-G22-01-000864	CTRA-DUW-01-000061	CTRA-DLC-01-000818	CTRA-DEC-01-000818	CPEC-E58-01-000679	CPNE-TW1-01-000370	CPNE-J13-01-000360	CPNE-CWL-01-000349	CPNE-AR3-01-000389	CPNE-LPC-01-000251
cluster62 CABO-LLG-01-000045	CABO-S26-01-000886	CPSI-CAL-01-000054	CPSI-6BC-01-000929	CPSI-08D-01-000046	CPSI-02D-01-000046	CPSI-01D-01-000046	CCAV-GPI-01-000950	CFEL-FEC-01-000048	CPNE-LPC-01-000907	CPNE-TW1-01-000815	CPNE-J13-01-000789	CPNE-CWL-01-000773	CPNE-AR3-01-001063	CPEC-E58-01-000219	CMUR-NIG-01-000868	CTRA-SWE-01-000286	CTRA-E15-01-000314	CTRA-E11-01-000312	CTRA-L2B-01-000830	CTRA-434-01-000830	CTRA-BJA-01-000584	CTRA-AHA-01-000614	CTRA-BTZ-01-000591	CTRA-DUW-01-000602	CTRA-DLC-01-000289	CTRA-DEC-01-000289	CTRA-G22-01-000313	CTRA-G97-01-000311	CTRA-G93-01-000309	CTRA-G74-01-000310	SNEG-ZXX-01-000140	CPEC-E58-01-000218	CTRA-G97-01-000312	CTRA-G93-01-000310	CTRA-G74-01-000311	CTRA-G22-01-000314	CTRA-DUW-01-000601	CTRA-DLC-01-000290	CTRA-DEC-01-000290	CTRA-AHA-01-000613	CTRA-BTZ-01-000590	CTRA-BJA-01-000583	CPNE-LPC-01-000906	CPNE-TW1-01-000816	CPNE-CWL-01-000774	CPNE-AR3-01-001062	CPNE-J13-01-000790	CTRA-SWE-01-000287	CTRA-E15-01-000315	CTRA-E11-01-000313	CMUR-NIG-01-000867	CTRA-L2B-01-000829	CTRA-434-01-000829	CPSI-CAL-01-000055	CPSI-08D-01-000047	CPSI-02D-01-000047	CPSI-01D-01-000047	CABO-LLG-01-000046	CPSI-6BC-01-000928	CABO-S26-01-000885	CFEL-FEC-01-000049	CCAV-GPI-01-000949	PACA-UV7-01-000364	PACA-HAL-01-001227	PACA-HAL-01-002594	PACA-UV7-01-000811
cluster63 CABO-LLG-01-000151	CABO-S26-01-000780	CPSI-CAL-01-000163	CPSI-6BC-01-000823	CPSI-08D-01-000152	CPSI-02D-01-000152	CPSI-01D-01-000152	CFEL-FEC-01-000156	CCAV-GPI-01-000846	CPEC-E58-01-000111	CTRA-G97-01-000120	CTRA-G93-01-000120	CTRA-G74-01-000120	CMUR-NIG-01-000145	CTRA-SWE-01-000111	CTRA-L2B-01-000133	CTRA-E15-01-000123	CTRA-E11-01-000123	CTRA-DUW-01-000782	CTRA-DLC-01-000113	CTRA-DEC-01-000113	CTRA-BTZ-01-000767	CTRA-BJA-01-000761	CTRA-AHA-01-000795	CTRA-434-01-000133	CTRA-G22-01-000122	CPNE-TW1-01-000936	CPNE-LPC-01-000791	CPNE-CWL-01-000888	CPNE-AR3-01-000940	CPNE-J13-01-000906	CPRO-UWE-01-001243	PACA-UV7-01-001447	SNEG-ZXX-01-000667	PACA-HAL-01-001828	CCAV-GPI-01-000230	CPSI-CAL-01-000768	CPSI-6BC-01-000233	CPSI-08D-01-000741	CPSI-02D-01-000747	CPSI-01D-01-000743	CPNE-LPC-01-000102	CPNE-TW1-01-000527	CPNE-J13-01-000506	CPNE-CWL-01-000493	CPNE-AR3-01-000240	CABO-S26-01-000223	CABO-LLG-01-000700	CFEL-FEC-01-000772	CPEC-E58-01-000497	CTRA-G22-01-000491	CTRA-SWE-01-000452	CTRA-L2B-01-000663	CTRA-G97-01-000487	CTRA-G93-01-000486	CTRA-G74-01-000485	CTRA-E15-01-000490	CTRA-E11-01-000487	CTRA-DUW-01-000434	CTRA-DLC-01-000454	CTRA-DEC-01-000454	CTRA-BTZ-01-000424	CTRA-BJA-01-000417	CTRA-AHA-01-000445	CTRA-434-01-000663	CMUR-NIG-01-000699	PACA-HAL-01-001827
cluster64 CABO-LLG-01-000111	CABO-S26-01-000821	CPSI-CAL-01-000122	CPSI-6BC-01-000863	CPSI-08D-01-000112	CPSI-02D-01-000112	CPSI-01D-01-000112	CCAV-GPI-01-000885	CFEL-FEC-01-000114	CPNE-AR3-01-000984	CPNE-TW1-01-000892	CPNE-J13-01-000865	CPNE-CWL-01-000847	CPNE-LPC-01-000836	CMUR-NIG-01-000104	CTRA-SWE-01-000149	CTRA-E15-01-000164	CTRA-E11-01-000164	CTRA-434-01-000095	CTRA-L2B-01-000095	CTRA-G97-01-000161	CTRA-G93-01-000160	CTRA-G74-01-000160	CTRA-G22-01-000163	CTRA-DUW-01-000744	CTRA-DLC-01-000150	CTRA-DEC-01-000150	CTRA-BTZ-01-000729	CTRA-AHA-01-000755	CTRA-BJA-01-000723	CPEC-E58-01-000152	WCHO-WSU-01-001601	WCHO-203-01-000196	SNEG-ZXX-01-001844	PACA-UV7-01-002185	PACA-HAL-01-001273	SNEG-ZXX-01-002084	CPRO-UWE-01-000286	PACA-HAL-01-002466	PACA-UV7-01-002430	WCHO-203-01-001100	WCHO-WSU-01-000732	WCHO-WSU-01-001675	WCHO-203-01-000131	PACA-UV7-01-000669	PACA-HAL-01-000631	PACA-UV7-01-001508	PACA-HAL-01-001761	SNEG-ZXX-01-002287	CPRO-UWE-01-000077	CPRO-UWE-01-000808	PACA-UV7-01-001856	PACA-HAL-01-002714	WCHO-203-01-000702	WCHO-WSU-01-001130	PACA-HAL-01-002777	PACA-UV7-01-000167	SNEG-ZXX-01-001091	PACA-UV7-01-000670	PACA-HAL-01-000632	SNEG-ZXX-01-002463	PACA-UV7-01-001243	PACA-HAL-01-000919	PACA-HAL-01-000920	PACA-HAL-01-000921
cluster65 CABO-LLG-01-000528	CABO-S26-01-000393	CPSI-08D-01-000558	CPSI-02D-01-000561	CPSI-01D-01-000557	CPSI-CAL-01-000576	CPSI-6BC-01-000418	CCAV-GPI-01-000418	CFEL-FEC-01-000581	CPNE-J13-01-000107	CPNE-CWL-01-000101	CPNE-AR3-01-000655	CPNE-TW1-01-000106	CPNE-LPC-01-000245	CPNE-TW1-01-000378	CPNE-J13-01-000366	CPNE-CWL-01-000355	CPNE-AR3-01-000382	CPNE-LPC-01-000244	CPNE-LPC-01-000246	CPNE-TW1-01-000379	CPNE-J13-01-000367	CPNE-CWL-01-000356	CPNE-AR3-01-000381	CPEC-E58-01-000675	CTRA-G97-01-000859	CTRA-G93-01-000860	CTRA-G74-01-000858	CTRA-G22-01-000866	CTRA-SWE-01-000817	CTRA-E15-01-000865	CTRA-E11-01-000865	CTRA-DUW-01-000059	CTRA-DLC-01-000820	CTRA-DEC-01-000820	CTRA-AHA-01-000059	CTRA-L2B-01-000305	CTRA-434-01-000305	CMUR-NIG-01-000327	CCAV-GPI-01-000417	CABO-LLG-01-000529	CABO-S26-01-000392	CPSI-6BC-01-000417	CPSI-08D-01-000559	CPSI-01D-01-000558	CPSI-CAL-01-000578	CPSI-02D-01-000562	CPNE-J13-01-000364	CPNE-CWL-01-000353	CPNE-TW1-01-000376	CPNE-AR3-01-000385	CPSI-CAL-01-000607	CPSI-6BC-01-000391	CPSI-08D-01-000585	CPSI-02D-01-000588	CPSI-01D-01-000584	CFEL-FEC-01-000608	CABO-LLG-01-000555	CABO-S26-01-000366	CCAV-GPI-01-000390	CPNE-TW1-01-000377	CPNE-J13-01-000365	CPNE-CWL-01-000354	CPNE-AR3-01-000384	CPNE-AR3-01-000383
cluster66 CABO-LLG-01-000153	CABO-S26-01-000778	CPSI-CAL-01-000165	CPSI-6BC-01-000821	CPSI-08D-01-000154	CPSI-02D-01-000154	CPSI-01D-01-000154	CCAV-GPI-01-000844	CFEL-FEC-01-000158	CPNE-LPC-01-000790	CPNE-TW1-01-000938	CPNE-J13-01-000908	CPNE-CWL-01-000890	CPNE-AR3-01-000938	CTRA-DLC-01-000111	CTRA-DEC-01-000111	CTRA-BTZ-01-000769	CTRA-BJA-01-000763	CTRA-AHA-01-000797	CTRA-SWE-01-000109	CTRA-L2B-01-000135	CTRA-G97-01-000118	CTRA-G93-01-000118	CTRA-G74-01-000118	CTRA-G22-01-000120	CTRA-E11-01-000121	CTRA-DUW-01-000784	CTRA-434-01-000135	CTRA-E15-01-000121	CMUR-NIG-01-000147	CPEC-E58-01-000109	CPNE-J13-01-000508	CPNE-CWL-01-000495	CPNE-AR3-01-000237	CPNE-TW1-01-000529	CMUR-NIG-01-000702	CPNE-LPC-01-000100	CFEL-FEC-01-000775	CPSI-CAL-01-000771	CPSI-6BC-01-000230	CPSI-08D-01-000744	CPSI-02D-01-000750	CPSI-01D-01-000746	CCAV-GPI-01-000227	CTRA-G97-01-000485	CTRA-G93-01-000484	CTRA-G74-01-000483	CTRA-G22-01-000489	CTRA-DUW-01-000436	CTRA-DLC-01-000452	CTRA-DEC-01-000452	CTRA-BTZ-01-000426	CTRA-BJA-01-000419	CTRA-AHA-01-000448	CTRA-SWE-01-000450	CTRA-E15-01-000488	CTRA-E11-01-000485	CTRA-L2B-01-000665	CTRA-434-01-000665	CABO-LLG-01-000703	CABO-S26-01-000221	CPEC-E58-01-000494
cluster67 CPRO-UWE-01-000037	CPRO-UWE-01-002018	CPRO-UWE-01-001281	CPRO-UWE-01-001506	CPRO-UWE-01-001615	CPRO-UWE-01-000335	CPRO-UWE-01-000333	CPRO-UWE-01-001461	CPRO-UWE-01-000334	CPRO-UWE-01-000742	CPRO-UWE-01-001509	CPRO-UWE-01-001277	CPRO-UWE-01-001648	CPRO-UWE-01-000047	CPRO-UWE-01-001507	CPRO-UWE-01-001275	CPRO-UWE-01-001831	CPRO-UWE-01-001919	CPRO-UWE-01-001031	CPRO-UWE-01-001991	CPRO-UWE-01-001914	CPRO-UWE-01-001955	CPRO-UWE-01-001665	CPRO-UWE-01-000991	CPRO-UWE-01-001562	CPRO-UWE-01-000887	CPRO-UWE-01-001927	CPRO-UWE-01-001494	CPRO-UWE-01-001925	CPRO-UWE-01-001141	CPRO-UWE-01-001953	CPRO-UWE-01-001954	CPRO-UWE-01-001913	CPRO-UWE-01-001917	CPRO-UWE-01-001024	CPRO-UWE-01-001196	CPRO-UWE-01-001032	CPRO-UWE-01-001030	CPRO-UWE-01-001934	CPRO-UWE-01-001564	CPRO-UWE-01-000992	CPRO-UWE-01-000197	CPRO-UWE-01-001915	CPRO-UWE-01-001271	CPRO-UWE-01-000198	CPRO-UWE-01-001140	CPRO-UWE-01-001933	CPRO-UWE-01-001992	CPRO-UWE-01-001561	CPRO-UWE-01-001926	CPRO-UWE-01-001508	CPRO-UWE-01-001918	CPRO-UWE-01-000998	CPRO-UWE-01-000756	CPRO-UWE-01-000753	PACA-UV7-01-001996	PACA-HAL-01-000083	CPRO-UWE-01-001563	WCHO-WSU-01-000842	WCHO-203-01-001934	CPRO-UWE-01-000755
cluster68 CPRO-UWE-01-001383	PACA-UV7-01-002275	PACA-HAL-01-000991	WCHO-203-01-000227	WCHO-WSU-01-001571	WCHO-203-01-000225	WCHO-WSU-01-001573	PACA-UV7-01-002273	PACA-HAL-01-000989	CPRO-UWE-01-000786	PACA-UV7-01-000776	PACA-HAL-01-002628	WCHO-203-01-000887	WCHO-WSU-01-000945	WCHO-WSU-01-001154	WCHO-203-01-000677	PACA-HAL-01-002682	PACA-UV7-01-001887	WCHO-WSU-01-000719	WCHO-203-01-001090	PACA-UV7-01-001947	PACA-HAL-01-000804	CMUR-NIG-01-000251	CTRA-SWE-01-000011	CTRA-DUW-01-000882	CTRA-DLC-01-000019	CTRA-DEC-01-000019	CTRA-BTZ-01-000867	CTRA-BJA-01-000862	CTRA-AHA-01-000897	CTRA-G97-01-000014	CTRA-G93-01-000014	CTRA-G74-01-000014	CTRA-G22-01-000014	CTRA-E15-01-000014	CABO-LLG-01-000263	CABO-S26-01-000672	CPSI-CAL-01-000276	CPSI-6BC-01-000713	CPSI-08D-01-000264	CPSI-02D-01-000264	CPSI-01D-01-000264	CFEL-FEC-01-000275	CCAV-GPI-01-000727	CPNE-TW1-01-001055	CPNE-LPC-01-000666	CPNE-J13-01-001016	CPNE-CWL-01-000999	CPNE-AR3-01-000817	CTRA-L2B-01-000234	CTRA-434-01-000234	CPEC-E58-01-000006	CTRA-E11-01-000014	SNEG-ZXX-01-001296	CPRO-UWE-01-001109
cluster69 CABO-LLG-01-000077	CABO-S26-01-000854	CPSI-CAL-01-000087	CPSI-6BC-01-000897	CPSI-08D-01-000078	CPSI-02D-01-000078	CPSI-01D-01-000078	CCAV-GPI-01-000918	CFEL-FEC-01-000080	CPNE-LPC-01-000869	CPNE-J13-01-000830	CPNE-CWL-01-000814	CPNE-AR3-01-001020	CPNE-TW1-01-000857	CMUR-NIG-01-000836	CTRA-SWE-01-000318	CTRA-E15-01-000348	CTRA-E11-01-000345	CTRA-G97-01-000344	CTRA-G93-01-000343	CTRA-G74-01-000342	CTRA-G22-01-000347	CTRA-DUW-01-000570	CTRA-DLC-01-000321	CTRA-DEC-01-000321	CTRA-BTZ-01-000559	CTRA-BJA-01-000552	CTRA-AHA-01-000582	CTRA-L2B-01-000798	CTRA-434-01-000798	CPEC-E58-01-000186	CPRO-UWE-01-000150	PACA-UV7-01-000184	PACA-HAL-01-002793	WCHO-WSU-01-000097	WCHO-203-01-001501	SNEG-ZXX-01-002183	SNEG-ZXX-01-001272	PACA-UV7-01-001556	PACA-HAL-01-001712	CPRO-UWE-01-001087	WCHO-WSU-01-000981	WCHO-203-01-000850	PACA-UV7-01-001582	PACA-HAL-01-000005	SNEG-ZXX-01-002457	PACA-HAL-01-002480	PACA-UV7-01-000930	SNEG-ZXX-01-000514	SNEG-ZXX-01-000603	CPRO-UWE-01-000724	WCHO-WSU-01-000702	WCHO-203-01-001073	SNEG-ZXX-01-000812
cluster70 CABO-LLG-01-000282	CABO-S26-01-000653	CPSI-6BC-01-000694	CPSI-08D-01-000283	CPSI-02D-01-000283	CPSI-01D-01-000283	CFEL-FEC-01-000294	CPEC-E58-01-000975	CPNE-TW1-01-001076	CPNE-J13-01-001036	CPNE-CWL-01-001019	CPNE-AR3-01-000796	CPNE-LPC-01-000646	CPSI-CAL-01-000295	PACA-UV7-01-001432	PACA-HAL-01-001842	SNEG-ZXX-01-001294	PACA-HAL-01-001734	PACA-UV7-01-001535	CPRO-UWE-01-001747	CPEC-E58-01-000887	WCHO-WSU-01-001193	WCHO-203-01-000566	CMUR-NIG-01-000477	CPNE-LPC-01-000470	CPNE-J13-01-000137	CPNE-AR3-01-000622	CPNE-TW1-01-000138	CPNE-CWL-01-000132	CABO-LLG-01-000361	CABO-S26-01-000569	CPSI-CAL-01-000379	CPSI-6BC-01-000610	CPSI-02D-01-000368	CPSI-01D-01-000368	CPSI-08D-01-000368	CCAV-GPI-01-000617	CFEL-FEC-01-000373	CTRA-DLC-01-000668	CTRA-DEC-01-000668	CTRA-SWE-01-000672	CTRA-G97-01-000709	CTRA-G93-01-000710	CTRA-G74-01-000708	CTRA-G22-01-000716	CTRA-E15-01-000714	CTRA-E11-01-000711	CTRA-DUW-01-000212	CTRA-BTZ-01-000206	CTRA-BJA-01-000199	CTRA-AHA-01-000220	CTRA-L2B-01-000446	CTRA-434-01-000446
cluster71 CABO-LLG-01-000124	CABO-S26-01-000807	CPSI-6BC-01-000850	CPSI-08D-01-000125	CPSI-01D-01-000125	CPSI-CAL-01-000136	CPSI-02D-01-000125	CFEL-FEC-01-000128	CPNE-LPC-01-000821	CPNE-TW1-01-000906	CPNE-J13-01-000879	CPNE-CWL-01-000861	CPNE-AR3-01-000967	CABO-S26-01-000640	CABO-LLG-01-000294	CPSI-CAL-01-000308	CPSI-6BC-01-000681	CPSI-08D-01-000296	CPSI-02D-01-000296	CPSI-01D-01-000296	CCAV-GPI-01-000697	CPNE-TW1-01-000390	CPNE-CWL-01-000367	CPNE-AR3-01-000369	CPNE-LPC-01-000232	CPNE-J13-01-000378	CCAV-GPI-01-000549	CFEL-FEC-01-000440	CPNE-LPC-01-000543	CPNE-CWL-01-000063	CPNE-J13-01-000069	CMUR-NIG-01-000594	CPNE-TW1-01-000069	CPNE-AR3-01-000693	CPNE-LPC-01-000547	CPNE-TW1-01-000066	CPNE-J13-01-000066	CPNE-CWL-01-000060	CPNE-AR3-01-000696	CTRA-AHA-01-000336	CTRA-G97-01-000592	CTRA-G93-01-000593	CTRA-G74-01-000591	CTRA-G22-01-000598	CTRA-DUW-01-000329	CTRA-DLC-01-000553	CTRA-DEC-01-000553	CABO-S26-01-000808	CPNE-J13-01-000878	CPNE-CWL-01-000860	CPNE-AR3-01-000969	CPNE-TW1-01-000905
cluster72 WCHO-WSU-01-000691	WCHO-203-01-001061	CPRO-UWE-01-001235	PACA-UV7-01-001083	PACA-HAL-01-001627	WCHO-WSU-01-001343	WCHO-203-01-000033	SNEG-ZXX-01-000681	CABO-LLG-01-000162	CABO-S26-01-000769	CPSI-CAL-01-000176	CPSI-6BC-01-000811	CPSI-08D-01-000164	CPSI-01D-01-000164	CPSI-02D-01-000164	CCAV-GPI-01-000834	CFEL-FEC-01-000168	CMUR-NIG-01-000156	CTRA-L2B-01-000144	CTRA-434-01-000144	CTRA-SWE-01-000100	CTRA-E15-01-000111	CTRA-E11-01-000111	CTRA-G97-01-000109	CTRA-G93-01-000109	CTRA-G74-01-000109	CTRA-G22-01-000110	CTRA-DUW-01-000793	CTRA-DLC-01-000103	CTRA-DEC-01-000103	CTRA-BTZ-01-000778	CTRA-BJA-01-000772	CTRA-AHA-01-000806	CPEC-E58-01-000098	CPNE-TW1-01-000949	CPNE-LPC-01-000779	CPNE-J13-01-000919	CPNE-CWL-01-000901	CPNE-AR3-01-000927	WCHO-WSU-01-000329	WCHO-203-01-001343	PACA-UV7-01-002026	PACA-HAL-01-000383	PACA-UV7-01-000014	SNEG-ZXX-01-002378	WCHO-WSU-01-001250	WCHO-203-01-000626	WCHO-WSU-01-001011	WCHO-203-01-000819	PACA-UV7-01-000016	WCHO-WSU-01-000074	WCHO-203-01-001416
cluster73 CMUR-NIG-01-000439	CTRA-SWE-01-000708	CTRA-E15-01-000750	CTRA-E11-01-000747	CTRA-G97-01-000745	CTRA-G93-01-000746	CTRA-G74-01-000744	CTRA-G22-01-000752	CTRA-BTZ-01-000171	CTRA-BJA-01-000164	CTRA-AHA-01-000184	CTRA-DUW-01-000176	CTRA-DLC-01-000704	CTRA-DEC-01-000704	CTRA-SWE-01-000719	CTRA-DUW-01-000164	CTRA-DLC-01-000716	CTRA-DEC-01-000716	CTRA-BTZ-01-000158	CTRA-G97-01-000757	CTRA-G93-01-000758	CTRA-G74-01-000756	CTRA-G22-01-000764	CTRA-E11-01-000758	CTRA-BJA-01-000152	CTRA-L2B-01-000404	CTRA-434-01-000404	CTRA-AHA-01-000166	CTRA-BTZ-01-000157	CTRA-BJA-01-000151	CTRA-AHA-01-000165	CTRA-SWE-01-000720	CTRA-G97-01-000758	CTRA-G93-01-000759	CTRA-G74-01-000757	CTRA-G22-01-000765	CTRA-E15-01-000760	CTRA-E11-01-000759	CTRA-DUW-01-000163	CTRA-DLC-01-000717	CTRA-DEC-01-000717	CTRA-AHA-01-000167	CTRA-AHA-01-000183	CTRA-DLC-01-000705	CTRA-DEC-01-000705	CTRA-G97-01-000746	CTRA-G93-01-000747	CTRA-G74-01-000745	CTRA-G22-01-000753	CTRA-DUW-01-000175	CTRA-BTZ-01-000170	CTRA-BJA-01-000163
cluster74 CABO-LLG-01-000163	CABO-S26-01-000768	CPSI-CAL-01-000177	CPSI-08D-01-000165	CPSI-02D-01-000165	CPSI-01D-01-000165	CFEL-FEC-01-000169	CCAV-GPI-01-000833	CPNE-TW1-01-000950	CPNE-J13-01-000920	CPNE-CWL-01-000902	CPNE-AR3-01-000926	CPEC-E58-01-000097	CTRA-SWE-01-000099	CTRA-E15-01-000110	CTRA-E11-01-000110	CTRA-L2B-01-000145	CTRA-434-01-000145	CTRA-G97-01-000108	CTRA-G93-01-000108	CTRA-G74-01-000108	CTRA-G22-01-000109	CTRA-DUW-01-000794	CTRA-DLC-01-000102	CTRA-DEC-01-000102	CTRA-BTZ-01-000779	CTRA-BJA-01-000773	CTRA-AHA-01-000807	CMUR-NIG-01-000157	CPNE-TW1-01-001078	CPNE-LPC-01-000644	CPNE-J13-01-001038	CPNE-CWL-01-001021	CPNE-AR3-01-000794	CABO-S26-01-000651	CABO-LLG-01-000283	CPEC-E58-01-000973	CPSI-CAL-01-000297	CPSI-6BC-01-000692	CPSI-08D-01-000285	CPSI-02D-01-000285	CPSI-01D-01-000285	CFEL-FEC-01-000296	PACA-UV7-01-001437	PACA-HAL-01-001838	SNEG-ZXX-01-001950	WCHO-WSU-01-001126	WCHO-203-01-000706	CPRO-UWE-01-000810	PACA-UV7-01-001606	PACA-HAL-01-000890
cluster75 CABO-LLG-01-000850	CABO-S26-01-000076	CPSI-CAL-01-000925	CPSI-08D-01-000894	CPSI-02D-01-000900	CPSI-01D-01-000896	CPSI-6BC-01-000086	CCAV-GPI-01-000076	CFEL-FEC-01-000925	CPNE-TW1-01-000682	CPNE-LPC-01-001044	CPNE-J13-01-000657	CPNE-CWL-01-000643	CPNE-AR3-01-000084	CPEC-E58-01-000344	CTRA-SWE-01-000334	CTRA-G97-01-000360	CTRA-G93-01-000359	CTRA-G74-01-000358	CTRA-G22-01-000363	CTRA-E15-01-000364	CTRA-E11-01-000361	CTRA-DUW-01-000554	CTRA-BTZ-01-000543	CTRA-BJA-01-000536	CTRA-AHA-01-000566	CTRA-DLC-01-000337	CTRA-DEC-01-000337	CTRA-434-01-000782	CTRA-L2B-01-000782	CMUR-NIG-01-000818	CPRO-UWE-01-000382	WCHO-WSU-01-001500	WCHO-203-01-001574	PACA-UV7-01-000261	PACA-HAL-01-000130	SNEG-ZXX-01-000215	WCHO-WSU-01-001610	WCHO-203-01-000187	SNEG-ZXX-01-002357	SNEG-ZXX-01-002397	PACA-HAL-01-001396	PACA-UV7-01-000163	PACA-HAL-01-000533	PACA-UV7-01-001971	PACA-HAL-01-000779	WCHO-203-01-001472	WCHO-WSU-01-000027	PACA-UV7-01-000568	PACA-HAL-01-000534	PACA-UV7-01-000569
cluster76 CABO-LLG-01-000052	CABO-S26-01-000879	CCAV-GPI-01-000943	CPSI-CAL-01-000061	CPSI-6BC-01-000922	CPSI-08D-01-000053	CPSI-02D-01-000053	CPSI-01D-01-000053	CFEL-FEC-01-000055	CPNE-TW1-01-000829	CPNE-LPC-01-000893	CPNE-J13-01-000802	CPNE-CWL-01-000786	CPNE-AR3-01-001049	CTRA-DLC-01-000296	CTRA-DEC-01-000296	CTRA-L2B-01-000823	CTRA-G97-01-000318	CTRA-G93-01-000316	CTRA-G74-01-000317	CTRA-G22-01-000320	CTRA-DUW-01-000595	CTRA-BTZ-01-000584	CTRA-BJA-01-000577	CTRA-AHA-01-000607	CTRA-434-01-000823	CTRA-SWE-01-000293	CTRA-E15-01-000321	CTRA-E11-01-000319	CMUR-NIG-01-000861	CPEC-E58-01-000212	PACA-UV7-01-000035	PACA-HAL-01-002012	WCHO-WSU-01-000023	WCHO-203-01-001477	CPRO-UWE-01-002013	SNEG-ZXX-01-002334	SNEG-ZXX-01-002403	CPNE-LPC-01-000007	CFEL-FEC-01-001011	CPSI-CAL-01-000005	CMUR-NIG-01-000005	CTRA-DLC-01-000005	CTRA-DEC-01-000005	CTRA-AHA-01-000913	PACA-HAL-01-000222	CPSI-6BC-01-000000	CPRO-UWE-01-001034	WCHO-WSU-01-001952
cluster77 CABO-LLG-01-000806	CABO-S26-01-000120	CFEL-FEC-01-000881	CPSI-CAL-01-000880	CPSI-6BC-01-000131	CPSI-08D-01-000849	CPSI-02D-01-000855	CPSI-01D-01-000851	CCAV-GPI-01-000122	CPNE-LPC-01-001089	CPNE-TW1-01-000636	CPNE-AR3-01-000129	CPEC-E58-01-000388	CPNE-J13-01-000612	CPNE-CWL-01-000598	CTRA-SWE-01-000378	CTRA-E15-01-000408	CTRA-E11-01-000405	CTRA-L2B-01-000738	CTRA-434-01-000738	CTRA-DUW-01-000510	CTRA-DLC-01-000381	CTRA-DEC-01-000381	CTRA-G97-01-000404	CTRA-G93-01-000403	CTRA-G74-01-000402	CTRA-G22-01-000407	CTRA-BTZ-01-000499	CTRA-AHA-01-000522	CTRA-BJA-01-000492	CMUR-NIG-01-000774	CPRO-UWE-01-001809	PACA-UV7-01-000214	PACA-HAL-01-000248	WCHO-WSU-01-001736	WCHO-203-01-000070	SNEG-ZXX-01-002218	SNEG-ZXX-01-002404	CFEL-FEC-01-001007	CPSI-CAL-01-000001	CPSI-6BC-01-000004	CCAV-GPI-01-001001	CPNE-LPC-01-000003	CTRA-DLC-01-000001	CTRA-DEC-01-000001	CTRA-AHA-01-000917	CMUR-NIG-01-000002	WCHO-WSU-01-000659	PACA-UV7-01-000382
cluster78 CABO-LLG-01-000619	CABO-S26-01-000305	CPSI-CAL-01-000672	CPSI-6BC-01-000324	CPSI-08D-01-000652	CPSI-02D-01-000655	CPSI-01D-01-000651	CFEL-FEC-01-000674	CCAV-GPI-01-000321	CPNE-TW1-01-000039	CPNE-J13-01-000037	CPNE-CWL-01-000030	CPNE-LPC-01-000579	CPEC-E58-01-000587	CPNE-AR3-01-000727	CTRA-DLC-01-000540	CTRA-DEC-01-000540	CTRA-G97-01-000578	CTRA-G93-01-000579	CTRA-G74-01-000577	CTRA-G22-01-000583	CTRA-DUW-01-000343	CTRA-BTZ-01-000335	CTRA-BJA-01-000328	CTRA-AHA-01-000351	CTRA-SWE-01-000542	CTRA-L2B-01-000575	CTRA-E15-01-000580	CTRA-E11-01-000577	CTRA-434-01-000575	CTRA-G97-01-000577	CTRA-G93-01-000578	CTRA-G74-01-000576	CTRA-AHA-01-000352	CTRA-G22-01-000582	CTRA-E15-01-000579	CTRA-E11-01-000576	WCHO-WSU-01-001400	WCHO-203-01-001189	CTRA-SWE-01-000541	CTRA-L2B-01-000576	CTRA-BTZ-01-000336	CTRA-BJA-01-000329	CTRA-434-01-000576	SNEG-ZXX-01-001819	CPRO-UWE-01-000472	PACA-UV7-01-000366	PACA-HAL-01-001225
cluster79 CABO-LLG-01-000776	CABO-S26-01-000150	CPSI-CAL-01-000847	CPSI-6BC-01-000160	CPSI-08D-01-000817	CPSI-02D-01-000823	CPSI-01D-01-000819	CFEL-FEC-01-000851	CCAV-GPI-01-000153	CPNE-LPC-01-000026	CPNE-TW1-01-000605	CPNE-J13-01-000582	CPNE-CWL-01-000568	CPNE-AR3-01-000160	CPEC-E58-01-000418	CMUR-NIG-01-000743	CTRA-SWE-01-000407	CTRA-E15-01-000441	CTRA-E11-01-000438	CTRA-BTZ-01-000469	CTRA-L2B-01-000708	CTRA-G97-01-000438	CTRA-G93-01-000437	CTRA-G74-01-000436	CTRA-G22-01-000442	CTRA-DUW-01-000479	CTRA-DLC-01-000410	CTRA-DEC-01-000410	CTRA-AHA-01-000492	CTRA-434-01-000708	CTRA-BJA-01-000462	PACA-UV7-01-001654	PACA-HAL-01-002266	CPRO-UWE-01-001363	WCHO-WSU-01-001542	WCHO-203-01-000258	SNEG-ZXX-01-000489	PACA-UV7-01-001061	PACA-HAL-01-001605	PACA-UV7-01-001572	PACA-HAL-01-001693	WCHO-WSU-01-000967	WCHO-203-01-000864	WCHO-WSU-01-001116	WCHO-203-01-000716	PACA-UV7-01-001062	PACA-HAL-01-001606	SNEG-ZXX-01-001826
cluster80 CABO-LLG-01-000031	CABO-S26-01-000900	CPSI-CAL-01-000039	CPSI-6BC-01-000943	CPSI-08D-01-000031	CPSI-02D-01-000031	CPSI-01D-01-000031	CFEL-FEC-01-000033	CCAV-GPI-01-000964	CPNE-AR3-01-001077	CPNE-TW1-01-000801	CPNE-LPC-01-000921	CPNE-J13-01-000775	CPNE-CWL-01-000759	CPEC-E58-01-000235	CMUR-NIG-01-000882	CTRA-SWE-01-000275	CTRA-E15-01-000301	CTRA-E11-01-000299	CTRA-G22-01-000299	CTRA-DLC-01-000275	CTRA-DEC-01-000275	CTRA-AHA-01-000629	CTRA-G97-01-000296	CTRA-G93-01-000294	CTRA-G74-01-000295	CTRA-DUW-01-000617	CTRA-BTZ-01-000603	CTRA-BJA-01-000597	CTRA-L2B-01-000843	CTRA-434-01-000843	WCHO-WSU-01-001820	WCHO-203-01-001632	PACA-UV7-01-000044	PACA-HAL-01-002024	SNEG-ZXX-01-000126	CPRO-UWE-01-000023	PACA-UV7-01-000632	PACA-HAL-01-000592	WCHO-WSU-01-000038	WCHO-203-01-001462	WCHO-WSU-01-000279	WCHO-203-01-001693	PACA-HAL-01-002218	PACA-UV7-01-000086	CPRO-UWE-01-000090	CPRO-UWE-01-001333
cluster81 CABO-LLG-01-000051	CABO-S26-01-000880	CPSI-CAL-01-000060	CPSI-6BC-01-000923	CPSI-08D-01-000052	CPSI-02D-01-000052	CPSI-01D-01-000052	CFEL-FEC-01-000054	CCAV-GPI-01-000944	CMUR-NIG-01-000862	CTRA-L2B-01-000824	CTRA-434-01-000824	CPNE-TW1-01-000828	CPNE-LPC-01-000894	CPNE-J13-01-000801	CPNE-CWL-01-000785	CPNE-AR3-01-001050	CTRA-G22-01-000319	CTRA-DUW-01-000596	CTRA-DLC-01-000295	CTRA-DEC-01-000295	CTRA-SWE-01-000292	CTRA-E15-01-000320	CTRA-E11-01-000318	CTRA-G97-01-000317	CTRA-G93-01-000315	CTRA-G74-01-000316	CTRA-BTZ-01-000585	CTRA-BJA-01-000578	CTRA-AHA-01-000608	CPEC-E58-01-000213	CPRO-UWE-01-002012	PACA-HAL-01-002011	PACA-UV7-01-000034	WCHO-203-01-001478	WCHO-WSU-01-000022	SNEG-ZXX-01-002333	SNEG-ZXX-01-002402	CCAV-GPI-01-000998	CPNE-LPC-01-000006	CFEL-FEC-01-001012	CPSI-CAL-01-000006	CPSI-6BC-01-000001	CTRA-DLC-01-000006	CTRA-DEC-01-000006	CTRA-AHA-01-000912	CMUR-NIG-01-000006
cluster82 CABO-LLG-01-000080	CABO-S26-01-000851	CPSI-6BC-01-000894	CPSI-08D-01-000081	CPSI-02D-01-000081	CPSI-01D-01-000081	CCAV-GPI-01-000915	CFEL-FEC-01-000083	CPEC-E58-01-000183	CPNE-LPC-01-000866	CPNE-TW1-01-000860	CPNE-AR3-01-001016	CPSI-CAL-01-000090	CPNE-J13-01-000833	CPNE-CWL-01-000817	CMUR-NIG-01-000832	CTRA-434-01-000795	CTRA-SWE-01-000321	CTRA-E15-01-000351	CTRA-E11-01-000348	CTRA-L2B-01-000795	CTRA-G97-01-000347	CTRA-G93-01-000346	CTRA-G74-01-000345	CTRA-G22-01-000350	CTRA-DUW-01-000567	CTRA-DLC-01-000324	CTRA-DEC-01-000324	CTRA-BTZ-01-000556	CTRA-BJA-01-000549	CTRA-AHA-01-000579	CPRO-UWE-01-000766	WCHO-WSU-01-000852	PACA-UV7-01-000838	PACA-HAL-01-002566	PACA-HAL-01-000301	PACA-UV7-01-002325	SNEG-ZXX-01-001243	PACA-UV7-01-001320	PACA-HAL-01-002386	CPSI-CAL-01-000091	WCHO-WSU-01-000375	PACA-UV7-01-001842	PACA-HAL-01-002314	WCHO-203-01-001874	WCHO-203-01-001523	WCHO-203-01-001885
cluster83 CABO-LLG-01-000253	CABO-S26-01-000682	CPSI-CAL-01-000266	CPSI-08D-01-000254	CPSI-02D-01-000254	CPSI-01D-01-000254	CFEL-FEC-01-000264	CPEC-E58-01-000016	SNEG-ZXX-01-001264	CPSI-CAL-01-000469	CPSI-08D-01-000451	CPSI-02D-01-000454	CPNE-LPC-01-000367	CPSI-6BC-01-000525	CPNE-TW1-01-000250	CPNE-J13-01-000243	CPNE-CWL-01-000239	CPNE-AR3-01-000508	CPSI-01D-01-000450	CABO-LLG-01-000430	CABO-S26-01-000499	CCAV-GPI-01-000524	CTRA-L2B-01-000375	CTRA-434-01-000375	CTRA-SWE-01-000750	CTRA-G22-01-000798	CTRA-E15-01-000793	CTRA-E11-01-000792	CTRA-DUW-01-000129	CTRA-DLC-01-000751	CTRA-DEC-01-000751	CTRA-BTZ-01-000126	CTRA-BJA-01-000124	CTRA-AHA-01-000131	CTRA-G97-01-000790	CTRA-G93-01-000791	CTRA-G74-01-000789	CMUR-NIG-01-000400	CPRO-UWE-01-001040	CFEL-FEC-01-000473	CPEC-E58-01-000796	WCHO-WSU-01-001229	WCHO-203-01-000601	PACA-UV7-01-001736	PACA-HAL-01-001058	SNEG-ZXX-01-001751
cluster84 CABO-LLG-01-000437	CABO-S26-01-000492	CPSI-CAL-01-000477	CPSI-6BC-01-000517	CPSI-08D-01-000459	CPSI-01D-01-000458	CPSI-02D-01-000462	CCAV-GPI-01-000515	CFEL-FEC-01-000481	CPNE-LPC-01-000360	CPEC-E58-01-000787	CPNE-AR3-01-000500	CPNE-TW1-01-000257	CPNE-CWL-01-000246	CPNE-J13-01-000250	SNEG-ZXX-01-001741	CPRO-UWE-01-001225	WCHO-WSU-01-000159	WCHO-203-01-000490	PACA-UV7-01-001979	PACA-HAL-01-000066	CPRO-UWE-01-001757	WCHO-WSU-01-001205	WCHO-203-01-000578	WCHO-203-01-000582	SNEG-ZXX-01-001658	WCHO-WSU-01-001209	PACA-HAL-01-001665	PACA-UV7-01-001119	SNEG-ZXX-01-001670	CPRO-UWE-01-001762	CCAV-GPI-01-000263	CPEC-E58-01-000527	CABO-LLG-01-000669	CABO-S26-01-000253	CPNE-CWL-01-000459	CPNE-TW1-01-000493	CPNE-J13-01-000472	CPNE-AR3-01-000273	CPNE-LPC-01-000135	CPSI-CAL-01-000735	CPSI-6BC-01-000265	CPSI-08D-01-000709	CPSI-02D-01-000715	CPSI-01D-01-000711	CFEL-FEC-01-000741
cluster85 CABO-LLG-01-000718	CABO-S26-01-000206	CPSI-CAL-01-000786	CPSI-6BC-01-000216	CPSI-08D-01-000758	CPSI-02D-01-000764	CPSI-01D-01-000760	CCAV-GPI-01-000212	CFEL-FEC-01-000791	CPNE-TW1-01-000546	CPNE-J13-01-000525	CPNE-CWL-01-000512	CPNE-AR3-01-000219	CPNE-LPC-01-000083	CTRA-L2B-01-000640	CTRA-434-01-000640	CTRA-G97-01-000510	CTRA-G93-01-000509	CTRA-G74-01-000508	CTRA-G22-01-000514	CTRA-DUW-01-000411	CTRA-DLC-01-000475	CTRA-DEC-01-000475	CTRA-AHA-01-000422	CTRA-BTZ-01-000401	CTRA-BJA-01-000394	CTRA-SWE-01-000475	CTRA-E15-01-000513	CTRA-E11-01-000510	CMUR-NIG-01-000675	CPEC-E58-01-000475	SNEG-ZXX-01-002021	WCHO-WSU-01-001708	WCHO-203-01-000099	CPRO-UWE-01-001791	PACA-UV7-01-000096	PACA-HAL-01-002228	SNEG-ZXX-01-000136	PACA-HAL-01-002034	WCHO-WSU-01-001826	WCHO-203-01-001627	PACA-UV7-01-000053	CPRO-UWE-01-000140	SNEG-ZXX-01-001377	WCHO-203-01-000066	WCHO-WSU-01-001739
cluster86 CABO-LLG-01-000053	CABO-S26-01-000878	CPSI-6BC-01-000921	CPSI-08D-01-000054	CPSI-02D-01-000054	CPSI-01D-01-000054	CFEL-FEC-01-000056	CCAV-GPI-01-000942	CTRA-DLC-01-000297	CTRA-DEC-01-000297	CTRA-G97-01-000319	CTRA-G93-01-000317	CTRA-G74-01-000318	CTRA-G22-01-000321	CTRA-DUW-01-000594	CTRA-BTZ-01-000583	CTRA-BJA-01-000576	CTRA-AHA-01-000606	CPNE-TW1-01-000830	CPNE-J13-01-000803	CPNE-CWL-01-000787	CPNE-AR3-01-001048	CTRA-L2B-01-000822	CTRA-434-01-000822	CTRA-SWE-01-000294	CTRA-E15-01-000322	CTRA-E11-01-000320	CPNE-LPC-01-000892	CMUR-NIG-01-000860	CPEC-E58-01-000211	WCHO-WSU-01-000024	WCHO-203-01-001476	CPRO-UWE-01-002014	CPSI-CAL-01-000062	PACA-UV7-01-000036	PACA-HAL-01-002013	SNEG-ZXX-01-002335	CPSI-CAL-01-000063	PACA-UV7-01-001531	PACA-HAL-01-001739	CPRO-UWE-01-000700	SNEG-ZXX-01-000989	WCHO-WSU-01-000896	WCHO-203-01-000937
cluster87 SNEG-ZXX-01-001853	CMUR-NIG-01-000667	PACA-UV7-01-002180	PACA-HAL-01-001278	CTRA-DLC-01-000482	CTRA-DEC-01-000482	CTRA-SWE-01-000482	CTRA-L2B-01-000633	CTRA-G97-01-000517	CTRA-G93-01-000517	CTRA-G74-01-000516	CTRA-G22-01-000522	CTRA-E15-01-000520	CTRA-E11-01-000517	CTRA-DUW-01-000404	CTRA-BTZ-01-000394	CTRA-BJA-01-000387	CTRA-AHA-01-000415	CTRA-434-01-000633	CPRO-UWE-01-001498	WCHO-WSU-01-001605	WCHO-203-01-000192	CABO-LLG-01-000692	CPSI-6BC-01-000241	CPSI-08D-01-000733	CPSI-02D-01-000739	CPSI-01D-01-000735	CABO-S26-01-000231	CFEL-FEC-01-000764	CPSI-CAL-01-000760	CCAV-GPI-01-000238	CPNE-LPC-01-000109	CPNE-TW1-01-000518	CPNE-J13-01-000498	CPNE-CWL-01-000485	CPNE-AR3-01-000248	CPEC-E58-01-000504	SNEG-ZXX-01-001849	PACA-UV7-01-002432	PACA-HAL-01-002468	CPRO-UWE-01-001484	CPRO-UWE-01-000590	PACA-UV7-01-001069	PACA-HAL-01-001613
cluster88 CABO-LLG-01-000256	CABO-S26-01-000679	CPSI-CAL-01-000269	CPSI-6BC-01-000720	CPSI-08D-01-000257	CPSI-02D-01-000257	CPSI-01D-01-000257	CFEL-FEC-01-000267	CCAV-GPI-01-000734	CPNE-LPC-01-000673	CMUR-NIG-01-000244	CTRA-G97-01-000020	CTRA-G93-01-000020	CTRA-G74-01-000020	CTRA-G22-01-000020	CTRA-L2B-01-000226	CTRA-434-01-000226	CTRA-E15-01-000020	CTRA-E11-01-000020	CTRA-DUW-01-000876	CTRA-DLC-01-000025	CTRA-DEC-01-000025	CTRA-BJA-01-000855	CTRA-AHA-01-000890	CTRA-SWE-01-000017	CTRA-BTZ-01-000860	CPNE-TW1-01-001047	CPNE-CWL-01-000992	CPNE-AR3-01-000824	CPNE-J13-01-001009	CPEC-E58-01-000013	SNEG-ZXX-01-001740	WCHO-WSU-01-000235	WCHO-203-01-001252	PACA-UV7-01-002455	PACA-HAL-01-001525	PACA-UV7-01-002365	WCHO-WSU-01-001592	WCHO-203-01-000205	PACA-HAL-01-002325	CPRO-UWE-01-001477	WCHO-WSU-01-000151	WCHO-203-01-001835	PACA-HAL-01-002326
cluster89 CABO-LLG-01-000466	CABO-S26-01-000459	CPSI-CAL-01-000510	CPSI-08D-01-000492	CPSI-02D-01-000495	CPSI-01D-01-000491	CPSI-6BC-01-000484	CCAV-GPI-01-000482	CFEL-FEC-01-000514	CPNE-TW1-01-000297	CPNE-LPC-01-000324	CPNE-CWL-01-000281	CPNE-J13-01-000289	CPNE-AR3-01-000462	CPEC-E58-01-000752	CMUR-NIG-01-000497	CTRA-L2B-01-000468	CTRA-434-01-000468	CTRA-SWE-01-000650	CTRA-G97-01-000687	CTRA-G93-01-000688	CTRA-G74-01-000686	CTRA-G22-01-000694	CTRA-E15-01-000692	CTRA-E11-01-000689	CTRA-DUW-01-000234	CTRA-DLC-01-000647	CTRA-DEC-01-000647	CTRA-BTZ-01-000227	CTRA-AHA-01-000241	CTRA-BJA-01-000220	PACA-HAL-01-002727	PACA-UV7-01-001131	WCHO-WSU-01-000947	WCHO-203-01-000885	CPRO-UWE-01-001259	SNEG-ZXX-01-001987	SNEG-ZXX-01-001973	SNEG-ZXX-01-001972	WCHO-WSU-01-001377	WCHO-203-01-001607	PACA-UV7-01-000267	SNEG-ZXX-01-001071	PACA-HAL-01-000136
cluster90 CABO-LLG-01-000695	CPSI-CAL-01-000763	CPSI-6BC-01-000238	CPSI-08D-01-000736	CPSI-02D-01-000742	CPSI-01D-01-000738	CABO-S26-01-000228	CCAV-GPI-01-000235	CFEL-FEC-01-000767	CTRA-SWE-01-000457	CTRA-G97-01-000492	CTRA-G93-01-000491	CTRA-G74-01-000490	CTRA-G22-01-000496	CTRA-E15-01-000495	CTRA-E11-01-000492	CTRA-DUW-01-000429	CTRA-DLC-01-000458	CTRA-DEC-01-000458	CTRA-BTZ-01-000419	CTRA-BJA-01-000412	CTRA-AHA-01-000440	CPNE-TW1-01-000522	CPNE-AR3-01-000244	CTRA-L2B-01-000658	CTRA-434-01-000658	CPNE-LPC-01-000106	CPNE-J13-01-000501	CPNE-CWL-01-000488	CPEC-E58-01-000501	CMUR-NIG-01-000694	SNEG-ZXX-01-001466	CPRO-UWE-01-001048	PACA-UV7-01-001861	PACA-HAL-01-002709	WCHO-WSU-01-001024	WCHO-203-01-000806	WCHO-WSU-01-001025	WCHO-203-01-000805	PACA-UV7-01-001862	PACA-HAL-01-002708	SNEG-ZXX-01-001467	CPRO-UWE-01-001049	SNEG-ZXX-01-000306
cluster91 CABO-LLG-01-000746	CABO-S26-01-000179	CPSI-CAL-01-000816	CPSI-6BC-01-000189	CPSI-08D-01-000786	CPSI-02D-01-000792	CPSI-01D-01-000788	CCAV-GPI-01-000184	CFEL-FEC-01-000818	CPEC-E58-01-000450	CPNE-J13-01-000550	CPNE-CWL-01-000537	CPNE-AR3-01-000194	CPNE-TW1-01-000572	CPNE-LPC-01-000059	CTRA-L2B-01-000680	CTRA-434-01-000680	CTRA-G97-01-000469	CTRA-G93-01-000468	CTRA-G74-01-000467	CTRA-G22-01-000473	CTRA-DUW-01-000451	CTRA-DLC-01-000437	CTRA-DEC-01-000437	CTRA-BJA-01-000434	CTRA-AHA-01-000463	CTRA-SWE-01-000435	CTRA-E15-01-000472	CTRA-E11-01-000469	CTRA-BTZ-01-000441	CMUR-NIG-01-000717	WCHO-WSU-01-001631	WCHO-203-01-000168	PACA-UV7-01-002105	PACA-HAL-01-001356	CPRO-UWE-01-000213	SNEG-ZXX-01-002051	CPRO-UWE-01-000245	PACA-UV7-01-002427	SNEG-ZXX-01-000193	WCHO-WSU-01-001650	WCHO-203-01-000150	PACA-HAL-01-002463	PACA-HAL-01-002462
cluster92 CABO-LLG-01-000774	CABO-S26-01-000152	CPSI-CAL-01-000845	CPSI-6BC-01-000162	CPSI-08D-01-000815	CPSI-02D-01-000821	CPSI-01D-01-000817	CFEL-FEC-01-000849	CCAV-GPI-01-000155	CPNE-LPC-01-000028	CPNE-AR3-01-000162	CPNE-TW1-01-000603	CPNE-CWL-01-000566	CPNE-J13-01-000580	CPEC-E58-01-000420	CMUR-NIG-01-000742	CTRA-BTZ-01-000468	CTRA-434-01-000707	CTRA-L2B-01-000707	CTRA-SWE-01-000408	CTRA-E15-01-000442	CTRA-E11-01-000439	CTRA-G97-01-000439	CTRA-G93-01-000438	CTRA-G74-01-000437	CTRA-G22-01-000443	CTRA-DUW-01-000478	CTRA-DLC-01-000411	CTRA-DEC-01-000411	CTRA-BJA-01-000461	CTRA-AHA-01-000491	CPRO-UWE-01-001364	PACA-UV7-01-001653	PACA-HAL-01-002265	WCHO-WSU-01-001541	WCHO-203-01-000259	PACA-HAL-01-002455	PACA-UV7-01-002420	CPRO-UWE-01-001880	WCHO-WSU-01-001830	WCHO-203-01-001620	SNEG-ZXX-01-002204	WCHO-WSU-01-001115	WCHO-203-01-000717
cluster93 CABO-LLG-01-000848	CABO-S26-01-000078	CPSI-CAL-01-000923	CPSI-6BC-01-000088	CPSI-08D-01-000892	CPSI-02D-01-000898	CPSI-01D-01-000894	CCAV-GPI-01-000078	CFEL-FEC-01-000923	CTRA-BJA-01-000534	CTRA-L2B-01-000780	CTRA-G97-01-000362	CTRA-G93-01-000361	CTRA-G74-01-000360	CTRA-G22-01-000365	CTRA-DUW-01-000552	CTRA-DLC-01-000339	CTRA-DEC-01-000339	CTRA-BTZ-01-000541	CTRA-AHA-01-000564	CTRA-434-01-000780	CPNE-TW1-01-000680	CPNE-J13-01-000655	CPNE-CWL-01-000641	CPNE-AR3-01-000086	CPEC-E58-01-000346	CPNE-LPC-01-001046	CTRA-SWE-01-000336	CTRA-E15-01-000366	CTRA-E11-01-000363	CMUR-NIG-01-000816	SNEG-ZXX-01-000211	WCHO-WSU-01-001502	WCHO-203-01-001576	PACA-UV7-01-000259	PACA-HAL-01-000128	WCHO-WSU-01-000297	WCHO-203-01-001765	CPRO-UWE-01-000378	PACA-HAL-01-001345	PACA-UV7-01-002116	PACA-UV7-01-002114	PACA-HAL-01-001347	CPRO-UWE-01-000946
cluster94 CABO-LLG-01-000002	CABO-S26-01-000929	CPSI-6BC-01-000972	CPSI-08D-01-000002	CPSI-02D-01-000002	CPSI-01D-01-000002	CPSI-CAL-01-000010	CCAV-GPI-01-000994	CFEL-FEC-01-000002	CPNE-TW1-01-000771	CPNE-LPC-01-000952	CPNE-J13-01-000745	CPNE-CWL-01-000729	CPNE-AR3-01-001108	CPEC-E58-01-000263	CMUR-NIG-01-000906	CTRA-L2B-01-000869	CTRA-434-01-000869	CTRA-SWE-01-000249	CTRA-E15-01-000272	CTRA-E11-01-000270	CTRA-G97-01-000269	CTRA-G93-01-000267	CTRA-G74-01-000268	CTRA-G22-01-000272	CTRA-DUW-01-000643	CTRA-DLC-01-000250	CTRA-DEC-01-000250	CTRA-BTZ-01-000629	CTRA-BJA-01-000623	CTRA-AHA-01-000655	PACA-HAL-01-001975	PACA-UV7-01-002782	WCHO-WSU-01-000011	WCHO-203-01-001708	CPRO-UWE-01-001995	SNEG-ZXX-01-002312	PACA-HAL-01-002546	PACA-UV7-01-000860	CPRO-UWE-01-001695	SNEG-ZXX-01-001439	WCHO-WSU-01-001148	WCHO-203-01-000683
cluster95 CABO-LLG-01-000038	CABO-S26-01-000893	CPSI-CAL-01-000046	CPSI-6BC-01-000936	CPSI-08D-01-000038	CPSI-02D-01-000038	CPSI-01D-01-000038	CCAV-GPI-01-000957	CFEL-FEC-01-000040	CPNE-LPC-01-000915	CPNE-TW1-01-000808	CPNE-J13-01-000782	CPNE-CWL-01-000766	CPNE-AR3-01-001070	CPEC-E58-01-000228	CTRA-L2B-01-000836	CTRA-434-01-000836	CMUR-NIG-01-000875	CTRA-SWE-01-000282	CTRA-G97-01-000303	CTRA-G93-01-000301	CTRA-G74-01-000302	CTRA-G22-01-000306	CTRA-E15-01-000308	CTRA-E11-01-000306	CTRA-DUW-01-000610	CTRA-DLC-01-000282	CTRA-DEC-01-000282	CTRA-BTZ-01-000596	CTRA-BJA-01-000590	CTRA-AHA-01-000622	CPRO-UWE-01-001846	SNEG-ZXX-01-002253	PACA-UV7-01-000049	PACA-HAL-01-002029	WCHO-WSU-01-000114	WCHO-203-01-001795	CPRO-UWE-01-001546	PACA-UV7-01-000251	PACA-HAL-01-000120	WCHO-WSU-01-000198	WCHO-203-01-000535	SNEG-ZXX-01-001109
cluster96 WCHO-WSU-01-000295	WCHO-203-01-001767	CTRA-SWE-01-000189	CTRA-E15-01-000208	CTRA-E11-01-000207	CTRA-G97-01-000203	CTRA-G93-01-000202	CTRA-G74-01-000202	CTRA-G22-01-000205	CTRA-DUW-01-000704	CTRA-DLC-01-000190	CTRA-DEC-01-000190	CTRA-BTZ-01-000689	CTRA-BJA-01-000683	CTRA-AHA-01-000715	CTRA-L2B-01-000055	CTRA-434-01-000055	CPRO-UWE-01-000191	CMUR-NIG-01-000064	CABO-LLG-01-000873	CABO-S26-01-000053	CPSI-CAL-01-000950	CPSI-6BC-01-000062	CPSI-08D-01-000918	CPSI-02D-01-000923	CPSI-01D-01-000920	CFEL-FEC-01-000950	CCAV-GPI-01-000051	CPNE-LPC-01-001014	CPNE-TW1-01-000711	CPNE-J13-01-000685	CPNE-CWL-01-000671	CPNE-AR3-01-000055	CPEC-E58-01-000320	SNEG-ZXX-01-002114	WCHO-WSU-01-000085	WCHO-203-01-001513	PACA-HAL-01-000280	PACA-UV7-01-002302	SNEG-ZXX-01-000825	CCAV-GPI-01-000556	CFEL-FEC-01-000433	CPEC-E58-01-000956
cluster97 CABO-LLG-01-000127	CABO-S26-01-000804	CPSI-CAL-01-000139	CPSI-6BC-01-000847	CPSI-08D-01-000128	CPSI-02D-01-000128	CPSI-01D-01-000128	CFEL-FEC-01-000131	CCAV-GPI-01-000870	CPNE-TW1-01-000909	CPNE-J13-01-000882	CPNE-AR3-01-000964	CPNE-CWL-01-000864	CPNE-LPC-01-000818	CTRA-SWE-01-000134	CTRA-E15-01-000148	CTRA-E11-01-000148	CTRA-DLC-01-000135	CTRA-DEC-01-000135	CTRA-L2B-01-000110	CTRA-434-01-000110	CTRA-BJA-01-000738	CTRA-G97-01-000145	CTRA-G93-01-000145	CTRA-G74-01-000145	CTRA-G22-01-000147	CTRA-DUW-01-000759	CTRA-BTZ-01-000744	CTRA-AHA-01-000771	CPEC-E58-01-000136	SNEG-ZXX-01-001996	PACA-UV7-01-000238	PACA-HAL-01-000105	WCHO-203-01-000538	WCHO-WSU-01-000201	CPRO-UWE-01-001543	WCHO-WSU-01-001799	WCHO-203-01-000380	PACA-HAL-01-002650	PACA-UV7-01-000755	CPRO-UWE-01-000247	SNEG-ZXX-01-000195	CPRO-UWE-01-001997
cluster98 CABO-LLG-01-000211	CABO-S26-01-000723	CPSI-CAL-01-000225	CPSI-6BC-01-000764	CPSI-08D-01-000212	CPSI-02D-01-000212	CPSI-01D-01-000212	CFEL-FEC-01-000220	CCAV-GPI-01-000779	CPNE-TW1-01-000997	CPNE-J13-01-000962	CPNE-CWL-01-000942	CPNE-AR3-01-000879	CPNE-LPC-01-000733	CMUR-NIG-01-000684	CTRA-SWE-01-000467	CTRA-L2B-01-000648	CTRA-E15-01-000505	CTRA-E11-01-000502	CTRA-G97-01-000502	CTRA-G93-01-000501	CTRA-G74-01-000500	CTRA-G22-01-000506	CTRA-DUW-01-000419	CTRA-DLC-01-000467	CTRA-DEC-01-000467	CTRA-BTZ-01-000409	CTRA-BJA-01-000402	CTRA-AHA-01-000430	CTRA-434-01-000648	CPEC-E58-01-000061	PACA-HAL-01-002347	PACA-UV7-01-002383	CPRO-UWE-01-001311	SNEG-ZXX-01-000535	WCHO-WSU-01-000404	WCHO-203-01-000461	WCHO-WSU-01-000138	WCHO-203-01-001821	PACA-UV7-01-002382	CPRO-UWE-01-001310	PACA-HAL-01-002345	PACA-HAL-01-002346
cluster99 CABO-LLG-01-000220	CABO-S26-01-000714	CPSI-CAL-01-000234	CPSI-6BC-01-000755	CPSI-08D-01-000221	CPSI-02D-01-000221	CPSI-01D-01-000221	CFEL-FEC-01-000230	CCAV-GPI-01-000769	CPNE-LPC-01-000709	CPNE-J13-01-000974	CPNE-CWL-01-000957	CPNE-AR3-01-000861	CPNE-TW1-01-001011	CPEC-E58-01-000051	CMUR-NIG-01-000209	CTRA-G22-01-000056	CTRA-DUW-01-000842	CTRA-DLC-01-000056	CTRA-DEC-01-000056	CTRA-E15-01-000056	CTRA-E11-01-000056	CTRA-SWE-01-000051	CTRA-L2B-01-000193	CTRA-434-01-000193	CTRA-BJA-01-000821	CTRA-AHA-01-000856	CTRA-BTZ-01-000827	CTRA-G97-01-000056	CTRA-G93-01-000056	CTRA-G74-01-000056	PACA-UV7-01-000080	PACA-HAL-01-002210	WCHO-WSU-01-000426	WCHO-203-01-000333	CPRO-UWE-01-001290	SNEG-ZXX-01-000717	CPNE-LPC-01-000720	WCHO-WSU-01-000181	SNEG-ZXX-01-000718	SNEG-ZXX-01-001729	WCHO-203-01-001851	WCHO-203-01-000519
cluster100 CABO-LLG-01-000251	CABO-S26-01-000684	CPSI-CAL-01-000264	CPSI-6BC-01-000724	CPSI-08D-01-000252	CPSI-02D-01-000252	CPSI-01D-01-000252	CCAV-GPI-01-000738	CFEL-FEC-01-000262	CPNE-J13-01-001005	CPNE-AR3-01-000827	CPNE-TW1-01-001043	CPNE-LPC-01-000677	CPNE-CWL-01-000988	CPEC-E58-01-000018	CMUR-NIG-01-000240	CTRA-L2B-01-000223	CTRA-434-01-000223	CTRA-SWE-01-000021	CTRA-E15-01-000024	CTRA-E11-01-000024	CTRA-G97-01-000024	CTRA-G93-01-000024	CTRA-G74-01-000024	CTRA-G22-01-000024	CTRA-BTZ-01-000857	CTRA-BJA-01-000851	CTRA-AHA-01-000886	CTRA-DUW-01-000872	CTRA-DLC-01-000029	CTRA-DEC-01-000029	PACA-UV7-01-000969	PACA-HAL-01-001411	PACA-UV7-01-000970	PACA-HAL-01-001412	CPRO-UWE-01-000682	CPRO-UWE-01-000683	SNEG-ZXX-01-001671	WCHO-WSU-01-000748	WCHO-203-01-001110	WCHO-WSU-01-000747	WCHO-203-01-001109	SNEG-ZXX-01-000591
cluster101 CABO-LLG-01-000285	CABO-S26-01-000648	CPSI-CAL-01-000300	CPSI-6BC-01-000689	CPSI-08D-01-000288	CPSI-02D-01-000288	CPSI-01D-01-000288	CCAV-GPI-01-000706	CFEL-FEC-01-000299	CMUR-NIG-01-000257	CTRA-E11-01-000008	CTRA-G97-01-000008	CTRA-G93-01-000008	CTRA-G74-01-000008	CTRA-434-01-000239	CTRA-BTZ-01-000872	CTRA-AHA-01-000903	CTRA-L2B-01-000239	CTRA-BJA-01-000867	CTRA-SWE-01-000006	CTRA-G22-01-000008	CTRA-E15-01-000008	CTRA-DUW-01-000887	CTRA-DLC-01-000014	CTRA-DEC-01-000014	CTRA-L2B-01-000240	CTRA-E11-01-000007	CTRA-G97-01-000007	CTRA-G93-01-000007	CTRA-G74-01-000007	CTRA-E15-01-000007	CTRA-G22-01-000007	CTRA-AHA-01-000904	CTRA-BJA-01-000868	CTRA-BTZ-01-000873	CTRA-DUW-01-000888	CTRA-DLC-01-000013	CTRA-DEC-01-000013	CTRA-SWE-01-000005	CTRA-434-01-000240	CMUR-NIG-01-000259	SNEG-ZXX-01-001288	CMUR-NIG-01-000258
cluster102 CABO-LLG-01-000354	CPSI-CAL-01-000369	CPSI-6BC-01-000619	CPSI-08D-01-000358	CPSI-02D-01-000358	CPSI-01D-01-000358	CABO-S26-01-000578	CCAV-GPI-01-000630	CFEL-FEC-01-000365	CPEC-E58-01-000895	CPNE-TW1-01-000135	CPNE-LPC-01-000473	CPNE-J13-01-000134	CPNE-CWL-01-000129	CPNE-AR3-01-000625	CTRA-G97-01-000807	CTRA-G93-01-000808	CTRA-G74-01-000806	CTRA-G22-01-000815	CTRA-DUW-01-000112	CTRA-DLC-01-000768	CTRA-DEC-01-000768	CTRA-SWE-01-000766	CTRA-E15-01-000812	CTRA-E11-01-000811	CTRA-BTZ-01-000110	CTRA-BJA-01-000108	CTRA-AHA-01-000114	CMUR-NIG-01-000383	CTRA-L2B-01-000358	CTRA-434-01-000358	PACA-UV7-01-001478	PACA-HAL-01-001793	CPRO-UWE-01-001178	SNEG-ZXX-01-001596	WCHO-WSU-01-001316	CPRO-UWE-01-000030	SNEG-ZXX-01-000122	WCHO-203-01-000005	WCHO-WSU-01-001809	WCHO-203-01-001643	PACA-UV7-01-002580	PACA-HAL-01-002072
cluster103 CABO-LLG-01-000394	CABO-S26-01-000537	CPSI-CAL-01-000416	CPSI-6BC-01-000576	CPSI-08D-01-000399	CPSI-02D-01-000402	CPSI-01D-01-000399	CCAV-GPI-01-000584	CFEL-FEC-01-000407	CPNE-LPC-01-000378	CPNE-TW1-01-000240	CPNE-J13-01-000234	CPNE-CWL-01-000230	CPNE-AR3-01-000517	CTRA-DLC-01-000696	CTRA-DEC-01-000696	CTRA-L2B-01-000418	CTRA-434-01-000418	CTRA-SWE-01-000700	CTRA-E15-01-000742	CTRA-E11-01-000739	CPEC-E58-01-000803	CTRA-BJA-01-000172	CTRA-G97-01-000737	CTRA-G93-01-000738	CTRA-G74-01-000736	CTRA-G22-01-000744	CTRA-DUW-01-000184	CTRA-BTZ-01-000179	CTRA-AHA-01-000192	CMUR-NIG-01-000449	CPRO-UWE-01-000824	WCHO-WSU-01-001086	WCHO-203-01-000746	PACA-UV7-01-001164	PACA-HAL-01-002768	SNEG-ZXX-01-002122	SNEG-ZXX-01-000838	WCHO-203-01-000853	WCHO-WSU-01-000978	CPRO-UWE-01-001565	PACA-UV7-01-001142	PACA-HAL-01-002741
cluster104 CABO-LLG-01-000480	CABO-S26-01-000445	CPSI-CAL-01-000524	CPSI-6BC-01-000470	CPSI-08D-01-000506	CPSI-02D-01-000509	CPSI-01D-01-000505	CCAV-GPI-01-000469	CFEL-FEC-01-000528	CPNE-LPC-01-000310	CPNE-TW1-01-000312	CPNE-J13-01-000303	CPNE-CWL-01-000295	CPNE-AR3-01-000448	CPEC-E58-01-000736	CMUR-NIG-01-000511	CTRA-G97-01-000673	CTRA-G93-01-000674	CTRA-G74-01-000672	CTRA-DUW-01-000248	CTRA-DLC-01-000633	CTRA-DEC-01-000633	CTRA-BTZ-01-000241	CTRA-BJA-01-000234	CTRA-AHA-01-000255	CTRA-L2B-01-000482	CTRA-434-01-000482	CTRA-SWE-01-000636	CTRA-E15-01-000677	CTRA-E11-01-000674	CTRA-G22-01-000680	SNEG-ZXX-01-001572	PACA-UV7-01-000791	PACA-HAL-01-002614	WCHO-WSU-01-001182	WCHO-203-01-000555	CPRO-UWE-01-001732	SNEG-ZXX-01-000710	SNEG-ZXX-01-000098	PACA-UV7-01-002529	PACA-HAL-01-002123	WCHO-WSU-01-000458	WCHO-203-01-000296
cluster105 CABO-LLG-01-000562	CABO-S26-01-000360	CPSI-CAL-01-000617	CPSI-6BC-01-000381	CPSI-08D-01-000595	CPSI-02D-01-000598	CPSI-01D-01-000594	CCAV-GPI-01-000382	CFEL-FEC-01-000618	CPNE-LPC-01-000208	CPSI-CAL-01-000616	CPSI-6BC-01-000382	CPSI-08D-01-000594	CPSI-02D-01-000597	CPSI-01D-01-000593	CCAV-GPI-01-000383	CFEL-FEC-01-000617	CPEC-E58-01-000645	CPEC-E58-01-000641	CTRA-AHA-01-000108	CTRA-G22-01-000821	CTRA-G97-01-000813	CTRA-G93-01-000814	CTRA-G74-01-000812	CPNE-J13-01-000401	CPNE-CWL-01-000390	CPNE-AR3-01-000346	CTRA-E11-01-000817	CTRA-434-01-000352	CTRA-DUW-01-000106	CTRA-DLC-01-000774	CTRA-DEC-01-000774	CTRA-SWE-01-000772	CTRA-E15-01-000818	CTRA-L2B-01-000352	CPNE-TW1-01-000414	CPEC-E58-01-000643	CMUR-NIG-01-000378	CPNE-J13-01-000402	CPNE-CWL-01-000391	CPNE-AR3-01-000345	CPNE-TW1-01-000415	CTRA-AHA-01-000107
cluster106 CABO-LLG-01-000618	CABO-S26-01-000306	CPSI-CAL-01-000671	CPSI-6BC-01-000325	CPSI-08D-01-000651	CPSI-02D-01-000654	CPSI-01D-01-000650	CFEL-FEC-01-000673	CCAV-GPI-01-000322	CPNE-TW1-01-000040	CPNE-LPC-01-000578	CPNE-J13-01-000038	CPNE-CWL-01-000031	CPNE-AR3-01-000726	CMUR-NIG-01-000608	CTRA-DLC-01-000541	CTRA-DEC-01-000541	CPEC-E58-01-000588	CTRA-G22-01-000584	CTRA-DUW-01-000342	CTRA-BTZ-01-000334	CTRA-BJA-01-000327	CTRA-AHA-01-000350	CTRA-G97-01-000579	CTRA-G93-01-000580	CTRA-G74-01-000578	CTRA-SWE-01-000543	CTRA-E15-01-000581	CTRA-E11-01-000578	CTRA-L2B-01-000574	CTRA-434-01-000574	SNEG-ZXX-01-001817	CPRO-UWE-01-000474	WCHO-WSU-01-001398	PACA-UV7-01-000368	PACA-HAL-01-001223	WCHO-203-01-001187	WCHO-WSU-01-001313	WCHO-203-01-001368	PACA-UV7-01-001476	PACA-HAL-01-001797	SNEG-ZXX-01-001593	CPRO-UWE-01-001176
cluster107 CABO-LLG-01-000719	CABO-S26-01-000205	CPSI-CAL-01-000787	CPSI-6BC-01-000215	CPSI-08D-01-000759	CPSI-02D-01-000765	CPSI-01D-01-000761	CFEL-FEC-01-000792	CCAV-GPI-01-000211	CPNE-LPC-01-000082	CPNE-TW1-01-000547	CPNE-J13-01-000526	CPNE-CWL-01-000513	CPNE-AR3-01-000218	CTRA-G97-01-000509	CTRA-G93-01-000508	CTRA-G74-01-000507	CTRA-G22-01-000513	CTRA-DUW-01-000412	CTRA-DLC-01-000474	CTRA-DEC-01-000474	CTRA-BTZ-01-000402	CTRA-BJA-01-000395	CTRA-AHA-01-000423	CTRA-SWE-01-000474	CTRA-E15-01-000512	CTRA-E11-01-000509	CTRA-L2B-01-000641	CTRA-434-01-000641	CMUR-NIG-01-000676	CPEC-E58-01-000474	SNEG-ZXX-01-002022	CPRO-UWE-01-001792	WCHO-WSU-01-001709	WCHO-203-01-000098	WCHO-WSU-01-000466	WCHO-203-01-000287	PACA-UV7-01-001710	PACA-HAL-01-001087	CPRO-UWE-01-000956	PACA-UV7-01-001326	PACA-HAL-01-002392	CPRO-UWE-01-001042
cluster108 CPNE-AR3-01-000282	CPNE-J13-01-000460	CPNE-TW1-01-000479	CPNE-CWL-01-000449	CPNE-LPC-01-000149	CPNE-TW1-01-000472	CPNE-CWL-01-000442	CPNE-J13-01-000453	CPNE-AR3-01-000289	CPNE-CWL-01-000441	CPNE-J13-01-000452	CPNE-AR3-01-000290	CPNE-TW1-01-000471	CPNE-LPC-01-000151	CPNE-LPC-01-000153	CPNE-AR3-01-000292	CPNE-CWL-01-000440	CPNE-J13-01-000451	CPNE-TW1-01-000476	CPNE-J13-01-000457	CPNE-CWL-01-000446	CPNE-AR3-01-000285	CPNE-J13-01-000456	CPNE-CWL-01-000445	CPNE-AR3-01-000286	CPNE-LPC-01-000148	CPNE-TW1-01-000470	CPNE-AR3-01-000284	CPNE-TW1-01-000477	CPNE-J13-01-000458	CPNE-CWL-01-000447	CPNE-TW1-01-000474	CPNE-J13-01-000455	CPNE-CWL-01-000444	CPNE-AR3-01-000287	CPNE-CWL-01-000439	CPNE-TW1-01-000475	CPNE-TW1-01-000473	CPNE-J13-01-000454	CPNE-CWL-01-000443	CPNE-AR3-01-000288	CPNE-LPC-01-000152	CPNE-AR3-01-000291
cluster109 CABO-LLG-01-000017	CABO-S26-01-000914	CPSI-CAL-01-000026	CPSI-6BC-01-000956	CPSI-08D-01-000018	CPSI-02D-01-000018	CPSI-01D-01-000018	CCAV-GPI-01-000978	CFEL-FEC-01-000019	CPNE-CWL-01-000745	CPNE-AR3-01-001091	CPNE-LPC-01-000936	CPNE-TW1-01-000787	CPNE-J13-01-000761	CPEC-E58-01-000250	CMUR-NIG-01-000023	CTRA-G22-01-000250	CTRA-DUW-01-000664	CTRA-BJA-01-000643	CTRA-AHA-01-000675	CTRA-DLC-01-000230	CTRA-DEC-01-000230	CTRA-SWE-01-000229	CTRA-E15-01-000251	CTRA-E11-01-000249	CTRA-G97-01-000248	CTRA-G93-01-000246	CTRA-G74-01-000247	CTRA-L2B-01-000015	CTRA-434-01-000015	CTRA-BTZ-01-000649	CPRO-UWE-01-001990	PACA-UV7-01-002768	PACA-HAL-01-001959	WCHO-WSU-01-001931	WCHO-203-01-001749	SNEG-ZXX-01-000054	PACA-UV7-01-000216	PACA-HAL-01-000251	SNEG-ZXX-01-002274	SNEG-ZXX-01-002273	PACA-HAL-01-000250
cluster110 CPRO-UWE-01-000763	WCHO-WSU-01-000169	WCHO-203-01-000501	SNEG-ZXX-01-000627	CABO-LLG-01-000491	CFEL-FEC-01-000539	CABO-S26-01-000434	CPSI-CAL-01-000534	CCAV-GPI-01-000458	CPNE-LPC-01-000299	CPNE-TW1-01-000324	CPNE-J13-01-000314	CPNE-CWL-01-000306	CPNE-AR3-01-000436	CPEC-E58-01-000725	CMUR-NIG-01-000370	CTRA-L2B-01-000345	CTRA-434-01-000345	CTRA-G97-01-000819	CTRA-G93-01-000820	CTRA-G74-01-000818	CTRA-G22-01-000827	CTRA-AHA-01-000100	CTRA-E11-01-000824	CTRA-BJA-01-000096	CTRA-BTZ-01-000098	CTRA-SWE-01-000778	CTRA-E15-01-000824	CTRA-DUW-01-000099	CTRA-DLC-01-000781	CTRA-DEC-01-000781	CPSI-6BC-01-000459	CPSI-08D-01-000517	CPSI-02D-01-000520	CPSI-01D-01-000516	WCHO-WSU-01-000848	WCHO-203-01-001928	PACA-UV7-01-000828	PACA-HAL-01-002576	CPRO-UWE-01-000973	PACA-UV7-01-001355	PACA-HAL-01-002419
cluster111 CABO-LLG-01-000462	CPSI-CAL-01-000506	CPSI-6BC-01-000488	CPSI-08D-01-000488	CPSI-02D-01-000491	CPSI-01D-01-000487	CABO-S26-01-000463	CFEL-FEC-01-000510	CCAV-GPI-01-000486	CPNE-TW1-01-000293	CPNE-LPC-01-000328	CPNE-J13-01-000285	CPNE-CWL-01-000277	CPNE-AR3-01-000466	CPEC-E58-01-000757	CMUR-NIG-01-000461	CTRA-DLC-01-000684	CTRA-DEC-01-000684	CTRA-G97-01-000725	CTRA-G93-01-000726	CTRA-G74-01-000724	CTRA-G22-01-000732	CTRA-DUW-01-000196	CTRA-BTZ-01-000190	CTRA-BJA-01-000183	CTRA-AHA-01-000204	CTRA-SWE-01-000688	CTRA-L2B-01-000430	CTRA-E15-01-000730	CTRA-E11-01-000727	CTRA-434-01-000430	PACA-UV7-01-001171	PACA-HAL-01-000943	CPRO-UWE-01-001114	WCHO-WSU-01-000941	WCHO-203-01-000891	PACA-UV7-01-001510	PACA-HAL-01-001759	CPRO-UWE-01-000876	SNEG-ZXX-01-001057	PACA-UV7-01-000913	PACA-HAL-01-002496
cluster112 CABO-LLG-01-000476	CABO-S26-01-000449	CPSI-CAL-01-000520	CPSI-6BC-01-000474	CPSI-08D-01-000502	CPSI-02D-01-000505	CPSI-01D-01-000501	CFEL-FEC-01-000524	CCAV-GPI-01-000472	CPNE-TW1-01-000308	CPNE-LPC-01-000314	CPNE-J13-01-000299	CPNE-CWL-01-000291	CPNE-AR3-01-000452	CPEC-E58-01-000740	CMUR-NIG-01-000507	CTRA-SWE-01-000640	CTRA-E15-01-000681	CTRA-E11-01-000678	CTRA-G97-01-000677	CTRA-G93-01-000678	CTRA-G74-01-000676	CTRA-G22-01-000684	CTRA-DUW-01-000244	CTRA-DLC-01-000637	CTRA-DEC-01-000637	CTRA-L2B-01-000478	CTRA-434-01-000478	CTRA-BTZ-01-000237	CTRA-BJA-01-000230	CTRA-AHA-01-000251	SNEG-ZXX-01-001565	CPRO-UWE-01-001725	WCHO-WSU-01-001170	PACA-UV7-01-001797	PACA-HAL-01-002281	WCHO-203-01-000545	WCHO-WSU-01-001194	WCHO-203-01-000567	CPRO-UWE-01-001748	PACA-UV7-01-001965	PACA-HAL-01-000785
cluster113 CABO-LLG-01-000540	CABO-S26-01-000381	CPSI-CAL-01-000591	CPSI-6BC-01-000406	CPSI-08D-01-000570	CPSI-02D-01-000573	CPSI-01D-01-000569	CCAV-GPI-01-000406	CFEL-FEC-01-000592	CTRA-L2B-01-000295	CTRA-434-01-000295	CMUR-NIG-01-000317	CTRA-DLC-01-000830	CTRA-DEC-01-000830	CTRA-G97-01-000869	CTRA-G93-01-000870	CTRA-G74-01-000868	CTRA-G22-01-000876	CTRA-DUW-01-000049	CTRA-SWE-01-000827	CTRA-E15-01-000876	CTRA-BTZ-01-000049	CTRA-BJA-01-000049	CTRA-AHA-01-000049	CPEC-E58-01-000667	CTRA-E11-01-000875	CPNE-TW1-01-000391	CPNE-J13-01-000379	CPNE-AR3-01-000367	CPNE-LPC-01-000230	CPNE-CWL-01-000368	WCHO-WSU-01-000963	WCHO-203-01-000868	CPRO-UWE-01-001098	PACA-UV7-01-001150	PACA-HAL-01-002748	SNEG-ZXX-01-001279	CPRO-UWE-01-001256	WCHO-WSU-01-001365	WCHO-203-01-001596	PACA-HAL-01-000855	PACA-UV7-01-001898
cluster114 CABO-LLG-01-000681	CABO-S26-01-000242	CPSI-CAL-01-000749	CPSI-6BC-01-000252	CPSI-08D-01-000722	CPSI-02D-01-000728	CPSI-01D-01-000724	CCAV-GPI-01-000250	CFEL-FEC-01-000754	CMUR-NIG-01-000658	CTRA-SWE-01-000491	CTRA-E15-01-000529	CTRA-E11-01-000526	CTRA-AHA-01-000406	CTRA-L2B-01-000624	CTRA-434-01-000624	CPNE-TW1-01-000505	CPNE-J13-01-000485	CPNE-CWL-01-000472	CPNE-AR3-01-000261	CPNE-LPC-01-000120	CTRA-BTZ-01-000385	CTRA-BJA-01-000378	CTRA-G97-01-000526	CTRA-G93-01-000526	CTRA-G74-01-000525	CTRA-DUW-01-000395	CTRA-DLC-01-000491	CTRA-DEC-01-000491	CTRA-G22-01-000531	CPEC-E58-01-000514	PACA-UV7-01-000716	PACA-HAL-01-000681	SNEG-ZXX-01-000853	CPRO-UWE-01-000580	WCHO-WSU-01-000561	WCHO-203-01-000977	WCHO-WSU-01-000860	WCHO-203-01-001888	CPRO-UWE-01-000774	PACA-UV7-01-000848	PACA-HAL-01-002558
cluster115 CABO-LLG-01-000809	CABO-S26-01-000117	CPSI-CAL-01-000883	CPSI-6BC-01-000128	CPSI-08D-01-000852	CPSI-02D-01-000858	CPSI-01D-01-000854	CCAV-GPI-01-000119	CFEL-FEC-01-000884	CTRA-SWE-01-000375	CTRA-G97-01-000401	CTRA-G93-01-000400	CTRA-G74-01-000399	CTRA-E15-01-000405	CTRA-E11-01-000402	CTRA-BTZ-01-000502	CTRA-BJA-01-000495	CTRA-AHA-01-000525	CTRA-DLC-01-000378	CTRA-DEC-01-000378	CTRA-L2B-01-000741	CTRA-434-01-000741	CTRA-G22-01-000404	CTRA-DUW-01-000513	CMUR-NIG-01-000777	CPNE-TW1-01-000640	CPNE-LPC-01-001087	CPNE-J13-01-000615	CPNE-CWL-01-000601	CPNE-AR3-01-000126	CPEC-E58-01-000385	CPRO-UWE-01-000367	PACA-UV7-01-001624	PACA-HAL-01-000873	SNEG-ZXX-01-000434	WCHO-WSU-01-001514	WCHO-203-01-001587	CPRO-UWE-01-000365	WCHO-WSU-01-001516	WCHO-203-01-001589	PACA-UV7-01-001626	PACA-HAL-01-000871
cluster116 CABO-LLG-01-000147	CABO-S26-01-000784	CPSI-CAL-01-000159	CPSI-6BC-01-000827	CPSI-08D-01-000148	CPSI-02D-01-000148	CPSI-01D-01-000148	CFEL-FEC-01-000152	CCAV-GPI-01-000850	CPNE-J13-01-000902	CPNE-CWL-01-000884	CPNE-AR3-01-000944	CPNE-LPC-01-000795	CPNE-TW1-01-000932	CPEC-E58-01-000115	CMUR-NIG-01-000142	CTRA-L2B-01-000130	CTRA-434-01-000130	CTRA-SWE-01-000114	CTRA-E15-01-000126	CTRA-E11-01-000126	CTRA-DLC-01-000116	CTRA-DEC-01-000116	CTRA-G97-01-000123	CTRA-G93-01-000123	CTRA-G74-01-000123	CTRA-BTZ-01-000764	CTRA-BJA-01-000758	CTRA-AHA-01-000792	CTRA-G22-01-000125	CTRA-DUW-01-000779	PACA-HAL-01-001820	PACA-UV7-01-001453	WCHO-WSU-01-001358	WCHO-203-01-001223	CPRO-UWE-01-001246	SNEG-ZXX-01-000662	SNEG-ZXX-01-001338	WCHO-WSU-01-001274	CPRO-UWE-01-000397	WCHO-203-01-001658
cluster117 CABO-LLG-01-000355	CABO-S26-01-000577	CPSI-CAL-01-000370	CPSI-6BC-01-000618	CPSI-08D-01-000359	CPSI-02D-01-000359	CPSI-01D-01-000359	CCAV-GPI-01-000629	CFEL-FEC-01-000366	CPEC-E58-01-000893	CPNE-LPC-01-000472	CPNE-TW1-01-000136	CPNE-J13-01-000135	CPNE-CWL-01-000130	CPNE-AR3-01-000624	CTRA-L2B-01-000359	CTRA-434-01-000359	CTRA-BTZ-01-000111	CTRA-BJA-01-000109	CTRA-AHA-01-000115	CTRA-G22-01-000814	CTRA-DUW-01-000113	CTRA-DLC-01-000767	CTRA-DEC-01-000767	CTRA-SWE-01-000765	CTRA-E15-01-000811	CTRA-E11-01-000810	CTRA-G97-01-000806	CTRA-G93-01-000807	CTRA-G74-01-000805	CMUR-NIG-01-000384	PACA-UV7-01-001477	WCHO-203-01-001366	WCHO-WSU-01-001315	CPRO-UWE-01-001177	SNEG-ZXX-01-001594	PACA-HAL-01-001795	PACA-HAL-01-001794	PACA-UV7-01-001656	PACA-HAL-01-002267	SNEG-ZXX-01-002213
cluster118 CABO-LLG-01-000011	CABO-S26-01-000920	CPSI-CAL-01-000020	CPSI-6BC-01-000962	CPSI-08D-01-000012	CPSI-02D-01-000012	CPSI-01D-01-000012	CCAV-GPI-01-000984	CFEL-FEC-01-000013	CPNE-LPC-01-000942	CPNE-TW1-01-000781	CPNE-J13-01-000755	CPNE-CWL-01-000739	CPNE-AR3-01-001097	CMUR-NIG-01-000893	CTRA-L2B-01-000854	CTRA-434-01-000854	CTRA-G97-01-000285	CTRA-G93-01-000283	CTRA-G74-01-000284	CTRA-G22-01-000288	CTRA-DUW-01-000628	CTRA-DLC-01-000265	CTRA-DEC-01-000265	CTRA-BTZ-01-000614	CTRA-BJA-01-000608	CTRA-AHA-01-000640	CTRA-SWE-01-000264	CTRA-E15-01-000290	CTRA-E11-01-000288	PACA-UV7-01-001759	PACA-HAL-01-001035	CPRO-UWE-01-001631	WCHO-WSU-01-000773	WCHO-203-01-001136	WCHO-WSU-01-001522	WCHO-203-01-001593	PACA-UV7-01-001717	PACA-HAL-01-001080	CPRO-UWE-01-000360
cluster119 CABO-LLG-01-000021	CABO-S26-01-000910	CPSI-CAL-01-000029	CPSI-08D-01-000021	CPSI-02D-01-000021	CPSI-01D-01-000021	CFEL-FEC-01-000023	CCAV-GPI-01-000974	CPSI-6BC-01-000953	CPNE-LPC-01-000931	CPNE-TW1-01-000791	CPNE-J13-01-000765	CPNE-CWL-01-000749	CPNE-AR3-01-001087	CPEC-E58-01-000247	CMUR-NIG-01-000019	CTRA-L2B-01-000011	CTRA-434-01-000011	CTRA-G74-01-000251	CTRA-G22-01-000254	CTRA-DUW-01-000660	CTRA-DLC-01-000234	CTRA-DEC-01-000234	CTRA-BTZ-01-000645	CTRA-BJA-01-000639	CTRA-AHA-01-000671	CTRA-G97-01-000252	CTRA-G93-01-000250	CTRA-SWE-01-000233	CTRA-E15-01-000255	CTRA-E11-01-000253	PACA-HAL-01-001170	PACA-UV7-01-002648	WCHO-WSU-01-001927	WCHO-203-01-001743	SNEG-ZXX-01-000050	CPRO-UWE-01-001986	CPRO-UWE-01-001578	PACA-UV7-01-002335	PACA-HAL-01-000313
cluster120 CABO-LLG-01-000044	CABO-S26-01-000887	CPSI-CAL-01-000052	CPSI-6BC-01-000930	CPSI-08D-01-000044	CPSI-02D-01-000044	CPSI-01D-01-000044	CFEL-FEC-01-000046	CCAV-GPI-01-000951	CPNE-LPC-01-000908	CPNE-TW1-01-000814	CPNE-J13-01-000788	CPNE-CWL-01-000772	CPNE-AR3-01-001064	CPEC-E58-01-000221	CTRA-L2B-01-000831	CTRA-434-01-000831	CTRA-SWE-01-000285	CTRA-G97-01-000310	CTRA-G93-01-000308	CTRA-G74-01-000309	CTRA-G22-01-000312	CTRA-E15-01-000313	CTRA-E11-01-000311	CTRA-BTZ-01-000592	CTRA-BJA-01-000585	CTRA-AHA-01-000615	CTRA-DUW-01-000603	CTRA-DLC-01-000288	CTRA-DEC-01-000288	CMUR-NIG-01-000869	CPRO-UWE-01-000002	PACA-UV7-01-000037	PACA-HAL-01-002014	WCHO-203-01-001475	WCHO-WSU-01-000025	SNEG-ZXX-01-002336	WCHO-WSU-01-001259	WCHO-203-01-001551	WCHO-WSU-01-000028
cluster121 CABO-LLG-01-000106	CABO-S26-01-000826	CPSI-CAL-01-000117	CPSI-6BC-01-000868	CPSI-08D-01-000107	CPSI-02D-01-000107	CPSI-01D-01-000107	CFEL-FEC-01-000109	CCAV-GPI-01-000889	CPNE-LPC-01-000840	CPNE-TW1-01-000887	CPNE-CWL-01-000842	CPNE-AR3-01-000989	CPNE-J13-01-000860	CPEC-E58-01-000158	CTRA-L2B-01-000090	CTRA-434-01-000090	CMUR-NIG-01-000100	CTRA-G97-01-000167	CTRA-G93-01-000166	CTRA-G74-01-000166	CTRA-G22-01-000169	CTRA-DUW-01-000739	CTRA-BTZ-01-000724	CTRA-BJA-01-000718	CTRA-AHA-01-000750	CTRA-DLC-01-000155	CTRA-DEC-01-000155	CTRA-SWE-01-000154	CTRA-E15-01-000170	CTRA-E11-01-000170	WCHO-WSU-01-000294	WCHO-203-01-001768	PACA-UV7-01-002093	PACA-HAL-01-001369	SNEG-ZXX-01-002075	CPRO-UWE-01-000160	WCHO-203-01-000847	SNEG-ZXX-01-001387	CPRO-UWE-01-001868
cluster122 PACA-UV7-01-000681	PACA-HAL-01-000644	CABO-LLG-01-000242	CABO-S26-01-000693	CCAV-GPI-01-000747	CFEL-FEC-01-000253	CPSI-CAL-01-000255	CPSI-6BC-01-000733	CPSI-08D-01-000243	CPSI-02D-01-000243	CPSI-01D-01-000243	CPEC-E58-01-000028	CPNE-LPC-01-000686	CPNE-CWL-01-000979	CPNE-AR3-01-000836	CTRA-SWE-01-000030	CTRA-L2B-01-000214	CTRA-G22-01-000034	CTRA-E15-01-000034	CTRA-E11-01-000034	CTRA-434-01-000214	CTRA-G97-01-000034	CTRA-G93-01-000034	CTRA-G74-01-000034	CTRA-DUW-01-000863	CTRA-DLC-01-000036	CTRA-DEC-01-000036	CTRA-BTZ-01-000848	CTRA-BJA-01-000842	CTRA-AHA-01-000877	CMUR-NIG-01-000231	CPNE-TW1-01-001034	CPNE-J13-01-000996	CPRO-UWE-01-000647	SNEG-ZXX-01-001631	PACA-UV7-01-001740	PACA-HAL-01-001054	WCHO-WSU-01-000679	WCHO-203-01-001049	CPRO-UWE-01-001828
cluster123 CABO-LLG-01-000141	CABO-S26-01-000790	CPSI-CAL-01-000153	CPSI-08D-01-000142	CPSI-02D-01-000142	CPSI-6BC-01-000833	CPSI-01D-01-000142	CCAV-GPI-01-000856	CFEL-FEC-01-000146	CPNE-LPC-01-000801	CPNE-TW1-01-000926	CPNE-CWL-01-000878	CPNE-J13-01-000896	CPNE-AR3-01-000950	CPEC-E58-01-000121	CMUR-NIG-01-000136	CTRA-L2B-01-000124	CTRA-434-01-000124	CTRA-SWE-01-000120	CTRA-E15-01-000132	CTRA-E11-01-000132	CTRA-BTZ-01-000758	CTRA-BJA-01-000752	CTRA-AHA-01-000786	CTRA-G22-01-000131	CTRA-DUW-01-000773	CTRA-DLC-01-000122	CTRA-DEC-01-000122	CTRA-G97-01-000129	CTRA-G93-01-000129	CTRA-G74-01-000129	CPRO-UWE-01-001252	PACA-HAL-01-000852	PACA-UV7-01-001901	SNEG-ZXX-01-000652	PACA-HAL-01-000185	PACA-UV7-01-000413	WCHO-WSU-01-000668	WCHO-203-01-001198	CPRO-UWE-01-000630
cluster124 CABO-LLG-01-000199	CABO-S26-01-000734	CPSI-6BC-01-000777	CPSI-02D-01-000199	CPSI-CAL-01-000211	CPSI-08D-01-000199	CPSI-01D-01-000199	CFEL-FEC-01-000207	CCAV-GPI-01-000794	CPNE-TW1-01-000994	CPNE-J13-01-000959	CPNE-CWL-01-000939	CPNE-AR3-01-000882	CPNE-LPC-01-000736	CPEC-E58-01-000065	CTRA-SWE-01-000064	CTRA-L2B-01-000180	CTRA-G22-01-000071	CTRA-E15-01-000071	CTRA-E11-01-000071	CTRA-DUW-01-000829	CTRA-DLC-01-000069	CTRA-DEC-01-000069	CTRA-434-01-000180	CTRA-G97-01-000071	CTRA-G93-01-000071	CTRA-G74-01-000071	CTRA-BTZ-01-000814	CTRA-BJA-01-000808	CTRA-AHA-01-000842	CMUR-NIG-01-000195	CPRO-UWE-01-001313	PACA-UV7-01-002397	SNEG-ZXX-01-000529	WCHO-WSU-01-000399	WCHO-203-01-000465	PACA-HAL-01-002428	PACA-UV7-01-002390	PACA-UV7-01-002391	PACA-HAL-01-000160
cluster125 WCHO-WSU-01-000989	WCHO-203-01-000838	CPRO-UWE-01-001079	SNEG-ZXX-01-001229	CABO-LLG-01-000373	CABO-S26-01-000558	CPSI-CAL-01-000395	CPSI-6BC-01-000597	CPSI-08D-01-000378	CPSI-02D-01-000381	CPSI-01D-01-000378	CFEL-FEC-01-000385	CCAV-GPI-01-000606	CPEC-E58-01-000874	CPNE-J13-01-000147	CPNE-CWL-01-000142	CPNE-TW1-01-000148	CPNE-AR3-01-000613	CPNE-LPC-01-000458	CMUR-NIG-01-000417	CTRA-BTZ-01-000143	CTRA-L2B-01-000392	CTRA-434-01-000392	CTRA-G97-01-000773	CTRA-G93-01-000774	CTRA-G74-01-000772	CTRA-G22-01-000781	CTRA-E15-01-000776	CTRA-E11-01-000775	CTRA-AHA-01-000148	CTRA-BJA-01-000140	CTRA-SWE-01-000734	CTRA-DUW-01-000146	CTRA-DLC-01-000733	CTRA-DEC-01-000733	PACA-UV7-01-001537	PACA-HAL-01-001732	PACA-UV7-01-000635	PACA-HAL-01-000594	SNEG-ZXX-01-001722
cluster126 CABO-LLG-01-000483	CABO-S26-01-000442	CPSI-CAL-01-000527	CPSI-6BC-01-000467	CPSI-08D-01-000509	CPSI-02D-01-000512	CPSI-01D-01-000508	CCAV-GPI-01-000466	CFEL-FEC-01-000531	CPNE-LPC-01-000307	CPNE-TW1-01-000315	CPNE-J13-01-000306	CPNE-CWL-01-000298	CPNE-AR3-01-000445	CPEC-E58-01-000733	CMUR-NIG-01-000514	CTRA-L2B-01-000485	CTRA-G97-01-000670	CTRA-G93-01-000671	CTRA-G74-01-000669	CTRA-G22-01-000677	CTRA-DUW-01-000251	CTRA-DLC-01-000630	CTRA-DEC-01-000630	CTRA-BJA-01-000237	CTRA-AHA-01-000258	CTRA-434-01-000485	CTRA-BTZ-01-000244	CTRA-SWE-01-000633	CTRA-E15-01-000674	CTRA-E11-01-000671	PACA-HAL-01-001124	PACA-UV7-01-001675	PACA-UV7-01-000528	PACA-HAL-01-000493	SNEG-ZXX-01-002080	CPRO-UWE-01-000105	WCHO-WSU-01-001838	WCHO-203-01-001613	SNEG-ZXX-01-002459
cluster127 CABO-LLG-01-000548	CABO-S26-01-000373	CPSI-CAL-01-000600	CPSI-6BC-01-000398	CPSI-08D-01-000578	CPSI-02D-01-000581	CPSI-01D-01-000577	CCAV-GPI-01-000398	CFEL-FEC-01-000601	CPNE-LPC-01-000222	CPNE-TW1-01-000399	CPNE-CWL-01-000376	CPNE-J13-01-000387	CPNE-AR3-01-000359	CPEC-E58-01-000659	CTRA-G22-01-000884	CTRA-L2B-01-000287	CTRA-G97-01-000877	CTRA-G93-01-000878	CTRA-G74-01-000876	CTRA-DUW-01-000041	CTRA-DLC-01-000838	CTRA-DEC-01-000838	CTRA-BTZ-01-000041	CTRA-434-01-000287	CTRA-SWE-01-000835	CTRA-E15-01-000884	CTRA-E11-01-000883	CTRA-BJA-01-000041	CTRA-AHA-01-000041	CMUR-NIG-01-000309	WCHO-WSU-01-000948	WCHO-203-01-000884	CPRO-UWE-01-001107	PACA-UV7-01-001132	PACA-HAL-01-002728	SNEG-ZXX-01-000931	WCHO-203-01-000487	WCHO-WSU-01-000156	SNEG-ZXX-01-001402
cluster128 CABO-LLG-01-000617	CABO-S26-01-000307	CPSI-CAL-01-000670	CPSI-6BC-01-000326	CPSI-08D-01-000650	CPSI-02D-01-000653	CPSI-01D-01-000649	CCAV-GPI-01-000323	CFEL-FEC-01-000672	CPNE-CWL-01-000032	CPNE-TW1-01-000041	CPNE-J13-01-000039	CPNE-AR3-01-000725	CPNE-LPC-01-000577	CPEC-E58-01-000589	CMUR-NIG-01-000607	CTRA-G97-01-000580	CTRA-G93-01-000581	CTRA-G74-01-000579	CTRA-G22-01-000585	CTRA-DUW-01-000341	CTRA-DLC-01-000542	CTRA-DEC-01-000542	CTRA-L2B-01-000573	CTRA-434-01-000573	CTRA-BJA-01-000326	CTRA-AHA-01-000349	CTRA-BTZ-01-000333	CTRA-E15-01-000582	CTRA-E11-01-000579	CTRA-SWE-01-000544	WCHO-203-01-001186	WCHO-WSU-01-001397	PACA-UV7-01-000369	PACA-HAL-01-001222	SNEG-ZXX-01-001816	CPRO-UWE-01-000475	SNEG-ZXX-01-001510	PACA-HAL-01-001331	PACA-UV7-01-002130
cluster129 CABO-LLG-01-000634	CABO-S26-01-000291	CPSI-CAL-01-000687	CPSI-6BC-01-000309	CPSI-08D-01-000667	CPSI-02D-01-000671	CPSI-01D-01-000667	CFEL-FEC-01-000691	CCAV-GPI-01-000306	CPEC-E58-01-000571	CPNE-LPC-01-000622	CPNE-TW1-01-001105	CPNE-J13-01-001062	CPNE-CWL-01-001045	CPNE-AR3-01-000768	CTRA-DLC-01-000525	CTRA-DEC-01-000525	CTRA-L2B-01-000591	CTRA-G97-01-000562	CTRA-G93-01-000563	CTRA-G74-01-000561	CTRA-G22-01-000567	CTRA-DUW-01-000359	CTRA-BTZ-01-000351	CTRA-BJA-01-000344	CTRA-AHA-01-000367	CTRA-434-01-000591	CTRA-SWE-01-000526	CTRA-E15-01-000564	CTRA-E11-01-000561	CMUR-NIG-01-000624	SNEG-ZXX-01-001489	CPRO-UWE-01-000802	PACA-UV7-01-001509	PACA-HAL-01-001760	WCHO-WSU-01-001132	WCHO-203-01-000700	PACA-UV7-01-001857	PACA-HAL-01-002713	CPRO-UWE-01-000540
cluster130 CABO-LLG-01-000693	CABO-S26-01-000230	CPSI-CAL-01-000761	CPSI-6BC-01-000240	CPSI-08D-01-000734	CPSI-02D-01-000740	CPSI-01D-01-000736	CCAV-GPI-01-000237	CFEL-FEC-01-000765	CMUR-NIG-01-000668	CTRA-AHA-01-000416	CTRA-BTZ-01-000395	CTRA-BJA-01-000388	CTRA-SWE-01-000481	CTRA-E15-01-000519	CTRA-E11-01-000516	CTRA-L2B-01-000634	CTRA-434-01-000634	CTRA-G97-01-000516	CTRA-G93-01-000516	CTRA-G74-01-000515	CTRA-G22-01-000521	CTRA-DUW-01-000405	CTRA-DLC-01-000481	CTRA-DEC-01-000481	CPNE-TW1-01-000520	CPNE-J13-01-000499	CPNE-CWL-01-000486	CPNE-AR3-01-000246	CPNE-LPC-01-000108	CPEC-E58-01-000503	PACA-UV7-01-001778	PACA-HAL-01-001014	WCHO-203-01-000802	WCHO-WSU-01-001028	CPRO-UWE-01-001047	SNEG-ZXX-01-001464	PACA-UV7-01-001682	PACA-HAL-01-001118	CPRO-UWE-01-001570
cluster131 CABO-LLG-01-000755	CABO-S26-01-000171	CPSI-6BC-01-000181	CPSI-08D-01-000794	CPSI-02D-01-000800	CPSI-01D-01-000796	CCAV-GPI-01-000175	CFEL-FEC-01-000827	CPSI-CAL-01-000824	CPNE-TW1-01-000581	CPNE-J13-01-000559	CPNE-CWL-01-000546	CPNE-AR3-01-000183	CPNE-LPC-01-000050	CMUR-NIG-01-000725	CTRA-434-01-000688	CPEC-E58-01-000440	CTRA-L2B-01-000688	CTRA-SWE-01-000427	CTRA-E15-01-000463	CTRA-E11-01-000460	CTRA-G97-01-000459	CTRA-G93-01-000458	CTRA-G74-01-000457	CTRA-G22-01-000463	CTRA-DUW-01-000459	CTRA-DLC-01-000429	CTRA-DEC-01-000429	CTRA-BTZ-01-000449	CTRA-BJA-01-000442	CTRA-AHA-01-000472	CTRA-AHA-01-000471	WCHO-WSU-01-001646	CPRO-UWE-01-000250	PACA-HAL-01-002193	PACA-UV7-01-002462	SNEG-ZXX-01-000197	WCHO-203-01-000155	CPSI-CAL-01-000825	WCHO-203-01-000154
cluster132 CABO-LLG-01-000770	CABO-S26-01-000156	CPSI-CAL-01-000842	CPSI-6BC-01-000165	CPSI-08D-01-000811	CPSI-02D-01-000817	CPSI-01D-01-000813	CFEL-FEC-01-000845	CPNE-TW1-01-000599	CPNE-CWL-01-000562	CPNE-J13-01-000576	CPNE-AR3-01-000166	CPEC-E58-01-000424	CTRA-SWE-01-000412	CTRA-E15-01-000446	CTRA-E11-01-000443	CTRA-G22-01-000447	CTRA-DUW-01-000474	CTRA-DLC-01-000414	CTRA-DEC-01-000414	CTRA-BTZ-01-000464	CTRA-BJA-01-000457	CTRA-G97-01-000443	CTRA-G93-01-000442	CTRA-G74-01-000441	CTRA-L2B-01-000703	CTRA-434-01-000703	CTRA-AHA-01-000487	PACA-UV7-01-002590	WCHO-WSU-01-000368	WCHO-203-01-001529	CPRO-UWE-01-000327	PACA-HAL-01-002064	PACA-UV7-01-000968	PACA-HAL-01-001410	SNEG-ZXX-01-000590	WCHO-203-01-001108	WCHO-WSU-01-000746	SNEG-ZXX-01-000493	CPRO-UWE-01-000681
cluster133 CABO-LLG-01-000854	CABO-S26-01-000072	CCAV-GPI-01-000072	CPSI-CAL-01-000929	CPSI-08D-01-000898	CPSI-02D-01-000904	CPSI-01D-01-000900	CFEL-FEC-01-000929	CPNE-TW1-01-000686	CPNE-LPC-01-001040	CPNE-J13-01-000661	CPNE-CWL-01-000647	CPNE-AR3-01-000080	CPSI-6BC-01-000082	CPEC-E58-01-000341	CTRA-SWE-01-000331	CTRA-G97-01-000357	CTRA-G93-01-000356	CTRA-G74-01-000355	CTRA-G22-01-000360	CTRA-E15-01-000361	CTRA-E11-01-000358	CTRA-DUW-01-000557	CTRA-DLC-01-000334	CTRA-DEC-01-000334	CTRA-BTZ-01-000546	CTRA-BJA-01-000539	CTRA-AHA-01-000569	CMUR-NIG-01-000821	CTRA-L2B-01-000785	CTRA-434-01-000785	CPRO-UWE-01-000386	PACA-UV7-01-000352	PACA-HAL-01-001240	WCHO-WSU-01-001495	WCHO-203-01-001569	SNEG-ZXX-01-000221	PACA-UV7-01-000553	PACA-HAL-01-000519	SNEG-ZXX-01-001858
cluster134 CABO-LLG-01-000886	CABO-S26-01-000040	CPSI-CAL-01-000964	CPSI-6BC-01-000048	CPSI-08D-01-000932	CPSI-02D-01-000937	CPSI-01D-01-000934	CCAV-GPI-01-000038	CFEL-FEC-01-000964	CPEC-E58-01-000307	CPNE-LPC-01-001000	CTRA-E11-01-000221	CPNE-TW1-01-000724	CPNE-J13-01-000698	CPNE-CWL-01-000684	CPNE-AR3-01-000042	CTRA-BJA-01-000670	CTRA-AHA-01-000702	CTRA-434-01-000042	CTRA-SWE-01-000202	CTRA-E15-01-000222	CTRA-BTZ-01-000676	CTRA-G22-01-000222	CTRA-DUW-01-000691	CTRA-DLC-01-000203	CTRA-DEC-01-000203	CTRA-L2B-01-000042	CTRA-G97-01-000219	CTRA-G93-01-000218	CTRA-G74-01-000218	CMUR-NIG-01-000050	SNEG-ZXX-01-000371	SNEG-ZXX-01-001327	PACA-HAL-01-001475	PACA-UV7-01-002215	WCHO-WSU-01-001589	WCHO-203-01-000208	CPRO-UWE-01-001474	PACA-UV7-01-002217	PACA-HAL-01-001477
cluster135 CABO-LLG-01-000075	CPSI-CAL-01-000085	CPSI-6BC-01-000899	CPSI-08D-01-000076	CPSI-02D-01-000076	CPSI-01D-01-000076	CABO-S26-01-000856	CFEL-FEC-01-000078	CCAV-GPI-01-000920	CPNE-TW1-01-000852	CPNE-J13-01-000825	CPNE-CWL-01-000809	CPNE-AR3-01-001026	CPNE-LPC-01-000871	CMUR-NIG-01-000838	CTRA-SWE-01-000316	CTRA-E15-01-000346	CTRA-E11-01-000343	CTRA-DLC-01-000319	CTRA-DEC-01-000319	CTRA-G97-01-000342	CTRA-G93-01-000341	CTRA-G74-01-000340	CTRA-G22-01-000345	CTRA-DUW-01-000572	CTRA-BTZ-01-000561	CTRA-AHA-01-000584	CTRA-434-01-000800	CPEC-E58-01-000188	CTRA-BJA-01-000554	CTRA-L2B-01-000800	PACA-UV7-01-002645	PACA-HAL-01-001173	WCHO-WSU-01-000093	WCHO-203-01-001505	CPRO-UWE-01-000204	SNEG-ZXX-01-002089	PACA-UV7-01-001090	PACA-HAL-01-001635
cluster136 CABO-LLG-01-000118	CPSI-08D-01-000119	CPSI-02D-01-000119	CPSI-01D-01-000119	CABO-S26-01-000814	CFEL-FEC-01-000121	CPSI-CAL-01-000130	CPSI-6BC-01-000856	CCAV-GPI-01-000878	CPNE-LPC-01-000828	CPNE-TW1-01-000899	CPNE-J13-01-000872	CPNE-CWL-01-000854	CPNE-AR3-01-000977	CPEC-E58-01-000145	CTRA-SWE-01-000142	CTRA-E15-01-000157	CTRA-E11-01-000157	CTRA-L2B-01-000102	CTRA-434-01-000102	CMUR-NIG-01-000111	CTRA-G97-01-000154	CTRA-G93-01-000153	CTRA-G74-01-000153	CTRA-G22-01-000156	CTRA-DUW-01-000751	CTRA-DLC-01-000143	CTRA-DEC-01-000143	CTRA-BTZ-01-000736	CTRA-AHA-01-000762	CTRA-BJA-01-000730	PACA-UV7-01-001364	PACA-HAL-01-001907	WCHO-WSU-01-000768	WCHO-203-01-001131	WCHO-WSU-01-000827	CPRO-UWE-01-000943	WCHO-203-01-001950	SNEG-ZXX-01-000156
cluster137 CABO-LLG-01-000310	CABO-S26-01-000624	CPSI-6BC-01-000665	CPSI-08D-01-000312	CPSI-02D-01-000312	CPSI-01D-01-000312	CPSI-CAL-01-000324	CCAV-GPI-01-000677	CFEL-FEC-01-000321	CTRA-DLC-01-000566	CTRA-DEC-01-000566	CTRA-G97-01-000605	CTRA-G93-01-000606	CTRA-G74-01-000604	CTRA-G22-01-000611	CTRA-DUW-01-000316	CTRA-BJA-01-000302	CTRA-L2B-01-000549	CTRA-434-01-000549	CTRA-BTZ-01-000309	CTRA-AHA-01-000323	CTRA-SWE-01-000568	CTRA-E15-01-000608	CPNE-AR3-01-000680	CTRA-E11-01-000605	CMUR-NIG-01-000581	CPNE-TW1-01-000082	CPNE-J13-01-000082	CPNE-CWL-01-000077	CPNE-LPC-01-000527	CPEC-E58-01-000941	SNEG-ZXX-01-000881	CPRO-UWE-01-001690	WCHO-WSU-01-000586	WCHO-203-01-000400	PACA-UV7-01-000419	PACA-HAL-01-000191	CPRO-UWE-01-001982	SNEG-ZXX-01-001708
cluster138 CABO-LLG-01-000323	CABO-S26-01-000611	CPSI-CAL-01-000337	CPSI-6BC-01-000652	CPSI-08D-01-000325	CPSI-02D-01-000325	CPSI-01D-01-000325	CCAV-GPI-01-000664	CFEL-FEC-01-000334	CPNE-TW1-01-000095	CPNE-CWL-01-000090	CPNE-AR3-01-000666	CPNE-LPC-01-000513	CPNE-J13-01-000095	CPEC-E58-01-000929	CMUR-NIG-01-000604	CTRA-L2B-01-000570	CTRA-434-01-000570	CTRA-G22-01-000588	CTRA-BJA-01-000323	CTRA-G97-01-000583	CTRA-G93-01-000584	CTRA-G74-01-000582	CTRA-BTZ-01-000330	CTRA-DUW-01-000338	CTRA-DLC-01-000545	CTRA-DEC-01-000545	CTRA-AHA-01-000346	CTRA-SWE-01-000547	CTRA-E15-01-000585	CTRA-E11-01-000582	WCHO-WSU-01-001265	WCHO-203-01-001484	CPRO-UWE-01-001640	SNEG-ZXX-01-001516	PACA-HAL-01-002661	PACA-UV7-01-000746	CPRO-UWE-01-001244	SNEG-ZXX-01-000770
cluster139 CABO-LLG-01-000605	CABO-S26-01-000319	CPSI-CAL-01-000658	CPSI-6BC-01-000338	CPSI-08D-01-000638	CPSI-02D-01-000641	CPSI-01D-01-000637	CCAV-GPI-01-000339	CFEL-FEC-01-000660	CPNE-LPC-01-000558	CTRA-L2B-01-000531	CTRA-434-01-000531	CTRA-G22-01-000629	CTRA-DLC-01-000585	CTRA-DEC-01-000585	CPNE-TW1-01-000057	CPNE-J13-01-000057	CPNE-CWL-01-000051	CPNE-AR3-01-000706	CMUR-NIG-01-000561	CTRA-G97-01-000623	CTRA-G93-01-000624	CTRA-G74-01-000622	CTRA-DUW-01-000297	CTRA-BJA-01-000283	CTRA-AHA-01-000304	CTRA-SWE-01-000587	CTRA-E15-01-000626	CTRA-E11-01-000623	CTRA-BTZ-01-000290	CPEC-E58-01-000597	PACA-UV7-01-002310	PACA-HAL-01-000288	CPRO-UWE-01-000269	WCHO-WSU-01-000246	SNEG-ZXX-01-001084	SNEG-ZXX-01-001392	PACA-UV7-01-001052	PACA-HAL-01-001596
cluster140 CABO-LLG-01-000626	CABO-S26-01-000299	CPSI-CAL-01-000679	CPSI-6BC-01-000317	CPSI-08D-01-000659	CPSI-02D-01-000663	CPSI-01D-01-000659	CCAV-GPI-01-000314	CFEL-FEC-01-000683	CPEC-E58-01-000579	CPNE-TW1-01-000030	CPNE-LPC-01-000590	CPNE-J13-01-000028	CPNE-CWL-01-000021	CPNE-AR3-01-000737	CTRA-SWE-01-000535	CTRA-E15-01-000573	CTRA-E11-01-000570	CTRA-G97-01-000571	CTRA-G93-01-000572	CTRA-G74-01-000570	CTRA-G22-01-000576	CTRA-DUW-01-000349	CTRA-DLC-01-000534	CTRA-DEC-01-000534	CTRA-BTZ-01-000342	CTRA-BJA-01-000335	CTRA-L2B-01-000582	CTRA-434-01-000582	CMUR-NIG-01-000615	CTRA-AHA-01-000358	CPRO-UWE-01-000461	PACA-UV7-01-002484	PACA-HAL-01-002171	SNEG-ZXX-01-000328	WCHO-WSU-01-001413	WCHO-203-01-001314	WCHO-WSU-01-001721	WCHO-203-01-000084
cluster141 CABO-LLG-01-000679	CABO-S26-01-000244	CPSI-CAL-01-000746	CPSI-6BC-01-000254	CPSI-08D-01-000720	CPSI-02D-01-000726	CPSI-01D-01-000722	CFEL-FEC-01-000752	CCAV-GPI-01-000252	CPEC-E58-01-000516	CPNE-AR3-01-000263	CPNE-TW1-01-000503	CPNE-J13-01-000483	CPNE-CWL-01-000470	CPNE-LPC-01-000123	CMUR-NIG-01-000656	CTRA-L2B-01-000622	CTRA-G97-01-000528	CTRA-G93-01-000528	CTRA-G74-01-000527	CTRA-G22-01-000533	CTRA-DUW-01-000393	CTRA-DLC-01-000493	CTRA-DEC-01-000493	CTRA-BTZ-01-000383	CTRA-BJA-01-000376	CTRA-AHA-01-000404	CTRA-434-01-000622	CTRA-SWE-01-000493	CTRA-E15-01-000531	CTRA-E11-01-000528	WCHO-WSU-01-000565	WCHO-203-01-000974	PACA-UV7-01-000718	PACA-HAL-01-000683	CPRO-UWE-01-000582	SNEG-ZXX-01-000855	PACA-HAL-01-002318	PACA-UV7-01-001846
cluster142 CABO-LLG-01-000866	CABO-S26-01-000060	CPSI-CAL-01-000943	CPSI-6BC-01-000069	CPSI-08D-01-000911	CPSI-02D-01-000916	CPSI-01D-01-000913	CFEL-FEC-01-000943	CCAV-GPI-01-000058	CPNE-LPC-01-001024	CPNE-TW1-01-000702	CPNE-CWL-01-000662	CPNE-AR3-01-000065	CPNE-J13-01-000676	CPEC-E58-01-000328	CTRA-G22-01-000200	CTRA-G97-01-000198	CTRA-G93-01-000197	CTRA-G74-01-000197	CTRA-DUW-01-000709	CTRA-DLC-01-000185	CTRA-DEC-01-000185	CTRA-BTZ-01-000694	CTRA-BJA-01-000688	CTRA-AHA-01-000720	CTRA-SWE-01-000184	CTRA-E15-01-000203	CTRA-E11-01-000202	CTRA-L2B-01-000060	CTRA-434-01-000060	CMUR-NIG-01-000069	CPRO-UWE-01-000098	SNEG-ZXX-01-002078	PACA-HAL-01-001315	PACA-UV7-01-002143	WCHO-WSU-01-000287	WCHO-203-01-001776	PACA-UV7-01-002516	PACA-HAL-01-002138
cluster143 CABO-LLG-01-000888	CABO-S26-01-000038	CPSI-CAL-01-000966	CPSI-6BC-01-000046	CPSI-08D-01-000934	CPSI-02D-01-000939	CPSI-01D-01-000936	CFEL-FEC-01-000966	CCAV-GPI-01-000036	CPEC-E58-01-000305	CPNE-LPC-01-000998	CPNE-TW1-01-000726	CPNE-J13-01-000700	CPNE-CWL-01-000686	CPNE-AR3-01-000040	CMUR-NIG-01-000048	CTRA-SWE-01-000204	CTRA-E15-01-000224	CTRA-E11-01-000223	CTRA-BTZ-01-000674	CTRA-BJA-01-000668	CTRA-AHA-01-000700	CTRA-G97-01-000221	CTRA-G93-01-000220	CTRA-G74-01-000220	CTRA-DUW-01-000689	CTRA-DLC-01-000205	CTRA-DEC-01-000205	CTRA-G22-01-000224	CTRA-L2B-01-000040	CTRA-434-01-000040	SNEG-ZXX-01-000377	PACA-HAL-01-001479	PACA-UV7-01-002219	CPRO-UWE-01-001399	WCHO-WSU-01-001587	WCHO-203-01-000210	WCHO-WSU-01-001586	WCHO-203-01-000211
cluster144 CABO-LLG-01-000041	CABO-S26-01-000890	CPSI-CAL-01-000049	CPSI-6BC-01-000933	CPSI-08D-01-000041	CPSI-02D-01-000041	CPSI-01D-01-000041	CCAV-GPI-01-000954	CFEL-FEC-01-000043	CPNE-J13-01-000785	CPNE-CWL-01-000769	CPNE-AR3-01-001067	CPNE-TW1-01-000811	CPNE-LPC-01-000911	CPEC-E58-01-000224	CMUR-NIG-01-000872	CTRA-DUW-01-000606	CTRA-DLC-01-000285	CTRA-DEC-01-000285	CTRA-AHA-01-000618	CTRA-G22-01-000310	WCHO-203-01-000060	WCHO-WSU-01-001745	CTRA-G97-01-000307	CTRA-G93-01-000305	CTRA-G74-01-000306	CTRA-E15-01-000311	CTRA-E11-01-000309	PACA-UV7-01-002735	SNEG-ZXX-01-002246	PACA-HAL-01-000763	CPRO-UWE-01-001842	CTRA-G97-01-000306	CTRA-G93-01-000304	CTRA-G74-01-000305	CTRA-G22-01-000309	CTRA-DUW-01-000607	CTRA-AHA-01-000619
cluster145 CABO-LLG-01-000059	CABO-S26-01-000872	CPSI-CAL-01-000069	CPSI-6BC-01-000915	CPSI-08D-01-000060	CPSI-02D-01-000060	CPSI-01D-01-000060	CFEL-FEC-01-000062	CCAV-GPI-01-000936	CPEC-E58-01-000204	CPNE-TW1-01-000836	CPNE-J13-01-000809	CPNE-CWL-01-000793	CPNE-AR3-01-001042	CPNE-LPC-01-000886	CTRA-L2B-01-000816	CTRA-434-01-000816	CMUR-NIG-01-000854	CTRA-SWE-01-000300	CTRA-E15-01-000329	CTRA-E11-01-000326	CTRA-G97-01-000325	CTRA-G93-01-000324	CTRA-G74-01-000324	CTRA-G22-01-000328	CTRA-DUW-01-000588	CTRA-DLC-01-000303	CTRA-DEC-01-000303	CTRA-BTZ-01-000577	CTRA-BJA-01-000570	CTRA-AHA-01-000600	CPRO-UWE-01-000138	PACA-UV7-01-002418	WCHO-203-01-001622	WCHO-WSU-01-001828	SNEG-ZXX-01-002212	PACA-HAL-01-002453	PACA-HAL-01-002452
cluster146 CABO-LLG-01-000107	CABO-S26-01-000825	CPSI-CAL-01-000118	CPSI-6BC-01-000867	CPSI-08D-01-000108	CPSI-02D-01-000108	CPSI-01D-01-000108	CFEL-FEC-01-000110	CTRA-SWE-01-000153	CTRA-G97-01-000165	CTRA-G93-01-000164	CTRA-G74-01-000164	CTRA-G22-01-000167	CTRA-E15-01-000168	CTRA-E11-01-000168	CTRA-DUW-01-000740	CTRA-DLC-01-000154	CTRA-DEC-01-000154	CTRA-BTZ-01-000725	CTRA-BJA-01-000719	CTRA-AHA-01-000751	CTRA-434-01-000091	CPNE-LPC-01-000839	CTRA-L2B-01-000091	CPEC-E58-01-000156	CPNE-TW1-01-000888	CPNE-J13-01-000861	CPNE-AR3-01-000988	CPNE-CWL-01-000843	PACA-UV7-01-002097	PACA-HAL-01-001365	SNEG-ZXX-01-002076	WCHO-203-01-001769	WCHO-WSU-01-000293	CPRO-UWE-01-000159	WCHO-WSU-01-001114	WCHO-203-01-000718	SNEG-ZXX-01-000768
cluster147 CPRO-UWE-01-000313	WCHO-WSU-01-000349	WCHO-203-01-001363	SNEG-ZXX-01-001883	CPSI-CAL-01-000630	CPSI-6BC-01-000368	CPSI-08D-01-000608	CPSI-02D-01-000611	CPSI-01D-01-000607	CABO-LLG-01-000575	CABO-S26-01-000347	CFEL-FEC-01-000631	CCAV-GPI-01-000369	CPNE-LPC-01-000195	CPNE-TW1-01-000431	CPNE-J13-01-000415	CPNE-CWL-01-000404	CPNE-AR3-01-000331	CPEC-E58-01-000628	CMUR-NIG-01-000535	CTRA-G97-01-000649	CTRA-G93-01-000650	CTRA-G74-01-000648	CTRA-G22-01-000655	CTRA-DUW-01-000272	CTRA-DLC-01-000609	CTRA-DEC-01-000609	CTRA-BTZ-01-000265	CTRA-AHA-01-000279	CTRA-SWE-01-000612	CTRA-E15-01-000652	CTRA-E11-01-000649	CTRA-BJA-01-000258	CTRA-L2B-01-000506	CTRA-434-01-000506	PACA-HAL-01-002587	PACA-UV7-01-000817	WCHO-WSU-01-001273
cluster148 CABO-LLG-01-000152	CPSI-CAL-01-000164	CPSI-6BC-01-000822	CPSI-08D-01-000153	CPSI-02D-01-000153	CPSI-01D-01-000153	CABO-S26-01-000779	CCAV-GPI-01-000845	CFEL-FEC-01-000157	CPNE-TW1-01-000937	CPNE-J13-01-000907	CPNE-CWL-01-000889	CPNE-AR3-01-000939	CPNE-LPC-01-000789	CTRA-SWE-01-000110	CTRA-L2B-01-000134	CTRA-E15-01-000122	CTRA-E11-01-000122	CTRA-434-01-000134	CTRA-BJA-01-000762	CTRA-G97-01-000119	CTRA-G93-01-000119	CTRA-G74-01-000119	CTRA-G22-01-000121	CTRA-AHA-01-000796	CTRA-BTZ-01-000768	CTRA-DUW-01-000783	CTRA-DLC-01-000112	CTRA-DEC-01-000112	CPEC-E58-01-000110	CMUR-NIG-01-000146	CPRO-UWE-01-001242	SNEG-ZXX-01-000668	WCHO-WSU-01-001353	PACA-UV7-01-001446	PACA-HAL-01-001829	WCHO-203-01-000042	WCHO-203-01-000043
cluster149 CABO-LLG-01-000154	CABO-S26-01-000777	CPSI-6BC-01-000820	CPSI-08D-01-000155	CPSI-01D-01-000155	CPSI-02D-01-000155	CCAV-GPI-01-000843	CFEL-FEC-01-000159	CPNE-J13-01-000909	CPNE-AR3-01-000937	CPNE-TW1-01-000939	CPNE-LPC-01-000788	CPNE-CWL-01-000891	CPEC-E58-01-000107	CTRA-BTZ-01-000770	CTRA-AHA-01-000798	CTRA-L2B-01-000136	CTRA-434-01-000136	CTRA-SWE-01-000108	CTRA-E15-01-000120	CTRA-E11-01-000120	CTRA-G22-01-000119	CTRA-DLC-01-000110	CTRA-DEC-01-000110	CTRA-G74-01-000117	CTRA-DUW-01-000785	CTRA-G97-01-000117	CTRA-G93-01-000117	CTRA-BJA-01-000764	CPSI-CAL-01-000166	CMUR-NIG-01-000148	CPSI-CAL-01-000167	PACA-UV7-01-001444	PACA-HAL-01-001831	CPRO-UWE-01-001241	WCHO-WSU-01-001352	WCHO-203-01-000041	SNEG-ZXX-01-000671
cluster150 CABO-LLG-01-000156	CABO-S26-01-000775	CPSI-CAL-01-000170	CPSI-6BC-01-000817	CPSI-08D-01-000158	CPSI-02D-01-000158	CPSI-01D-01-000158	CCAV-GPI-01-000840	CFEL-FEC-01-000162	CPEC-E58-01-000104	CPNE-TW1-01-000943	CPNE-J13-01-000913	CPNE-CWL-01-000895	CPNE-AR3-01-000933	CPNE-LPC-01-000785	CTRA-SWE-01-000106	CTRA-G22-01-000117	CTRA-E15-01-000118	CTRA-E11-01-000118	CTRA-DUW-01-000787	CTRA-DLC-01-000108	CTRA-DEC-01-000108	CTRA-G97-01-000115	CTRA-G93-01-000115	CTRA-G74-01-000115	CTRA-BTZ-01-000772	CTRA-BJA-01-000766	CMUR-NIG-01-000150	CTRA-L2B-01-000138	CTRA-434-01-000138	CTRA-AHA-01-000800	SNEG-ZXX-01-000675	CPRO-UWE-01-001237	PACA-UV7-01-001439	PACA-HAL-01-001836	WCHO-WSU-01-001347	WCHO-203-01-000036	SNEG-ZXX-01-002377
cluster151 CABO-LLG-01-000178	CABO-S26-01-000754	CPSI-6BC-01-000798	CPSI-08D-01-000178	CPSI-02D-01-000178	CPSI-01D-01-000178	CPSI-CAL-01-000189	CCAV-GPI-01-000815	CFEL-FEC-01-000185	CPNE-LPC-01-000757	CPNE-TW1-01-000972	CPNE-J13-01-000939	CPNE-CWL-01-000921	CPNE-AR3-01-000902	CPEC-E58-01-000084	CTRA-G97-01-000091	CTRA-G93-01-000091	CTRA-G74-01-000091	CTRA-G22-01-000091	CTRA-DUW-01-000811	CTRA-DLC-01-000087	CTRA-DEC-01-000087	CTRA-BTZ-01-000796	CTRA-BJA-01-000790	CTRA-SWE-01-000082	CTRA-L2B-01-000161	CTRA-E15-01-000092	CTRA-E11-01-000092	CTRA-434-01-000161	CTRA-AHA-01-000824	CMUR-NIG-01-000174	PACA-UV7-01-001567	WCHO-WSU-01-000763	WCHO-203-01-001125	SNEG-ZXX-01-000560	CPRO-UWE-01-000689	PACA-HAL-01-001699	PACA-HAL-01-001698
cluster152 CABO-LLG-01-000219	CABO-S26-01-000715	CFEL-FEC-01-000229	CCAV-GPI-01-000770	CPSI-CAL-01-000233	CPSI-6BC-01-000756	CPSI-08D-01-000220	CPSI-02D-01-000220	CPSI-01D-01-000220	CMUR-NIG-01-000208	CTRA-L2B-01-000192	CTRA-BTZ-01-000826	CTRA-434-01-000192	CPNE-TW1-01-001005	CPNE-LPC-01-000725	CPNE-J13-01-000970	CPNE-CWL-01-000952	CPNE-AR3-01-000869	CPEC-E58-01-000052	CTRA-SWE-01-000052	CTRA-E15-01-000057	CTRA-E11-01-000057	CTRA-G97-01-000057	CTRA-G93-01-000057	CTRA-G74-01-000057	CTRA-G22-01-000057	CTRA-DUW-01-000841	CTRA-DLC-01-000057	CTRA-DEC-01-000057	CTRA-BJA-01-000820	CTRA-AHA-01-000855	WCHO-WSU-01-000419	WCHO-203-01-000340	PACA-HAL-01-000957	PACA-UV7-01-000305	SNEG-ZXX-01-000702	CPRO-UWE-01-001296	CPNE-LPC-01-000717
cluster153 CABO-LLG-01-000225	CPSI-CAL-01-000239	CPSI-6BC-01-000750	CPSI-08D-01-000226	CPSI-02D-01-000226	CPSI-01D-01-000226	CABO-S26-01-000709	CCAV-GPI-01-000764	CFEL-FEC-01-000236	CPEC-E58-01-000046	CPNE-LPC-01-000704	CPNE-TW1-01-001016	CPNE-J13-01-000979	CPNE-CWL-01-000962	CPNE-AR3-01-000856	CTRA-L2B-01-000197	CTRA-434-01-000197	CTRA-G22-01-000052	CTRA-DUW-01-000846	CTRA-DLC-01-000052	CTRA-DEC-01-000052	CTRA-BJA-01-000825	CTRA-G97-01-000052	CTRA-G93-01-000052	CTRA-G74-01-000052	CTRA-BTZ-01-000831	CTRA-AHA-01-000860	CTRA-SWE-01-000047	CTRA-E15-01-000052	CTRA-E11-01-000052	CMUR-NIG-01-000213	CPNE-LPC-01-000719	SNEG-ZXX-01-000726	PACA-UV7-01-002778	PACA-HAL-01-001971	WCHO-203-01-000240	WCHO-WSU-01-001559	CPRO-UWE-01-001347
cluster154 CABO-LLG-01-000226	CABO-S26-01-000708	CPSI-CAL-01-000240	CPSI-6BC-01-000749	CPSI-08D-01-000227	CPSI-02D-01-000227	CPSI-01D-01-000227	CCAV-GPI-01-000763	CFEL-FEC-01-000237	CPNE-TW1-01-001017	CPNE-LPC-01-000703	CPNE-J13-01-000980	CPNE-CWL-01-000963	CPNE-AR3-01-000855	CTRA-G97-01-000051	CTRA-G93-01-000051	CTRA-G74-01-000051	CTRA-G22-01-000051	CTRA-DUW-01-000847	CTRA-DLC-01-000051	CTRA-DEC-01-000051	CTRA-SWE-01-000046	CTRA-E15-01-000051	CTRA-E11-01-000051	CTRA-BTZ-01-000832	CTRA-BJA-01-000826	CTRA-AHA-01-000861	CTRA-L2B-01-000198	CTRA-434-01-000198	CMUR-NIG-01-000214	CPEC-E58-01-000045	SNEG-ZXX-01-000725	PACA-UV7-01-002777	PACA-HAL-01-001970	WCHO-WSU-01-001560	WCHO-203-01-000239	CPNE-LPC-01-000718	CPRO-UWE-01-001348
cluster155 CABO-LLG-01-000239	CABO-S26-01-000696	CPSI-CAL-01-000252	CPSI-6BC-01-000736	CPSI-08D-01-000240	CPSI-02D-01-000240	CPSI-01D-01-000240	CFEL-FEC-01-000250	CCAV-GPI-01-000750	CMUR-NIG-01-000228	CPNE-TW1-01-001031	CPNE-LPC-01-000690	CPNE-J13-01-000993	CPNE-CWL-01-000976	CPNE-AR3-01-000841	CTRA-L2B-01-000211	CTRA-434-01-000211	CTRA-BTZ-01-000845	CTRA-BJA-01-000839	CTRA-AHA-01-000874	CTRA-G97-01-000037	CTRA-G93-01-000037	CTRA-G74-01-000037	CTRA-DLC-01-000039	CTRA-DEC-01-000039	CTRA-G22-01-000037	CTRA-DUW-01-000860	CTRA-SWE-01-000033	CTRA-E15-01-000037	CTRA-E11-01-000037	CPEC-E58-01-000031	WCHO-WSU-01-000674	CPRO-UWE-01-000639	SNEG-ZXX-01-001646	PACA-UV7-01-000418	PACA-HAL-01-000190	WCHO-WSU-01-000603	WCHO-203-01-000418
cluster156 CABO-LLG-01-000291	CABO-S26-01-000642	CPSI-CAL-01-000306	CPSI-6BC-01-000683	CPSI-08D-01-000294	CPSI-02D-01-000294	CPSI-01D-01-000294	CFEL-FEC-01-000305	CCAV-GPI-01-000700	CPNE-LPC-01-000637	CPNE-TW1-01-001086	CPNE-J13-01-001045	CPNE-CWL-01-001028	CPNE-AR3-01-000787	CPEC-E58-01-000967	CTRA-SWE-01-000518	CTRA-E15-01-000554	CTRA-E11-01-000551	CTRA-G97-01-000552	CTRA-G93-01-000553	CTRA-G74-01-000551	CTRA-G22-01-000557	CTRA-DUW-01-000368	CTRA-DLC-01-000517	CTRA-DEC-01-000517	CTRA-BTZ-01-000359	CTRA-AHA-01-000377	CTRA-BJA-01-000352	CTRA-L2B-01-000598	CTRA-434-01-000598	CMUR-NIG-01-000632	PACA-HAL-01-002096	PACA-UV7-01-002556	CPRO-UWE-01-000685	SNEG-ZXX-01-001347	WCHO-WSU-01-000754	WCHO-203-01-001116	SNEG-ZXX-01-000837
cluster157 CABO-LLG-01-000303	CABO-S26-01-000631	CCAV-GPI-01-000684	CPSI-CAL-01-000317	CPSI-6BC-01-000672	CPSI-08D-01-000305	CPSI-02D-01-000305	CPSI-01D-01-000305	CFEL-FEC-01-000314	CPNE-LPC-01-000536	CPNE-J13-01-000075	CPNE-AR3-01-000687	CPNE-TW1-01-000075	CPNE-CWL-01-000070	CPEC-E58-01-000949	CTRA-BJA-01-000309	CMUR-NIG-01-000588	CTRA-G97-01-000598	CTRA-G93-01-000599	CTRA-G74-01-000597	CTRA-G22-01-000604	CTRA-DUW-01-000323	CTRA-DLC-01-000559	CTRA-DEC-01-000559	CTRA-BTZ-01-000316	CTRA-AHA-01-000330	CTRA-SWE-01-000561	CTRA-L2B-01-000556	CTRA-E15-01-000601	CTRA-E11-01-000598	CTRA-434-01-000556	PACA-UV7-01-000802	PACA-HAL-01-002604	WCHO-WSU-01-000577	SNEG-ZXX-01-000865	WCHO-203-01-000391	CPRO-UWE-01-000598	CPRO-UWE-01-000597
cluster158 CABO-LLG-01-000318	CABO-S26-01-000616	CPSI-CAL-01-000332	CPSI-6BC-01-000657	CPSI-02D-01-000320	CPSI-01D-01-000320	CPSI-08D-01-000320	CCAV-GPI-01-000669	CFEL-FEC-01-000329	CTRA-BTZ-01-000301	CTRA-BJA-01-000294	CTRA-AHA-01-000315	CMUR-NIG-01-000573	CTRA-G97-01-000613	CTRA-G93-01-000614	CTRA-G74-01-000612	CTRA-G22-01-000619	CTRA-DUW-01-000308	CTRA-DLC-01-000574	CTRA-DEC-01-000574	CTRA-SWE-01-000576	CTRA-E15-01-000616	CTRA-E11-01-000613	CTRA-L2B-01-000541	CTRA-434-01-000541	CPNE-AR3-01-000671	CPNE-TW1-01-000090	CPNE-CWL-01-000085	CPNE-J13-01-000090	CPNE-LPC-01-000518	CPEC-E58-01-000933	WCHO-WSU-01-000598	WCHO-203-01-000413	PACA-UV7-01-000460	CPRO-UWE-01-001676	SNEG-ZXX-01-000893	PACA-HAL-01-000427	PACA-HAL-01-000426
cluster159 CABO-LLG-01-000336	CABO-S26-01-000598	CPSI-CAL-01-000350	CPSI-6BC-01-000638	CPSI-08D-01-000339	CPSI-02D-01-000339	CPSI-01D-01-000339	CFEL-FEC-01-000347	CCAV-GPI-01-000651	CPNE-LPC-01-000499	CPNE-TW1-01-000110	CPNE-CWL-01-000104	CPNE-AR3-01-000652	CPNE-J13-01-000110	CPEC-E58-01-000916	CTRA-L2B-01-000267	CTRA-434-01-000267	CTRA-SWE-01-000855	CTRA-E15-01-000905	CTRA-E11-01-000904	CTRA-BTZ-01-000020	CTRA-BJA-01-000020	CTRA-AHA-01-000020	CTRA-DUW-01-000020	CTRA-DLC-01-000857	CTRA-DEC-01-000857	CTRA-G22-01-000905	CTRA-G97-01-000898	CTRA-G93-01-000899	CTRA-G74-01-000897	CMUR-NIG-01-000288	WCHO-WSU-01-000526	WCHO-203-01-001014	CPRO-UWE-01-000495	PACA-UV7-01-001645	PACA-HAL-01-002254	SNEG-ZXX-01-000787	SNEG-ZXX-01-001375
cluster160 CABO-LLG-01-000340	CABO-S26-01-000594	CPSI-CAL-01-000354	CPSI-6BC-01-000634	CPSI-08D-01-000343	CPSI-02D-01-000343	CPSI-01D-01-000343	CCAV-GPI-01-000647	CFEL-FEC-01-000351	CPNE-TW1-01-000114	CPNE-LPC-01-000494	CPNE-J13-01-000114	CPNE-CWL-01-000108	CPNE-AR3-01-000647	CMUR-NIG-01-000292	CPEC-E58-01-000912	CTRA-SWE-01-000851	CTRA-E15-01-000901	CTRA-E11-01-000900	CTRA-BJA-01-000024	CTRA-L2B-01-000271	CTRA-G97-01-000894	CTRA-G93-01-000895	CTRA-G74-01-000893	CTRA-BTZ-01-000024	CTRA-AHA-01-000024	CTRA-434-01-000271	CTRA-DUW-01-000024	CTRA-DLC-01-000853	CTRA-DEC-01-000853	CTRA-G22-01-000901	PACA-UV7-01-000907	PACA-HAL-01-002502	WCHO-203-01-001055	WCHO-WSU-01-000685	CPRO-UWE-01-000652	SNEG-ZXX-01-001627	SNEG-ZXX-01-001626
cluster161 CABO-LLG-01-000348	CABO-S26-01-000586	CPSI-6BC-01-000626	CPSI-CAL-01-000362	CPSI-08D-01-000351	CPSI-02D-01-000351	CPSI-01D-01-000351	CFEL-FEC-01-000359	CCAV-GPI-01-000639	CPNE-CWL-01-000116	CPNE-TW1-01-000122	CPNE-LPC-01-000486	CPNE-J13-01-000122	CPNE-AR3-01-000639	CPEC-E58-01-000902	CTRA-DUW-01-000032	CTRA-DLC-01-000845	CTRA-DEC-01-000845	CTRA-AHA-01-000032	CTRA-G22-01-000893	CTRA-BTZ-01-000032	CTRA-SWE-01-000843	CTRA-E15-01-000893	CTRA-E11-01-000892	CTRA-BJA-01-000032	CTRA-L2B-01-000279	CTRA-434-01-000279	CMUR-NIG-01-000300	CTRA-G97-01-000886	CTRA-G93-01-000887	CTRA-G74-01-000885	WCHO-WSU-01-000698	WCHO-203-01-001068	PACA-HAL-01-002484	PACA-UV7-01-000925	CPRO-UWE-01-000664	SNEG-ZXX-01-001615	SNEG-ZXX-01-000456
cluster162 CABO-LLG-01-000350	CABO-S26-01-000584	CPSI-6BC-01-000624	CPSI-08D-01-000353	CPSI-02D-01-000353	CPSI-01D-01-000353	CPSI-CAL-01-000364	CFEL-FEC-01-000361	CCAV-GPI-01-000637	CPNE-LPC-01-000481	CPNE-TW1-01-000128	CPNE-J13-01-000127	CPNE-CWL-01-000121	CPNE-AR3-01-000633	CTRA-E15-01-000891	CTRA-E11-01-000890	CTRA-G97-01-000884	CTRA-G93-01-000885	CTRA-G74-01-000883	CTRA-G22-01-000891	CTRA-DUW-01-000034	CTRA-DLC-01-000843	CTRA-DEC-01-000843	CTRA-AHA-01-000034	CTRA-BJA-01-000034	CMUR-NIG-01-000302	CTRA-SWE-01-000841	CTRA-BTZ-01-000034	CTRA-L2B-01-000281	CTRA-434-01-000281	CPEC-E58-01-000900	PACA-UV7-01-001807	PACA-HAL-01-002292	CPRO-UWE-01-001331	PACA-UV7-01-000700	PACA-HAL-01-000664	PACA-HAL-01-001214	PACA-UV7-01-000376
cluster163 CABO-LLG-01-000441	CABO-S26-01-000486	CPSI-CAL-01-000483	CPSI-6BC-01-000511	CPSI-08D-01-000465	CPSI-02D-01-000468	CPSI-01D-01-000464	CCAV-GPI-01-000509	CFEL-FEC-01-000487	CCAV-GPI-01-000508	CMUR-NIG-01-000486	CPNE-LPC-01-000351	CPNE-TW1-01-000268	CPNE-J13-01-000261	CPNE-CWL-01-000253	CPNE-AR3-01-000492	CTRA-BTZ-01-000214	CTRA-BJA-01-000207	CTRA-AHA-01-000228	CTRA-SWE-01-000664	CTRA-E15-01-000706	CTRA-DLC-01-000660	CTRA-DEC-01-000660	CTRA-L2B-01-000454	CTRA-434-01-000454	CPEC-E58-01-000780	CTRA-G97-01-000701	CTRA-G93-01-000702	CTRA-G74-01-000700	CTRA-G22-01-000708	CTRA-E11-01-000703	CTRA-DUW-01-000220	CPRO-UWE-01-000863	PACA-UV7-01-000851	PACA-HAL-01-002555	SNEG-ZXX-01-001783	WCHO-WSU-01-000865	WCHO-203-01-001919
cluster164 CABO-LLG-01-000442	CABO-S26-01-000485	CPSI-CAL-01-000484	CPSI-6BC-01-000510	CPSI-08D-01-000466	CPSI-02D-01-000469	CPSI-01D-01-000465	CCAV-GPI-01-000507	CFEL-FEC-01-000488	CPNE-TW1-01-000269	CPNE-LPC-01-000350	CPNE-J13-01-000262	CPNE-CWL-01-000254	CPNE-AR3-01-000491	CPEC-E58-01-000779	CTRA-G22-01-000705	CTRA-L2B-01-000457	CTRA-434-01-000457	CTRA-SWE-01-000661	CTRA-G97-01-000698	CTRA-G93-01-000699	CTRA-G74-01-000697	CTRA-E15-01-000703	CTRA-E11-01-000700	CTRA-DUW-01-000223	CTRA-DLC-01-000657	CTRA-DEC-01-000657	CTRA-BTZ-01-000217	CTRA-BJA-01-000210	CMUR-NIG-01-000489	CTRA-AHA-01-000231	WCHO-WSU-01-000862	PACA-UV7-01-000850	PACA-HAL-01-002556	SNEG-ZXX-01-001787	CPRO-UWE-01-000775	WCHO-203-01-001890	WCHO-203-01-001891
cluster165 CABO-LLG-01-000487	CABO-S26-01-000438	CFEL-FEC-01-000535	CPSI-CAL-01-000530	CPSI-6BC-01-000463	CPSI-08D-01-000513	CPSI-02D-01-000516	CPSI-01D-01-000512	CCAV-GPI-01-000462	CPNE-LPC-01-000303	CPNE-AR3-01-000441	CPNE-TW1-01-000319	CPNE-J13-01-000310	CPNE-CWL-01-000302	CPEC-E58-01-000729	CTRA-BTZ-01-000248	CTRA-SWE-01-000629	CTRA-E15-01-000670	CTRA-E11-01-000667	CTRA-G74-01-000665	CTRA-G22-01-000673	CTRA-DUW-01-000255	CTRA-DLC-01-000626	CTRA-DEC-01-000626	CTRA-BJA-01-000241	CTRA-AHA-01-000262	CTRA-L2B-01-000489	CTRA-434-01-000489	CTRA-G97-01-000666	CTRA-G93-01-000667	CMUR-NIG-01-000518	WCHO-WSU-01-000985	WCHO-203-01-000842	PACA-UV7-01-001542	CPRO-UWE-01-001082	SNEG-ZXX-01-001538	PACA-HAL-01-001726	PACA-HAL-01-001727
cluster166 CABO-LLG-01-000492	CABO-S26-01-000433	CPSI-CAL-01-000535	CPSI-6BC-01-000458	CPSI-08D-01-000518	CPSI-02D-01-000521	CPSI-01D-01-000517	CCAV-GPI-01-000457	CFEL-FEC-01-000540	CPNE-LPC-01-000298	CPNE-TW1-01-000325	CPNE-J13-01-000315	CPNE-CWL-01-000307	CPNE-AR3-01-000435	CTRA-DLC-01-000782	CTRA-DEC-01-000782	CTRA-L2B-01-000344	CTRA-434-01-000344	CMUR-NIG-01-000369	CTRA-SWE-01-000779	CTRA-G97-01-000820	CTRA-G93-01-000821	CTRA-G74-01-000819	CTRA-G22-01-000828	CTRA-E15-01-000825	CTRA-E11-01-000825	CTRA-DUW-01-000098	CTRA-BJA-01-000095	CTRA-AHA-01-000099	CPEC-E58-01-000724	CTRA-BTZ-01-000097	WCHO-WSU-01-000847	WCHO-203-01-001929	CPRO-UWE-01-000761	PACA-HAL-01-002574	SNEG-ZXX-01-000626	PACA-UV7-01-000829	PACA-UV7-01-000830
cluster167 CABO-LLG-01-000527	CABO-S26-01-000394	CPSI-CAL-01-000575	CPSI-6BC-01-000419	CPSI-08D-01-000557	CPSI-02D-01-000560	CPSI-01D-01-000556	CCAV-GPI-01-000419	CFEL-FEC-01-000580	CPNE-TW1-01-000371	CPNE-LPC-01-000250	CPNE-J13-01-000361	CPNE-CWL-01-000350	CPNE-AR3-01-000388	CTRA-L2B-01-000306	CTRA-434-01-000306	CTRA-SWE-01-000816	CTRA-G97-01-000858	CTRA-G93-01-000859	CTRA-G74-01-000857	CTRA-G22-01-000865	CTRA-E15-01-000864	CTRA-E11-01-000864	CTRA-DUW-01-000060	CTRA-DLC-01-000819	CTRA-DEC-01-000819	CTRA-BTZ-01-000059	CTRA-BJA-01-000059	CTRA-AHA-01-000060	CPEC-E58-01-000678	CMUR-NIG-01-000328	PACA-UV7-01-001543	PACA-HAL-01-001725	CPRO-UWE-01-001083	WCHO-WSU-01-000983	WCHO-203-01-000845	SNEG-ZXX-01-001267	CPRO-UWE-01-000370
cluster168 CABO-LLG-01-000573	CPSI-6BC-01-000370	CPSI-08D-01-000606	CPSI-02D-01-000609	CPSI-01D-01-000605	CFEL-FEC-01-000629	CCAV-GPI-01-000371	CABO-S26-01-000349	CPNE-TW1-01-000429	CPNE-LPC-01-000197	CPNE-J13-01-000413	CPNE-CWL-01-000402	CPNE-AR3-01-000333	CTRA-SWE-01-000614	CTRA-L2B-01-000504	CTRA-G97-01-000651	CTRA-G93-01-000652	CTRA-G74-01-000650	CTRA-G22-01-000657	CTRA-E15-01-000654	CTRA-E11-01-000651	CTRA-DUW-01-000270	CTRA-DLC-01-000611	CTRA-DEC-01-000611	CTRA-BTZ-01-000263	CTRA-BJA-01-000256	CTRA-AHA-01-000277	CTRA-434-01-000504	CMUR-NIG-01-000533	CPEC-E58-01-000630	WCHO-WSU-01-001307	WCHO-203-01-001374	SNEG-ZXX-01-001584	PACA-UV7-01-001470	PACA-HAL-01-001803	CPRO-UWE-01-001167	CPSI-CAL-01-000628	SNEG-ZXX-01-002413
cluster169 CCAV-GPI-01-000046	CFEL-FEC-01-000955	CTRA-SWE-01-000194	CTRA-E15-01-000214	CTRA-E11-01-000213	CTRA-DUW-01-000699	CTRA-DLC-01-000195	CTRA-DEC-01-000195	CTRA-BJA-01-000678	CTRA-AHA-01-000710	CTRA-BTZ-01-000684	CTRA-G97-01-000209	CTRA-G93-01-000208	CTRA-G74-01-000208	CTRA-G22-01-000212	CTRA-L2B-01-000050	CTRA-434-01-000050	CABO-S26-01-000048	CPSI-CAL-01-000955	CPSI-6BC-01-000057	CPSI-08D-01-000923	CPSI-02D-01-000928	CPSI-01D-01-000925	CABO-LLG-01-000878	SNEG-ZXX-01-002148	CMUR-NIG-01-000059	CPNE-LPC-01-001008	CPNE-TW1-01-000716	CPNE-CWL-01-000676	CPNE-J13-01-000690	CPNE-AR3-01-000050	CPEC-E58-01-000315	WCHO-WSU-01-001889	CPRO-UWE-01-000134	PACA-UV7-01-002340	PACA-HAL-01-000318	WCHO-203-01-000635	WCHO-203-01-000636
cluster170 CABO-LLG-01-000579	CABO-S26-01-000344	CPSI-CAL-01-000633	CPSI-6BC-01-000364	CPSI-08D-01-000612	CPSI-02D-01-000615	CPSI-01D-01-000611	CFEL-FEC-01-000635	CCAV-GPI-01-000365	CPEC-E58-01-000625	CTRA-G97-01-000646	CTRA-G93-01-000647	CTRA-G74-01-000645	CTRA-G22-01-000652	CTRA-DUW-01-000275	CTRA-DLC-01-000606	CTRA-DEC-01-000606	CTRA-BTZ-01-000268	CTRA-AHA-01-000282	CTRA-BJA-01-000261	CTRA-L2B-01-000509	CTRA-434-01-000509	CTRA-SWE-01-000609	CTRA-E15-01-000649	CTRA-E11-01-000646	CMUR-NIG-01-000539	CPNE-TW1-01-000434	CPNE-LPC-01-000192	CPNE-J13-01-000418	CPNE-CWL-01-000407	CPNE-AR3-01-000328	CPRO-UWE-01-000310	PACA-UV7-01-000825	PACA-HAL-01-002578	WCHO-WSU-01-000346	WCHO-203-01-001360	SNEG-ZXX-01-001886	SNEG-ZXX-01-001887
cluster171 CABO-LLG-01-000592	CABO-S26-01-000332	CPSI-CAL-01-000645	CPSI-6BC-01-000351	CPSI-08D-01-000625	CPSI-02D-01-000628	CPSI-01D-01-000624	CCAV-GPI-01-000352	CFEL-FEC-01-000648	CPEC-E58-01-000611	CPNE-J13-01-000431	CPNE-CWL-01-000420	CPNE-AR3-01-000314	CPNE-LPC-01-000176	CPNE-TW1-01-000447	CMUR-NIG-01-000550	CTRA-SWE-01-000598	CTRA-E15-01-000638	CTRA-E11-01-000635	CTRA-AHA-01-000293	CTRA-L2B-01-000520	CTRA-G97-01-000635	CTRA-G93-01-000636	CTRA-G74-01-000634	CTRA-G22-01-000641	CTRA-BTZ-01-000279	CTRA-BJA-01-000272	CTRA-434-01-000520	CTRA-DUW-01-000286	CTRA-DLC-01-000596	CTRA-DEC-01-000596	WCHO-WSU-01-000258	WCHO-203-01-001673	PACA-UV7-01-002551	PACA-HAL-01-002101	SNEG-ZXX-01-001917	CPRO-UWE-01-000277	CPRO-UWE-01-000278
cluster172 CABO-LLG-01-000630	CABO-S26-01-000295	CCAV-GPI-01-000310	CPSI-CAL-01-000683	CPSI-08D-01-000663	CPSI-02D-01-000667	CPSI-01D-01-000663	CPSI-6BC-01-000313	CFEL-FEC-01-000687	CTRA-SWE-01-000531	CTRA-E15-01-000569	CTRA-E11-01-000566	CTRA-DLC-01-000530	CTRA-DEC-01-000530	CMUR-NIG-01-000619	CTRA-G97-01-000567	CTRA-G93-01-000568	CTRA-G74-01-000566	CTRA-G22-01-000572	CTRA-DUW-01-000353	CTRA-L2B-01-000586	CTRA-434-01-000586	CTRA-BJA-01-000339	CTRA-AHA-01-000362	CTRA-BTZ-01-000346	CPNE-TW1-01-000026	CPNE-LPC-01-000594	CPNE-J13-01-000024	CPNE-CWL-01-000017	CPNE-AR3-01-000741	CPEC-E58-01-000575	CPRO-UWE-01-000450	SNEG-ZXX-01-000339	PACA-UV7-01-002470	PACA-HAL-01-002185	WCHO-203-01-001307	WCHO-WSU-01-001420	PACA-HAL-01-001377
cluster173 CABO-LLG-01-000668	CABO-S26-01-000254	CPSI-08D-01-000708	CPSI-02D-01-000714	CPSI-01D-01-000710	CPSI-6BC-01-000266	CFEL-FEC-01-000740	CCAV-GPI-01-000264	CPNE-TW1-01-000492	CPNE-J13-01-000471	CPNE-CWL-01-000458	CPNE-AR3-01-000274	CPNE-LPC-01-000136	CPEC-E58-01-000528	CTRA-BTZ-01-000870	CTRA-BJA-01-000865	CTRA-AHA-01-000901	CTRA-L2B-01-000237	CTRA-434-01-000237	CTRA-G97-01-000010	CTRA-G93-01-000010	CTRA-G74-01-000010	CTRA-G22-01-000010	CTRA-DUW-01-000885	CTRA-DLC-01-000016	CTRA-DEC-01-000016	CTRA-SWE-01-000008	CTRA-E15-01-000010	CTRA-E11-01-000010	CPSI-CAL-01-000734	CMUR-NIG-01-000255	CPSI-CAL-01-000733	PACA-UV7-01-001118	PACA-HAL-01-001664	WCHO-WSU-01-001208	WCHO-203-01-000581	CPRO-UWE-01-001761	SNEG-ZXX-01-001669
cluster174 CABO-LLG-01-000680	CABO-S26-01-000243	CPSI-6BC-01-000253	CPSI-08D-01-000721	CPSI-01D-01-000723	CFEL-FEC-01-000753	CCAV-GPI-01-000251	CPNE-TW1-01-000504	CPNE-LPC-01-000122	CPNE-J13-01-000484	CPNE-AR3-01-000262	CPNE-CWL-01-000471	CPEC-E58-01-000515	CTRA-DLC-01-000492	CTRA-DEC-01-000492	CTRA-AHA-01-000405	CTRA-SWE-01-000492	CTRA-L2B-01-000623	CTRA-G97-01-000527	CTRA-G93-01-000527	CTRA-G74-01-000526	CTRA-G22-01-000532	CTRA-E15-01-000530	CTRA-E11-01-000527	CTRA-DUW-01-000394	CTRA-434-01-000623	CMUR-NIG-01-000657	CTRA-BTZ-01-000384	CTRA-BJA-01-000377	CPSI-CAL-01-000748	CPSI-02D-01-000727	SNEG-ZXX-01-000854	PACA-UV7-01-000717	PACA-HAL-01-000682	CPRO-UWE-01-000581	WCHO-WSU-01-000564	WCHO-203-01-000975	CPSI-CAL-01-000747
cluster175 CABO-LLG-01-000757	CABO-S26-01-000169	CPSI-6BC-01-000179	CPSI-08D-01-000797	CPSI-02D-01-000803	CPSI-01D-01-000799	CFEL-FEC-01-000830	CCAV-GPI-01-000173	CPNE-TW1-01-000583	CPNE-J13-01-000561	CPNE-CWL-01-000548	CPNE-LPC-01-000045	CPNE-AR3-01-000180	CPEC-E58-01-000438	CMUR-NIG-01-000727	CTRA-SWE-01-000425	CTRA-L2B-01-000690	CTRA-G97-01-000457	CTRA-G93-01-000456	CTRA-G74-01-000455	CTRA-G22-01-000461	CTRA-E15-01-000460	CTRA-E11-01-000457	CTRA-DUW-01-000461	CTRA-DLC-01-000427	CTRA-DEC-01-000427	CTRA-BTZ-01-000451	CTRA-BJA-01-000444	CTRA-AHA-01-000474	CTRA-434-01-000690	CPSI-CAL-01-000827	PACA-UV7-01-000516	PACA-HAL-01-000480	CPRO-UWE-01-000320	SNEG-ZXX-01-000206	WCHO-WSU-01-000311	WCHO-203-01-001325	CPSI-CAL-01-000828
cluster176 CABO-LLG-01-000758	CABO-S26-01-000168	CPSI-CAL-01-000829	CPSI-6BC-01-000178	CPSI-08D-01-000798	CPSI-02D-01-000804	CPSI-01D-01-000800	CCAV-GPI-01-000172	CFEL-FEC-01-000831	CPNE-LPC-01-000044	CPNE-TW1-01-000584	CPNE-J13-01-000562	CPNE-CWL-01-000549	CPNE-AR3-01-000179	CPEC-E58-01-000437	CTRA-G97-01-000455	CTRA-G93-01-000454	CTRA-G74-01-000453	CTRA-G22-01-000459	CTRA-DUW-01-000462	CTRA-DLC-01-000426	CTRA-DEC-01-000426	CTRA-L2B-01-000691	CTRA-434-01-000691	CTRA-SWE-01-000424	CTRA-E15-01-000458	CTRA-E11-01-000455	CTRA-BTZ-01-000452	CTRA-BJA-01-000445	CTRA-AHA-01-000475	CMUR-NIG-01-000728	WCHO-WSU-01-000310	WCHO-203-01-001324	SNEG-ZXX-01-000207	PACA-UV7-01-000517	CPRO-UWE-01-000319	PACA-HAL-01-000481	PACA-HAL-01-000482
cluster177 CABO-LLG-01-000766	CABO-S26-01-000161	CPSI-CAL-01-000837	CPSI-6BC-01-000170	CPSI-08D-01-000806	CPSI-02D-01-000812	CPSI-01D-01-000808	CCAV-GPI-01-000164	CFEL-FEC-01-000839	CPEC-E58-01-000429	CPNE-LPC-01-000036	CPNE-TW1-01-000592	CPNE-CWL-01-000557	CPNE-AR3-01-000171	CPNE-J13-01-000570	CMUR-NIG-01-000735	CTRA-SWE-01-000417	CTRA-L2B-01-000698	CTRA-G97-01-000448	CTRA-G93-01-000447	CTRA-G74-01-000446	CTRA-G22-01-000452	CTRA-E15-01-000451	CTRA-E11-01-000448	CTRA-DUW-01-000469	CTRA-DLC-01-000419	CTRA-DEC-01-000419	CTRA-BJA-01-000452	CTRA-AHA-01-000482	CTRA-434-01-000698	CTRA-BTZ-01-000459	PACA-UV7-01-002655	PACA-HAL-01-001163	WCHO-203-01-001883	WCHO-WSU-01-000377	CPRO-UWE-01-001329	SNEG-ZXX-01-000505	SNEG-ZXX-01-000506
cluster178 CABO-LLG-01-000915	CABO-S26-01-000009	CPSI-CAL-01-000994	CPSI-6BC-01-000017	CPSI-08D-01-000963	CPSI-02D-01-000968	CPSI-01D-01-000965	CFEL-FEC-01-000995	CCAV-GPI-01-000009	CTRA-SWE-01-000250	CTRA-G97-01-000270	CTRA-G93-01-000268	CTRA-G74-01-000269	CTRA-G22-01-000273	CTRA-E15-01-000273	CTRA-E11-01-000271	CTRA-DUW-01-000642	CTRA-DLC-01-000251	CTRA-DEC-01-000251	CTRA-BTZ-01-000628	CTRA-BJA-01-000622	CTRA-AHA-01-000654	CTRA-L2B-01-000868	CTRA-434-01-000868	CMUR-NIG-01-000905	CPEC-E58-01-000277	CPNE-TW1-01-000757	CPNE-J13-01-000730	CPNE-CWL-01-000716	CPNE-AR3-01-000010	CPNE-LPC-01-000966	PACA-UV7-01-000257	PACA-HAL-01-000126	CPRO-UWE-01-000377	WCHO-WSU-01-001504	WCHO-203-01-001578	SNEG-ZXX-01-000462	SNEG-ZXX-01-000361
cluster179 CABO-LLG-01-000919	CABO-S26-01-000005	CPSI-CAL-01-000999	CPSI-08D-01-000967	CPSI-02D-01-000972	CPSI-01D-01-000969	CCAV-GPI-01-000005	CPSI-6BC-01-000013	CFEL-FEC-01-000999	CPNE-TW1-01-000762	CPNE-CWL-01-000721	CPNE-AR3-01-000005	CPNE-LPC-01-000962	CPNE-J13-01-000735	CPEC-E58-01-000272	CTRA-E15-01-000261	CTRA-SWE-01-000239	CTRA-L2B-01-000005	CTRA-E11-01-000259	CTRA-434-01-000005	CTRA-G97-01-000258	CTRA-G93-01-000256	CTRA-G74-01-000257	CTRA-G22-01-000261	CTRA-BTZ-01-000639	CTRA-BJA-01-000633	CTRA-AHA-01-000665	CTRA-DLC-01-000240	CTRA-DEC-01-000240	CMUR-NIG-01-000012	CTRA-DUW-01-000653	CPRO-UWE-01-000066	SNEG-ZXX-01-002296	PACA-HAL-01-001150	PACA-UV7-01-002669	WCHO-WSU-01-000075	WCHO-203-01-001415	CTRA-DUW-01-000654
cluster180 CABO-S26-01-000423	CPSI-CAL-01-000545	CPSI-6BC-01-000448	CPSI-08D-01-000528	CPSI-02D-01-000531	CPSI-01D-01-000527	CCAV-GPI-01-000448	CFEL-FEC-01-000550	CPNE-TW1-01-000335	CPNE-J13-01-000325	CPNE-CWL-01-000317	CPNE-AR3-01-000425	CPNE-LPC-01-000287	CMUR-NIG-01-000360	CTRA-L2B-01-000334	CTRA-434-01-000334	CTRA-BJA-01-000085	CTRA-G97-01-000830	CTRA-G93-01-000831	CTRA-G74-01-000829	CTRA-BTZ-01-000087	CTRA-AHA-01-000088	CTRA-SWE-01-000789	CTRA-E15-01-000835	CTRA-E11-01-000835	CTRA-DUW-01-000088	CTRA-DLC-01-000792	CTRA-DEC-01-000792	CPEC-E58-01-000713	SNEG-ZXX-01-000594	CPRO-UWE-01-000744	SNEG-ZXX-01-000613	PACA-UV7-01-002054	PACA-HAL-01-000355	WCHO-WSU-01-001909	WCHO-203-01-001725	WCHO-203-01-001945	WCHO-WSU-01-000832
cluster181 CABO-LLG-01-000000	CABO-S26-01-000931	CPSI-CAL-01-000008	CPSI-6BC-01-000974	CPSI-08D-01-000000	CPSI-02D-01-000000	CPSI-01D-01-000000	CCAV-GPI-01-000996	CFEL-FEC-01-000000	CTRA-G97-01-000265	CTRA-G93-01-000263	CTRA-G74-01-000264	CTRA-DUW-01-000647	CTRA-DLC-01-000246	CTRA-DEC-01-000246	CTRA-BTZ-01-000633	CTRA-AHA-01-000659	CTRA-BJA-01-000627	CTRA-G22-01-000268	CTRA-SWE-01-000245	CTRA-E15-01-000268	CTRA-E11-01-000266	CTRA-L2B-01-000873	CTRA-434-01-000873	CMUR-NIG-01-000910	CPNE-LPC-01-000954	CPNE-TW1-01-000769	CPNE-J13-01-000742	CPNE-CWL-01-000728	CPNE-AR3-01-001109	CPEC-E58-01-000265	PACA-UV7-01-002588	PACA-HAL-01-002066	CPRO-UWE-01-000154	WCHO-WSU-01-000185	WCHO-203-01-000522	SNEG-ZXX-01-000083
cluster182 CABO-LLG-01-000003	CABO-S26-01-000928	CPSI-CAL-01-000011	CPSI-6BC-01-000971	CPSI-08D-01-000003	CPSI-02D-01-000003	CPSI-01D-01-000003	CCAV-GPI-01-000993	CFEL-FEC-01-000003	CPNE-LPC-01-000951	CPNE-TW1-01-000772	CPNE-J13-01-000746	CPNE-CWL-01-000730	CMUR-NIG-01-000907	CTRA-SWE-01-000248	CTRA-E15-01-000271	CTRA-E11-01-000269	CTRA-434-01-000870	CTRA-G97-01-000268	CTRA-G93-01-000266	CTRA-G74-01-000267	CTRA-G22-01-000271	CTRA-DUW-01-000644	CTRA-DLC-01-000249	CTRA-DEC-01-000249	CTRA-AHA-01-000656	CTRA-BTZ-01-000630	CTRA-BJA-01-000624	CTRA-L2B-01-000870	CPNE-AR3-01-001107	CPEC-E58-01-000262	WCHO-WSU-01-000012	WCHO-203-01-001707	CPRO-UWE-01-001996	PACA-UV7-01-002784	PACA-HAL-01-001977	SNEG-ZXX-01-002313
cluster183 CABO-LLG-01-000004	CABO-S26-01-000927	CPSI-CAL-01-000012	CPSI-6BC-01-000970	CPSI-08D-01-000004	CPSI-02D-01-000004	CPSI-01D-01-000004	CFEL-FEC-01-000004	CCAV-GPI-01-000992	CPNE-LPC-01-000950	CPNE-TW1-01-000773	CPNE-J13-01-000747	CPNE-CWL-01-000731	CPNE-AR3-01-001105	CPEC-E58-01-000260	CTRA-BTZ-01-000631	CTRA-SWE-01-000247	CTRA-E15-01-000270	CTRA-E11-01-000268	CMUR-NIG-01-000908	CTRA-DLC-01-000248	CTRA-DEC-01-000248	CTRA-G97-01-000267	CTRA-G93-01-000265	CTRA-G74-01-000266	CTRA-G22-01-000270	CTRA-AHA-01-000657	CTRA-DUW-01-000645	CTRA-L2B-01-000871	CTRA-434-01-000871	CTRA-BJA-01-000625	PACA-UV7-01-002709	PACA-HAL-01-001922	CPRO-UWE-01-001854	WCHO-WSU-01-000125	WCHO-203-01-001806	SNEG-ZXX-01-002259
cluster184 CABO-LLG-01-000015	CABO-S26-01-000916	CPSI-CAL-01-000024	CPSI-6BC-01-000958	CPSI-08D-01-000016	CPSI-02D-01-000016	CPSI-01D-01-000016	CFEL-FEC-01-000017	CCAV-GPI-01-000980	CTRA-DLC-01-000228	CTRA-DEC-01-000228	CPNE-LPC-01-000938	CPNE-J13-01-000759	CPNE-CWL-01-000743	CPNE-AR3-01-001093	CPNE-TW1-01-000785	CMUR-NIG-01-000025	CTRA-G97-01-000245	CTRA-G93-01-000243	CTRA-G74-01-000244	CTRA-G22-01-000247	CTRA-DUW-01-000666	CTRA-SWE-01-000227	CTRA-L2B-01-000017	CTRA-E15-01-000248	CTRA-E11-01-000246	CTRA-434-01-000017	CTRA-BTZ-01-000651	CTRA-BJA-01-000645	CTRA-AHA-01-000677	CPEC-E58-01-000253	CPRO-UWE-01-001994	SNEG-ZXX-01-002311	WCHO-WSU-01-001933	WCHO-203-01-001751	PACA-UV7-01-002781	PACA-HAL-01-001974
cluster185 PACA-UV7-01-001616	PACA-HAL-01-000881	WCHO-WSU-01-001512	WCHO-203-01-001585	CABO-LLG-01-000785	CABO-S26-01-000141	CPSI-CAL-01-000855	CPSI-6BC-01-000152	CPSI-08D-01-000825	CPSI-02D-01-000831	CPSI-01D-01-000827	CFEL-FEC-01-000860	CCAV-GPI-01-000144	CPEC-E58-01-000410	CPNE-TW1-01-000614	CPNE-LPC-01-000018	CPNE-J13-01-000591	CPNE-CWL-01-000577	CPNE-AR3-01-000151	CMUR-NIG-01-000751	CTRA-SWE-01-000400	CTRA-G97-01-000429	CTRA-G93-01-000428	CTRA-G74-01-000427	CTRA-G22-01-000433	CTRA-E15-01-000433	CTRA-DUW-01-000487	CTRA-DLC-01-000403	CTRA-DEC-01-000403	CTRA-BTZ-01-000477	CTRA-BJA-01-000470	CTRA-AHA-01-000500	CTRA-E11-01-000430	CTRA-L2B-01-000716	CTRA-434-01-000716	CPRO-UWE-01-000369	SNEG-ZXX-01-000465
cluster186 CABO-LLG-01-000023	CABO-S26-01-000908	CPSI-CAL-01-000031	CPSI-6BC-01-000951	CPSI-08D-01-000023	CPSI-02D-01-000023	CPSI-01D-01-000023	CCAV-GPI-01-000972	CFEL-FEC-01-000025	CPEC-E58-01-000244	CPNE-LPC-01-000930	CPNE-TW1-01-000793	CPNE-J13-01-000767	CPNE-CWL-01-000751	CPNE-AR3-01-001085	CMUR-NIG-01-000016	CTRA-L2B-01-000009	CTRA-434-01-000009	CTRA-SWE-01-000235	CTRA-E15-01-000257	CTRA-E11-01-000255	CTRA-DUW-01-000658	CTRA-DLC-01-000236	CTRA-DEC-01-000236	CTRA-G97-01-000254	CTRA-G93-01-000252	CTRA-G74-01-000253	CTRA-G22-01-000257	CTRA-BTZ-01-000643	CTRA-BJA-01-000637	CTRA-AHA-01-000669	SNEG-ZXX-01-000108	CPRO-UWE-01-000155	WCHO-WSU-01-000184	WCHO-203-01-000521	PACA-UV7-01-000362	PACA-HAL-01-001229
cluster187 CABO-LLG-01-000024	CABO-S26-01-000907	CPSI-CAL-01-000032	CPSI-6BC-01-000950	CPSI-08D-01-000024	CPSI-02D-01-000024	CPSI-01D-01-000024	CCAV-GPI-01-000971	CFEL-FEC-01-000026	CPNE-TW1-01-000794	CPNE-J13-01-000768	CPNE-CWL-01-000752	CPNE-AR3-01-001084	CPNE-LPC-01-000929	CPEC-E58-01-000243	CTRA-G22-01-000292	CTRA-BTZ-01-000610	CTRA-G97-01-000289	CTRA-G93-01-000287	CTRA-G74-01-000288	CTRA-DUW-01-000624	CTRA-DLC-01-000269	CTRA-DEC-01-000269	CTRA-AHA-01-000636	CTRA-SWE-01-000268	CTRA-E15-01-000294	CTRA-E11-01-000292	CTRA-BJA-01-000604	CTRA-434-01-000850	CTRA-L2B-01-000850	CMUR-NIG-01-000889	WCHO-WSU-01-000170	WCHO-203-01-000502	PACA-HAL-01-001228	PACA-UV7-01-000363	CPRO-UWE-01-001900	SNEG-ZXX-01-000110
cluster188 CABO-LLG-01-000026	CABO-S26-01-000905	CPSI-CAL-01-000034	CPSI-6BC-01-000948	CPSI-08D-01-000026	CPSI-02D-01-000026	CPSI-01D-01-000026	CFEL-FEC-01-000028	CCAV-GPI-01-000969	CTRA-G97-01-000291	CTRA-G93-01-000289	CTRA-G74-01-000290	CTRA-G22-01-000294	CTRA-DUW-01-000622	CTRA-DLC-01-000271	CTRA-DEC-01-000271	CTRA-BTZ-01-000608	CTRA-BJA-01-000602	CTRA-AHA-01-000634	CTRA-SWE-01-000270	CTRA-L2B-01-000848	CTRA-E15-01-000296	CTRA-E11-01-000294	CTRA-434-01-000848	CMUR-NIG-01-000887	CPEC-E58-01-000240	CPNE-TW1-01-000796	CPNE-J13-01-000770	CPNE-CWL-01-000754	CPNE-AR3-01-001082	CPNE-LPC-01-000927	WCHO-WSU-01-001850	CPRO-UWE-01-002011	WCHO-203-01-001754	PACA-UV7-01-002750	PACA-HAL-01-001940	SNEG-ZXX-01-002319
cluster189 CABO-LLG-01-000028	CABO-S26-01-000903	CPSI-CAL-01-000036	CPSI-6BC-01-000946	CPSI-08D-01-000028	CPSI-02D-01-000028	CPSI-01D-01-000028	CCAV-GPI-01-000967	CFEL-FEC-01-000030	CPNE-CWL-01-000756	CPNE-TW1-01-000798	CPNE-LPC-01-000926	CPNE-J13-01-000772	CPNE-AR3-01-001080	CPEC-E58-01-000238	CTRA-G22-01-000296	CTRA-SWE-01-000272	CTRA-G97-01-000293	CTRA-G93-01-000291	CTRA-G74-01-000292	CTRA-E15-01-000298	CTRA-E11-01-000296	CTRA-DUW-01-000620	CTRA-DLC-01-000272	CTRA-DEC-01-000272	CTRA-BTZ-01-000606	CTRA-BJA-01-000600	CTRA-AHA-01-000632	CTRA-L2B-01-000846	CTRA-434-01-000846	CMUR-NIG-01-000885	CPRO-UWE-01-000084	WCHO-WSU-01-000078	WCHO-203-01-001519	PACA-UV7-01-002411	PACA-HAL-01-002445	SNEG-ZXX-01-000068
cluster190 CABO-LLG-01-000029	CABO-S26-01-000902	CPSI-CAL-01-000037	CPSI-6BC-01-000945	CPSI-08D-01-000029	CPSI-02D-01-000029	CPSI-01D-01-000029	CFEL-FEC-01-000031	CCAV-GPI-01-000966	CPNE-LPC-01-000924	CPEC-E58-01-000237	CPNE-J13-01-000773	CPNE-CWL-01-000757	CPNE-AR3-01-001079	CPNE-TW1-01-000799	CMUR-NIG-01-000884	CTRA-DLC-01-000273	CTRA-DEC-01-000273	CTRA-G22-01-000297	CTRA-DUW-01-000619	CTRA-BTZ-01-000605	CTRA-BJA-01-000599	CTRA-AHA-01-000631	CTRA-L2B-01-000845	CTRA-G97-01-000294	CTRA-G93-01-000292	CTRA-G74-01-000293	CTRA-434-01-000845	CTRA-SWE-01-000273	CTRA-E15-01-000299	CTRA-E11-01-000297	PACA-UV7-01-002639	PACA-HAL-01-001179	CPRO-UWE-01-000031	WCHO-WSU-01-001808	SNEG-ZXX-01-000121	WCHO-203-01-000390
cluster191 CABO-LLG-01-000032	CABO-S26-01-000899	CPSI-CAL-01-000040	CPSI-6BC-01-000942	CPSI-08D-01-000032	CPSI-02D-01-000032	CPSI-01D-01-000032	CCAV-GPI-01-000963	CFEL-FEC-01-000034	CPNE-TW1-01-000802	CPNE-LPC-01-000922	CPNE-CWL-01-000760	CPNE-AR3-01-001076	CPNE-J13-01-000776	CPEC-E58-01-000234	CTRA-G97-01-000297	CTRA-G93-01-000295	CTRA-G74-01-000296	CTRA-G22-01-000300	CTRA-DUW-01-000616	CTRA-DLC-01-000276	CTRA-DEC-01-000276	CTRA-BTZ-01-000602	CTRA-BJA-01-000596	CTRA-AHA-01-000628	CTRA-SWE-01-000276	CTRA-L2B-01-000842	CTRA-E15-01-000302	CTRA-E11-01-000300	CTRA-434-01-000842	CMUR-NIG-01-000881	PACA-UV7-01-000043	PACA-HAL-01-002023	WCHO-WSU-01-001821	WCHO-203-01-001631	CPRO-UWE-01-000143	SNEG-ZXX-01-000131
cluster192 CABO-LLG-01-000034	CABO-S26-01-000897	CPSI-CAL-01-000042	CPSI-6BC-01-000940	CPSI-08D-01-000034	CPSI-02D-01-000034	CPSI-01D-01-000034	CFEL-FEC-01-000036	CCAV-GPI-01-000961	CTRA-DLC-01-000278	CTRA-DEC-01-000278	CTRA-SWE-01-000278	CTRA-L2B-01-000840	CTRA-G97-01-000299	CTRA-G93-01-000297	CTRA-G74-01-000298	CTRA-G22-01-000302	CTRA-E15-01-000304	CTRA-E11-01-000302	CTRA-DUW-01-000614	CTRA-BTZ-01-000600	CTRA-BJA-01-000594	CTRA-AHA-01-000626	CTRA-434-01-000840	CMUR-NIG-01-000879	CPEC-E58-01-000232	CPNE-LPC-01-000919	CPNE-TW1-01-000804	CPNE-J13-01-000778	CPNE-CWL-01-000762	CPNE-AR3-01-001074	WCHO-WSU-01-000119	WCHO-203-01-001800	PACA-UV7-01-002678	PACA-HAL-01-001142	CPRO-UWE-01-001850	SNEG-ZXX-01-002257
cluster193 CABO-LLG-01-000035	CABO-S26-01-000896	CPSI-CAL-01-000043	CPSI-6BC-01-000939	CPSI-08D-01-000035	CPSI-02D-01-000035	CPSI-01D-01-000035	CCAV-GPI-01-000960	CFEL-FEC-01-000037	CPNE-TW1-01-000805	CPNE-LPC-01-000918	CPNE-J13-01-000779	CPNE-CWL-01-000763	CPNE-AR3-01-001073	CPEC-E58-01-000231	CTRA-DLC-01-000279	CTRA-DEC-01-000279	CTRA-L2B-01-000839	CTRA-G97-01-000300	CTRA-G93-01-000298	CTRA-G74-01-000299	CTRA-G22-01-000303	CTRA-DUW-01-000613	CTRA-BTZ-01-000599	CTRA-BJA-01-000593	CTRA-AHA-01-000625	CTRA-434-01-000839	CMUR-NIG-01-000878	CTRA-SWE-01-000279	CTRA-E15-01-000305	CTRA-E11-01-000303	CPRO-UWE-01-001849	WCHO-203-01-001798	WCHO-WSU-01-000117	PACA-UV7-01-000046	PACA-HAL-01-002026	SNEG-ZXX-01-002256
cluster194 CABO-LLG-01-000037	CABO-S26-01-000894	CPSI-CAL-01-000045	CPSI-6BC-01-000937	CPSI-08D-01-000037	CPSI-02D-01-000037	CPSI-01D-01-000037	CCAV-GPI-01-000958	CFEL-FEC-01-000039	CTRA-SWE-01-000281	CTRA-L2B-01-000837	CTRA-E15-01-000307	CTRA-E11-01-000305	CTRA-434-01-000837	CTRA-G22-01-000305	CTRA-DUW-01-000611	CTRA-DLC-01-000281	CTRA-DEC-01-000281	CTRA-BTZ-01-000597	CTRA-BJA-01-000591	CTRA-AHA-01-000623	CTRA-G97-01-000302	CTRA-G93-01-000300	CTRA-G74-01-000301	CMUR-NIG-01-000876	CPEC-E58-01-000229	CPNE-TW1-01-000807	CPNE-LPC-01-000916	CPNE-J13-01-000781	CPNE-CWL-01-000765	CPNE-AR3-01-001071	SNEG-ZXX-01-002254	PACA-UV7-01-000048	PACA-HAL-01-002028	CPRO-UWE-01-001847	WCHO-WSU-01-000115	WCHO-203-01-001796
cluster195 CABO-LLG-01-000040	CABO-S26-01-000891	CPSI-CAL-01-000048	CPSI-6BC-01-000934	CPSI-08D-01-000040	CPSI-02D-01-000040	CPSI-01D-01-000040	CCAV-GPI-01-000955	CFEL-FEC-01-000042	CPNE-TW1-01-000810	CPNE-LPC-01-000912	CPNE-J13-01-000784	CPNE-CWL-01-000768	CPNE-AR3-01-001068	CPEC-E58-01-000225	CTRA-L2B-01-000834	CTRA-434-01-000834	CTRA-SWE-01-000284	CTRA-E15-01-000310	CTRA-E11-01-000308	CTRA-BJA-01-000588	CMUR-NIG-01-000873	CTRA-DLC-01-000284	CTRA-DEC-01-000284	CTRA-G97-01-000305	CTRA-G93-01-000303	CTRA-G74-01-000304	CTRA-G22-01-000308	CTRA-DUW-01-000608	CTRA-BTZ-01-000594	CTRA-AHA-01-000620	WCHO-WSU-01-000106	WCHO-203-01-001787	CPRO-UWE-01-001843	PACA-UV7-01-000051	SNEG-ZXX-01-002252	PACA-HAL-01-002032
cluster196 CABO-LLG-01-000047	CABO-S26-01-000884	CPSI-CAL-01-000056	CPSI-6BC-01-000927	CPSI-08D-01-000048	CPSI-02D-01-000048	CPSI-01D-01-000048	CCAV-GPI-01-000948	CFEL-FEC-01-000050	CTRA-L2B-01-000828	CTRA-434-01-000828	CTRA-G97-01-000313	CTRA-G93-01-000311	CTRA-G74-01-000312	CTRA-G22-01-000315	CTRA-DUW-01-000600	CTRA-DLC-01-000291	CTRA-DEC-01-000291	CTRA-BTZ-01-000589	CTRA-BJA-01-000582	CTRA-AHA-01-000612	CTRA-SWE-01-000288	CTRA-E15-01-000316	CTRA-E11-01-000314	CPEC-E58-01-000217	CMUR-NIG-01-000866	CPNE-CWL-01-000781	CPNE-J13-01-000797	CPNE-AR3-01-001054	CPNE-TW1-01-000824	CPNE-LPC-01-000899	WCHO-WSU-01-001822	WCHO-203-01-001630	CPRO-UWE-01-000142	SNEG-ZXX-01-000133	PACA-UV7-01-000326	PACA-HAL-01-000978
cluster197 CABO-LLG-01-000048	CABO-S26-01-000883	CPSI-CAL-01-000057	CPSI-6BC-01-000926	CPSI-08D-01-000049	CPSI-02D-01-000049	CPSI-01D-01-000049	CCAV-GPI-01-000947	CFEL-FEC-01-000051	CPNE-LPC-01-000897	CPNE-TW1-01-000825	CPNE-J13-01-000798	CPNE-CWL-01-000782	CPNE-AR3-01-001053	CMUR-NIG-01-000865	CTRA-BTZ-01-000588	CTRA-SWE-01-000289	CTRA-E15-01-000317	CTRA-E11-01-000315	CTRA-G97-01-000314	CTRA-G93-01-000312	CTRA-G74-01-000313	CTRA-DUW-01-000599	CTRA-DLC-01-000292	CTRA-DEC-01-000292	CTRA-BJA-01-000581	CTRA-L2B-01-000827	CTRA-G22-01-000316	CTRA-434-01-000827	CTRA-AHA-01-000611	CPEC-E58-01-000216	PACA-UV7-01-002719	PACA-HAL-01-000999	CPRO-UWE-01-000173	WCHO-WSU-01-000189	WCHO-203-01-000526	SNEG-ZXX-01-000088
cluster198 CABO-LLG-01-000049	CABO-S26-01-000882	CPSI-CAL-01-000058	CPSI-6BC-01-000925	CPSI-08D-01-000050	CPSI-02D-01-000050	CPSI-01D-01-000050	CFEL-FEC-01-000052	CCAV-GPI-01-000946	CPNE-LPC-01-000896	CPNE-TW1-01-000826	CPNE-J13-01-000799	CPNE-CWL-01-000783	CPNE-AR3-01-001052	CPEC-E58-01-000215	CMUR-NIG-01-000864	CTRA-G97-01-000315	CTRA-G93-01-000313	CTRA-G74-01-000314	CTRA-G22-01-000317	CTRA-DUW-01-000598	CTRA-DLC-01-000293	CTRA-DEC-01-000293	CTRA-BJA-01-000580	CTRA-AHA-01-000610	CTRA-BTZ-01-000587	CTRA-L2B-01-000826	CTRA-434-01-000826	CTRA-SWE-01-000290	CTRA-E15-01-000318	CTRA-E11-01-000316	WCHO-WSU-01-000188	WCHO-203-01-000525	PACA-UV7-01-002718	PACA-HAL-01-001000	CPRO-UWE-01-000169	SNEG-ZXX-01-000913
cluster199 CTRA-G22-01-000161	CTRA-DUW-01-000746	CTRA-DLC-01-000148	CTRA-DEC-01-000148	CTRA-BTZ-01-000731	CTRA-BJA-01-000725	CTRA-AHA-01-000757	CTRA-SWE-01-000147	CTRA-E15-01-000162	CTRA-E11-01-000162	CFEL-FEC-01-000116	CTRA-L2B-01-000097	CTRA-434-01-000097	CTRA-G97-01-000159	CTRA-G93-01-000158	CTRA-G74-01-000158	CABO-LLG-01-000113	CABO-S26-01-000819	CPSI-CAL-01-000124	CPSI-6BC-01-000861	CPSI-08D-01-000114	CPSI-02D-01-000114	CPSI-01D-01-000114	CCAV-GPI-01-000883	CPNE-LPC-01-000833	CPNE-TW1-01-000894	CPNE-J13-01-000867	CPNE-CWL-01-000849	CPNE-AR3-01-000982	CMUR-NIG-01-000106	CPEC-E58-01-000150	SNEG-ZXX-01-001837	CPRO-UWE-01-001487	PACA-HAL-01-000513	PACA-UV7-01-000547	WCHO-203-01-000200	WCHO-WSU-01-001597
cluster200 CABO-LLG-01-000054	CABO-S26-01-000877	CCAV-GPI-01-000941	CPSI-CAL-01-000064	CPSI-6BC-01-000920	CPSI-08D-01-000055	CPSI-02D-01-000055	CPSI-01D-01-000055	CFEL-FEC-01-000057	CMUR-NIG-01-000859	CTRA-L2B-01-000821	CTRA-434-01-000821	CTRA-G97-01-000320	CTRA-G93-01-000319	CTRA-G74-01-000319	CTRA-G22-01-000323	CTRA-DUW-01-000593	CTRA-DLC-01-000298	CTRA-DEC-01-000298	CTRA-BTZ-01-000582	CTRA-BJA-01-000575	CTRA-AHA-01-000605	CTRA-SWE-01-000295	CTRA-E15-01-000324	CTRA-E11-01-000321	CPEC-E58-01-000210	CPNE-LPC-01-000891	CPNE-AR3-01-001047	CPNE-J13-01-000804	CPNE-CWL-01-000788	CPNE-TW1-01-000831	SNEG-ZXX-01-001694	CPRO-UWE-01-001855	WCHO-WSU-01-000127	WCHO-203-01-001809	PACA-UV7-01-000057	PACA-HAL-01-002038
cluster201 CABO-LLG-01-000061	CABO-S26-01-000870	CPSI-6BC-01-000913	CPSI-08D-01-000062	CPSI-02D-01-000062	CPSI-01D-01-000062	CPSI-CAL-01-000071	CFEL-FEC-01-000064	CCAV-GPI-01-000934	CPNE-LPC-01-000884	CPNE-TW1-01-000838	CPNE-CWL-01-000795	CPNE-J13-01-000811	CPNE-AR3-01-001040	CPEC-E58-01-000202	CMUR-NIG-01-000852	CTRA-L2B-01-000814	CTRA-434-01-000814	CTRA-AHA-01-000598	CTRA-G97-01-000327	CTRA-G93-01-000326	CTRA-G74-01-000326	CTRA-G22-01-000330	CTRA-BTZ-01-000575	CTRA-BJA-01-000568	CTRA-SWE-01-000302	CTRA-E15-01-000331	CTRA-E11-01-000328	CTRA-DUW-01-000586	CTRA-DLC-01-000305	CTRA-DEC-01-000305	PACA-UV7-01-000220	PACA-HAL-01-000255	CPRO-UWE-01-001898	WCHO-WSU-01-001874	WCHO-203-01-000650	SNEG-ZXX-01-002283
cluster202 CABO-LLG-01-000062	CABO-S26-01-000869	CPSI-CAL-01-000072	CPSI-6BC-01-000912	CPSI-08D-01-000063	CPSI-02D-01-000063	CPSI-01D-01-000063	CFEL-FEC-01-000065	CCAV-GPI-01-000933	CPNE-LPC-01-000883	CPNE-TW1-01-000839	CPNE-CWL-01-000796	CPNE-AR3-01-001039	CPNE-J13-01-000812	CPEC-E58-01-000201	CMUR-NIG-01-000851	CTRA-G97-01-000328	CTRA-G93-01-000327	CTRA-G74-01-000327	CTRA-G22-01-000331	CTRA-DUW-01-000585	CTRA-DLC-01-000306	CTRA-DEC-01-000306	CTRA-AHA-01-000597	CTRA-BTZ-01-000574	CTRA-SWE-01-000303	CTRA-BJA-01-000567	CTRA-L2B-01-000813	CTRA-434-01-000813	CTRA-E15-01-000332	CTRA-E11-01-000329	CPRO-UWE-01-001897	PACA-UV7-01-000221	PACA-HAL-01-000256	SNEG-ZXX-01-002282	WCHO-WSU-01-001873	WCHO-203-01-000651
cluster203 CABO-LLG-01-000063	CABO-S26-01-000868	CPSI-CAL-01-000073	CPSI-6BC-01-000911	CPSI-08D-01-000064	CPSI-01D-01-000064	CPSI-02D-01-000064	CFEL-FEC-01-000066	CCAV-GPI-01-000932	CPNE-LPC-01-000882	CPNE-TW1-01-000840	CPNE-J13-01-000813	CPNE-CWL-01-000797	CPNE-AR3-01-001038	CPEC-E58-01-000200	CMUR-NIG-01-000850	CTRA-L2B-01-000812	CTRA-434-01-000812	CTRA-G97-01-000329	CTRA-G93-01-000328	CTRA-G74-01-000328	CTRA-G22-01-000332	CTRA-DUW-01-000584	CTRA-DLC-01-000307	CTRA-DEC-01-000307	CTRA-BTZ-01-000573	CTRA-BJA-01-000566	CTRA-E11-01-000330	CTRA-AHA-01-000596	CTRA-SWE-01-000304	CTRA-E15-01-000333	WCHO-WSU-01-001872	WCHO-203-01-000652	PACA-UV7-01-000222	PACA-HAL-01-000257	CPRO-UWE-01-001896	SNEG-ZXX-01-002281
cluster204 CABO-LLG-01-000064	CABO-S26-01-000867	CPSI-CAL-01-000074	CPSI-6BC-01-000910	CPSI-08D-01-000065	CPSI-01D-01-000065	CPSI-02D-01-000065	CCAV-GPI-01-000931	CFEL-FEC-01-000067	CPNE-LPC-01-000881	CPNE-TW1-01-000841	CPNE-J13-01-000814	CPNE-CWL-01-000798	CPNE-AR3-01-001037	CPEC-E58-01-000199	CTRA-DLC-01-000308	CTRA-DEC-01-000308	CMUR-NIG-01-000849	CTRA-DUW-01-000583	CTRA-G22-01-000333	CTRA-BTZ-01-000572	CTRA-AHA-01-000595	CTRA-L2B-01-000811	CTRA-434-01-000811	CTRA-BJA-01-000565	CTRA-G97-01-000330	CTRA-G93-01-000329	CTRA-G74-01-000329	CTRA-SWE-01-000305	CTRA-E15-01-000334	CTRA-E11-01-000331	CPRO-UWE-01-001895	PACA-UV7-01-000223	PACA-HAL-01-000258	SNEG-ZXX-01-002280	WCHO-WSU-01-001871	WCHO-203-01-000653
cluster205 CABO-LLG-01-000065	CABO-S26-01-000866	CPSI-CAL-01-000075	CPSI-6BC-01-000909	CPSI-08D-01-000066	CPSI-02D-01-000066	CPSI-01D-01-000066	CFEL-FEC-01-000068	CCAV-GPI-01-000930	CPNE-LPC-01-000880	CPNE-TW1-01-000842	CPNE-J13-01-000815	CPNE-CWL-01-000799	CPNE-AR3-01-001036	CPEC-E58-01-000198	CTRA-DLC-01-000309	CTRA-DEC-01-000309	CMUR-NIG-01-000848	CTRA-SWE-01-000306	CTRA-L2B-01-000810	CTRA-G97-01-000331	CTRA-G93-01-000330	CTRA-G74-01-000330	CTRA-G22-01-000334	CTRA-E15-01-000335	CTRA-E11-01-000332	CTRA-DUW-01-000582	CTRA-BTZ-01-000571	CTRA-BJA-01-000564	CTRA-AHA-01-000594	CTRA-434-01-000810	CPRO-UWE-01-001894	PACA-UV7-01-000224	PACA-HAL-01-000259	WCHO-WSU-01-001868	WCHO-203-01-000656	SNEG-ZXX-01-002277
cluster206 CABO-LLG-01-000070	CABO-S26-01-000861	CPSI-CAL-01-000080	CPSI-6BC-01-000904	CPSI-08D-01-000071	CPSI-02D-01-000071	CPSI-01D-01-000071	CCAV-GPI-01-000925	CFEL-FEC-01-000073	CPNE-LPC-01-000876	CPNE-TW1-01-000847	CPNE-J13-01-000820	CPNE-CWL-01-000804	CPNE-AR3-01-001031	CMUR-NIG-01-000843	CPEC-E58-01-000192	CTRA-L2B-01-000805	CTRA-G97-01-000336	CTRA-G93-01-000335	CTRA-G74-01-000335	CTRA-G22-01-000339	CTRA-DUW-01-000577	CTRA-DLC-01-000314	CTRA-DEC-01-000314	CTRA-BTZ-01-000566	CTRA-BJA-01-000559	CTRA-AHA-01-000589	CTRA-434-01-000805	CTRA-E15-01-000340	CTRA-E11-01-000337	CTRA-SWE-01-000311	PACA-UV7-01-002640	PACA-HAL-01-001178	SNEG-ZXX-01-002094	CPRO-UWE-01-000199	WCHO-203-01-001510	WCHO-WSU-01-000088
cluster207 CABO-LLG-01-000072	CABO-S26-01-000859	CPSI-CAL-01-000082	CPSI-6BC-01-000902	CPSI-08D-01-000073	CPSI-02D-01-000073	CPSI-01D-01-000073	CFEL-FEC-01-000075	CCAV-GPI-01-000923	CPEC-E58-01-000191	CPNE-LPC-01-000874	CPNE-TW1-01-000849	CPNE-J13-01-000822	CPNE-CWL-01-000806	CPNE-AR3-01-001029	CMUR-NIG-01-000841	CTRA-DLC-01-000316	CTRA-DEC-01-000316	CTRA-L2B-01-000803	CTRA-G97-01-000338	CTRA-G93-01-000337	CTRA-G74-01-000337	CTRA-G22-01-000341	CTRA-DUW-01-000575	CTRA-BTZ-01-000564	CTRA-BJA-01-000557	CTRA-AHA-01-000587	CTRA-SWE-01-000313	CTRA-E15-01-000342	CTRA-E11-01-000339	CTRA-434-01-000803	SNEG-ZXX-01-002092	PACA-UV7-01-002642	PACA-HAL-01-001176	WCHO-WSU-01-000090	WCHO-203-01-001508	CPRO-UWE-01-000201
cluster208 CABO-LLG-01-000073	CPSI-CAL-01-000083	CPSI-6BC-01-000901	CPSI-08D-01-000074	CPSI-02D-01-000074	CPSI-01D-01-000074	CABO-S26-01-000858	CCAV-GPI-01-000922	CFEL-FEC-01-000076	CPNE-TW1-01-000850	CPNE-J13-01-000823	CPNE-CWL-01-000807	CPNE-AR3-01-001028	CPNE-LPC-01-000873	CPEC-E58-01-000190	CMUR-NIG-01-000840	CTRA-DEC-01-000317	CTRA-G22-01-000342	CTRA-DUW-01-000574	CTRA-DLC-01-000317	CTRA-AHA-01-000586	CTRA-L2B-01-000802	CTRA-434-01-000802	CTRA-G97-01-000339	CTRA-G93-01-000338	CTRA-G74-01-000338	CTRA-BTZ-01-000563	CTRA-BJA-01-000556	CTRA-SWE-01-000314	CTRA-E15-01-000343	CTRA-E11-01-000340	CPRO-UWE-01-000202	WCHO-WSU-01-000091	WCHO-203-01-001507	SNEG-ZXX-01-002091	PACA-UV7-01-002643	PACA-HAL-01-001175
cluster209 CABO-LLG-01-000074	CABO-S26-01-000857	CPSI-CAL-01-000084	CPSI-6BC-01-000900	CPSI-08D-01-000075	CPSI-02D-01-000075	CPSI-01D-01-000075	CFEL-FEC-01-000077	CCAV-GPI-01-000921	CPNE-TW1-01-000851	CPNE-J13-01-000824	CPNE-CWL-01-000808	CPNE-AR3-01-001027	CPNE-LPC-01-000872	CPEC-E58-01-000189	CTRA-L2B-01-000801	CTRA-434-01-000801	CMUR-NIG-01-000839	CTRA-SWE-01-000315	CTRA-E15-01-000345	CTRA-E11-01-000342	CTRA-G97-01-000341	CTRA-G93-01-000340	CTRA-G74-01-000339	CTRA-G22-01-000344	CTRA-DUW-01-000573	CTRA-DLC-01-000318	CTRA-DEC-01-000318	CTRA-BJA-01-000555	CTRA-AHA-01-000585	CTRA-BTZ-01-000562	PACA-UV7-01-002644	PACA-HAL-01-001174	WCHO-203-01-001506	WCHO-WSU-01-000092	CPRO-UWE-01-000203	SNEG-ZXX-01-002090
cluster210 CABO-LLG-01-000076	CABO-S26-01-000855	CPSI-CAL-01-000086	CPSI-6BC-01-000898	CPSI-08D-01-000077	CPSI-02D-01-000077	CPSI-01D-01-000077	CFEL-FEC-01-000079	CCAV-GPI-01-000919	CMUR-NIG-01-000837	CTRA-SWE-01-000317	CTRA-G97-01-000343	CTRA-G93-01-000342	CTRA-G74-01-000341	CTRA-G22-01-000346	CTRA-E15-01-000347	CTRA-E11-01-000344	CTRA-DUW-01-000571	CTRA-DLC-01-000320	CTRA-DEC-01-000320	CTRA-BTZ-01-000560	CTRA-BJA-01-000553	CTRA-AHA-01-000583	CTRA-L2B-01-000799	CTRA-434-01-000799	CPNE-TW1-01-000856	CPNE-J13-01-000829	CPNE-CWL-01-000813	CPNE-AR3-01-001021	CPNE-LPC-01-000870	CPEC-E58-01-000187	CPRO-UWE-01-000151	PACA-UV7-01-000183	PACA-HAL-01-002792	WCHO-WSU-01-000096	WCHO-203-01-001502	SNEG-ZXX-01-002184
cluster211 CABO-LLG-01-000081	CABO-S26-01-000850	CPSI-CAL-01-000092	CPSI-02D-01-000082	CPSI-08D-01-000082	CPSI-01D-01-000082	CPSI-6BC-01-000893	CFEL-FEC-01-000084	CCAV-GPI-01-000914	CPNE-TW1-01-000861	CPNE-J13-01-000834	CPNE-CWL-01-000818	CPNE-AR3-01-001015	CPNE-LPC-01-000865	CPEC-E58-01-000182	CMUR-NIG-01-000074	CTRA-SWE-01-000179	CTRA-L2B-01-000065	CTRA-G97-01-000193	CTRA-G93-01-000192	CTRA-G74-01-000192	CTRA-G22-01-000195	CTRA-E15-01-000197	CTRA-E11-01-000197	CTRA-DUW-01-000714	CTRA-DLC-01-000180	CTRA-DEC-01-000180	CTRA-BTZ-01-000699	CTRA-BJA-01-000693	CTRA-AHA-01-000725	CTRA-434-01-000065	WCHO-WSU-01-001747	WCHO-203-01-000058	PACA-UV7-01-000197	PACA-HAL-01-002806	CPRO-UWE-01-000020	SNEG-ZXX-01-002170
cluster212 CABO-LLG-01-000083	CABO-S26-01-000848	CPSI-CAL-01-000094	CFEL-FEC-01-000086	CPSI-6BC-01-000891	CPSI-08D-01-000084	CPSI-02D-01-000084	CPSI-01D-01-000084	CCAV-GPI-01-000912	CPNE-TW1-01-000863	CPNE-J13-01-000836	CPNE-CWL-01-000820	CPNE-AR3-01-001013	CPNE-LPC-01-000863	CPEC-E58-01-000180	WCHO-WSU-01-000105	WCHO-203-01-001786	CTRA-L2B-01-000067	CTRA-G97-01-000191	CTRA-G93-01-000190	CTRA-G74-01-000190	CTRA-G22-01-000193	CTRA-DUW-01-000716	CTRA-DLC-01-000178	CTRA-DEC-01-000178	CTRA-BTZ-01-000701	CTRA-BJA-01-000695	CTRA-AHA-01-000727	CTRA-434-01-000067	CTRA-SWE-01-000177	CTRA-E15-01-000195	CTRA-E11-01-000195	CMUR-NIG-01-000077	PACA-UV7-01-002356	PACA-HAL-01-000709	CPRO-UWE-01-000022	SNEG-ZXX-01-002174
cluster213 CABO-LLG-01-000085	CABO-S26-01-000846	CPSI-CAL-01-000096	CPSI-6BC-01-000889	CPSI-08D-01-000086	CPSI-02D-01-000086	CPSI-01D-01-000086	CFEL-FEC-01-000088	CCAV-GPI-01-000910	CPNE-TW1-01-000865	CPNE-LPC-01-000861	CPNE-J13-01-000838	CPNE-CWL-01-000822	CPNE-AR3-01-001011	CPEC-E58-01-000178	CTRA-L2B-01-000069	CTRA-434-01-000069	CTRA-SWE-01-000175	CTRA-E15-01-000193	CTRA-E11-01-000193	CTRA-DUW-01-000718	CTRA-DLC-01-000176	CTRA-DEC-01-000176	CTRA-G97-01-000189	CTRA-G93-01-000188	CTRA-G74-01-000188	CTRA-G22-01-000191	CTRA-BTZ-01-000703	CTRA-BJA-01-000697	CTRA-AHA-01-000729	CMUR-NIG-01-000079	SNEG-ZXX-01-002175	CPRO-UWE-01-000145	PACA-UV7-01-002671	WCHO-WSU-01-000103	WCHO-203-01-001492	PACA-HAL-01-001148
cluster214 CABO-LLG-01-000089	CFEL-FEC-01-000092	CCAV-GPI-01-000906	CPSI-CAL-01-000100	CPSI-6BC-01-000885	CPSI-08D-01-000090	CPSI-02D-01-000090	CPSI-01D-01-000090	CABO-S26-01-000843	CPEC-E58-01-000174	CPNE-LPC-01-000857	CPNE-TW1-01-000870	CPNE-J13-01-000843	CPNE-CWL-01-000825	CPNE-AR3-01-001006	CMUR-NIG-01-000083	CTRA-SWE-01-000171	CTRA-G97-01-000185	CTRA-G93-01-000184	CTRA-G74-01-000184	CTRA-G22-01-000187	CTRA-E15-01-000189	CTRA-E11-01-000189	CTRA-DUW-01-000722	CTRA-DLC-01-000172	CTRA-DEC-01-000172	CTRA-L2B-01-000073	CTRA-434-01-000073	CTRA-BTZ-01-000707	CTRA-AHA-01-000733	CTRA-BJA-01-000701	PACA-UV7-01-001724	PACA-HAL-01-001073	WCHO-WSU-01-001566	WCHO-203-01-000232	CPRO-UWE-01-001376	SNEG-ZXX-01-000421
cluster215 CABO-LLG-01-000091	CABO-S26-01-000841	CPSI-CAL-01-000102	CPSI-6BC-01-000883	CPSI-08D-01-000092	CPSI-02D-01-000092	CPSI-01D-01-000092	CCAV-GPI-01-000904	CFEL-FEC-01-000094	CPNE-TW1-01-000872	CPNE-J13-01-000845	CPNE-CWL-01-000827	CPNE-AR3-01-001004	CPNE-LPC-01-000855	CTRA-SWE-01-000169	CTRA-E15-01-000187	CTRA-E11-01-000187	CTRA-BTZ-01-000709	CTRA-AHA-01-000735	CTRA-G97-01-000183	CTRA-G93-01-000182	CTRA-G74-01-000182	CTRA-G22-01-000185	CTRA-DUW-01-000724	CTRA-DLC-01-000170	CTRA-DEC-01-000170	CTRA-L2B-01-000075	CTRA-434-01-000075	CTRA-BJA-01-000703	CMUR-NIG-01-000085	CPEC-E58-01-000172	PACA-HAL-01-001071	PACA-UV7-01-001726	CPRO-UWE-01-001374	WCHO-203-01-000234	SNEG-ZXX-01-000423	WCHO-WSU-01-001564
cluster216 CABO-LLG-01-000093	CPSI-CAL-01-000104	CPSI-6BC-01-000881	CPSI-08D-01-000094	CPSI-02D-01-000094	CPSI-01D-01-000094	CCAV-GPI-01-000902	CFEL-FEC-01-000096	CPNE-TW1-01-000874	CPNE-LPC-01-000853	CPNE-J13-01-000847	CPNE-CWL-01-000829	CPNE-AR3-01-001002	CPEC-E58-01-000170	CMUR-NIG-01-000087	CTRA-SWE-01-000167	CTRA-L2B-01-000077	CTRA-G97-01-000180	CTRA-G93-01-000179	CTRA-G74-01-000179	CTRA-G22-01-000182	CTRA-E15-01-000184	CTRA-E11-01-000184	CTRA-DUW-01-000726	CTRA-DLC-01-000168	CTRA-DEC-01-000168	CTRA-BTZ-01-000711	CTRA-AHA-01-000737	CTRA-434-01-000077	CTRA-BJA-01-000705	CABO-S26-01-000839	CPRO-UWE-01-001371	WCHO-WSU-01-001562	WCHO-203-01-000237	PACA-UV7-01-001728	PACA-HAL-01-001068	SNEG-ZXX-01-000425
cluster217 CABO-LLG-01-000094	CABO-S26-01-000838	CPSI-CAL-01-000105	CPSI-6BC-01-000880	CPSI-08D-01-000095	CPSI-02D-01-000095	CPSI-01D-01-000095	CCAV-GPI-01-000901	CFEL-FEC-01-000097	CPEC-E58-01-000169	CPNE-TW1-01-000875	CPNE-J13-01-000848	CPNE-CWL-01-000830	CPNE-AR3-01-001001	CPNE-LPC-01-000852	CMUR-NIG-01-000088	CTRA-SWE-01-000166	CTRA-E15-01-000183	CTRA-E11-01-000183	CTRA-L2B-01-000078	CTRA-434-01-000078	CTRA-BTZ-01-000712	CTRA-BJA-01-000706	CTRA-AHA-01-000738	CTRA-G97-01-000179	CTRA-G93-01-000178	CTRA-G74-01-000178	CTRA-G22-01-000181	CTRA-DUW-01-000727	CTRA-DLC-01-000167	CTRA-DEC-01-000167	WCHO-203-01-000238	WCHO-WSU-01-001561	CPRO-UWE-01-001370	SNEG-ZXX-01-000427	PACA-UV7-01-001729	PACA-HAL-01-001067
cluster218 CABO-LLG-01-000098	CABO-S26-01-000834	CPSI-CAL-01-000109	CPSI-6BC-01-000876	CPSI-08D-01-000099	CPSI-02D-01-000099	CPSI-01D-01-000099	CFEL-FEC-01-000101	CCAV-GPI-01-000897	CMUR-NIG-01-000092	CPEC-E58-01-000165	CTRA-SWE-01-000162	CTRA-E15-01-000179	CTRA-E11-01-000179	CTRA-L2B-01-000082	CTRA-434-01-000082	CTRA-G97-01-000175	CTRA-G93-01-000174	CTRA-G74-01-000174	CTRA-G22-01-000177	CTRA-DUW-01-000731	CTRA-DLC-01-000163	CTRA-DEC-01-000163	CTRA-BTZ-01-000716	CTRA-BJA-01-000710	CTRA-AHA-01-000742	CPNE-TW1-01-000879	CPNE-J13-01-000852	CPNE-CWL-01-000834	CPNE-AR3-01-000997	CPNE-LPC-01-000848	CPRO-UWE-01-000082	SNEG-ZXX-01-002159	WCHO-203-01-000051	WCHO-WSU-01-001754	PACA-UV7-01-002206	PACA-HAL-01-001466
cluster219 CABO-LLG-01-000099	CABO-S26-01-000833	CPSI-CAL-01-000110	CPSI-6BC-01-000875	CPSI-08D-01-000100	CPSI-02D-01-000100	CPSI-01D-01-000100	CCAV-GPI-01-000896	CFEL-FEC-01-000102	CPNE-TW1-01-000880	CPNE-LPC-01-000847	CPNE-J13-01-000853	CPNE-CWL-01-000835	CPNE-AR3-01-000996	CPEC-E58-01-000164	CMUR-NIG-01-000093	CTRA-L2B-01-000083	CTRA-434-01-000083	CTRA-SWE-01-000161	CTRA-E15-01-000178	CTRA-E11-01-000178	CTRA-G97-01-000174	CTRA-G93-01-000173	CTRA-G74-01-000173	CTRA-G22-01-000176	CTRA-DUW-01-000732	CTRA-DLC-01-000162	CTRA-DEC-01-000162	CTRA-BTZ-01-000717	CTRA-AHA-01-000743	CTRA-BJA-01-000711	PACA-UV7-01-000235	PACA-HAL-01-000103	WCHO-WSU-01-001752	WCHO-203-01-000053	CPRO-UWE-01-000015	SNEG-ZXX-01-002161
cluster220 CCAV-GPI-01-000128	CTRA-SWE-01-000385	CTRA-E15-01-000416	CTRA-E11-01-000412	CPNE-TW1-01-000629	CPNE-J13-01-000606	CPNE-CWL-01-000592	CPNE-AR3-01-000135	CPNE-LPC-01-001096	CTRA-G97-01-000412	CTRA-G93-01-000411	CTRA-G74-01-000410	CTRA-G22-01-000415	CTRA-DUW-01-000503	CTRA-DLC-01-000387	CTRA-DEC-01-000387	CTRA-BTZ-01-000492	CTRA-BJA-01-000485	CTRA-AHA-01-000516	CPSI-CAL-01-000874	CPSI-6BC-01-000137	CPSI-08D-01-000843	CPSI-02D-01-000849	CPSI-01D-01-000845	CABO-S26-01-000126	CABO-LLG-01-000800	CTRA-L2B-01-000731	CTRA-434-01-000731	CFEL-FEC-01-000875	CMUR-NIG-01-000768	CPEC-E58-01-000394	CPRO-UWE-01-000220	PACA-UV7-01-002119	PACA-HAL-01-001342	WCHO-WSU-01-001614	WCHO-203-01-000183	SNEG-ZXX-01-000160
cluster221 CABO-LLG-01-000104	CABO-S26-01-000828	CPSI-CAL-01-000115	CPSI-6BC-01-000870	CPSI-08D-01-000105	CPSI-02D-01-000105	CPSI-01D-01-000105	CCAV-GPI-01-000891	CFEL-FEC-01-000107	CPNE-TW1-01-000885	CPNE-J13-01-000858	CPNE-CWL-01-000840	CPNE-AR3-01-000991	CPEC-E58-01-000160	CPNE-LPC-01-000842	CTRA-SWE-01-000156	CTRA-E15-01-000172	CTRA-E11-01-000172	CTRA-G97-01-000169	CTRA-G93-01-000168	CTRA-G74-01-000168	CTRA-DUW-01-000737	CTRA-DLC-01-000157	CTRA-DEC-01-000157	CTRA-BTZ-01-000722	CTRA-BJA-01-000716	CTRA-AHA-01-000748	CTRA-L2B-01-000088	CTRA-G22-01-000171	CTRA-434-01-000088	CMUR-NIG-01-000098	WCHO-WSU-01-000296	WCHO-203-01-001766	CPRO-UWE-01-000162	PACA-UV7-01-002091	PACA-HAL-01-001371	SNEG-ZXX-01-002073
cluster222 PACA-HAL-01-002518	PACA-UV7-01-000890	CPEC-E58-01-000654	CABO-LLG-01-000553	CABO-S26-01-000368	CPSI-CAL-01-000605	CPSI-6BC-01-000393	CPSI-08D-01-000583	CPSI-02D-01-000586	CPSI-01D-01-000582	CFEL-FEC-01-000606	CCAV-GPI-01-000392	CPNE-TW1-01-000405	CPNE-J13-01-000393	CPNE-CWL-01-000382	CPNE-AR3-01-000353	CPNE-LPC-01-000216	CTRA-SWE-01-000623	CTRA-E15-01-000664	CTRA-E11-01-000661	CTRA-G97-01-000660	CTRA-G93-01-000661	CTRA-G74-01-000659	CTRA-L2B-01-000495	CTRA-434-01-000495	CTRA-G22-01-000667	CTRA-DUW-01-000261	CTRA-DLC-01-000620	CTRA-DEC-01-000620	CTRA-BTZ-01-000254	CTRA-BJA-01-000247	CTRA-AHA-01-000268	CMUR-NIG-01-000524	SNEG-ZXX-01-000938	CPRO-UWE-01-000720	WCHO-WSU-01-000931	WCHO-203-01-000902
cluster223 CABO-LLG-01-000109	CABO-S26-01-000823	CPSI-CAL-01-000120	CPSI-6BC-01-000865	CPSI-08D-01-000110	CPSI-02D-01-000110	CPSI-01D-01-000110	CFEL-FEC-01-000112	CCAV-GPI-01-000887	CPNE-TW1-01-000890	CPNE-LPC-01-000838	CPNE-J13-01-000863	CPNE-CWL-01-000845	CPNE-AR3-01-000986	CPEC-E58-01-000154	CTRA-SWE-01-000151	CTRA-G97-01-000163	CTRA-G93-01-000162	CTRA-G74-01-000162	CTRA-G22-01-000165	CTRA-E15-01-000166	CTRA-E11-01-000166	CTRA-DUW-01-000742	CTRA-DLC-01-000152	CTRA-DEC-01-000152	CTRA-BTZ-01-000727	CTRA-BJA-01-000721	CTRA-AHA-01-000753	CTRA-L2B-01-000093	CTRA-434-01-000093	CMUR-NIG-01-000102	PACA-UV7-01-002131	PACA-HAL-01-001330	SNEG-ZXX-01-002066	CPRO-UWE-01-000164	WCHO-WSU-01-000298	WCHO-203-01-001764
cluster224 CABO-LLG-01-000121	CABO-S26-01-000811	CPSI-6BC-01-000853	CCAV-GPI-01-000875	CFEL-FEC-01-000124	CPSI-CAL-01-000133	CPSI-08D-01-000122	CPSI-02D-01-000122	CPSI-01D-01-000122	CPNE-TW1-01-000902	CPNE-J13-01-000875	CPNE-AR3-01-000974	CPNE-CWL-01-000857	CPNE-LPC-01-000825	CTRA-SWE-01-000139	CTRA-L2B-01-000105	CTRA-G97-01-000151	CTRA-G93-01-000150	CTRA-G74-01-000150	CTRA-G22-01-000153	CTRA-E15-01-000154	CTRA-E11-01-000154	CTRA-BTZ-01-000739	CTRA-BJA-01-000733	CTRA-AHA-01-000765	CTRA-434-01-000105	CTRA-DUW-01-000754	CTRA-DLC-01-000140	CTRA-DEC-01-000140	CMUR-NIG-01-000114	CPEC-E58-01-000142	SNEG-ZXX-01-001178	WCHO-WSU-01-000081	WCHO-203-01-001517	PACA-UV7-01-000248	PACA-HAL-01-000115	SNEG-ZXX-01-001759
cluster225 CABO-LLG-01-000122	CABO-S26-01-000810	CPSI-CAL-01-000134	CPSI-6BC-01-000852	CPSI-08D-01-000123	CPSI-02D-01-000123	CPSI-01D-01-000123	CFEL-FEC-01-000125	CCAV-GPI-01-000874	CPNE-TW1-01-000903	CPNE-LPC-01-000824	CPNE-J13-01-000876	CPNE-CWL-01-000858	CPNE-AR3-01-000973	CTRA-L2B-01-000106	CTRA-434-01-000106	CTRA-SWE-01-000138	CTRA-E15-01-000153	CTRA-E11-01-000153	CPEC-E58-01-000141	CTRA-G97-01-000150	CTRA-G93-01-000149	CTRA-G74-01-000149	CTRA-G22-01-000152	CTRA-DUW-01-000755	CTRA-DLC-01-000139	CTRA-DEC-01-000139	CTRA-BTZ-01-000740	CTRA-BJA-01-000734	CTRA-AHA-01-000766	CMUR-NIG-01-000115	PACA-UV7-01-000333	PACA-HAL-01-000985	CPRO-UWE-01-000468	SNEG-ZXX-01-001827	WCHO-WSU-01-001405	WCHO-203-01-001194
cluster226 CABO-LLG-01-000123	CABO-S26-01-000809	CPSI-08D-01-000124	CPSI-02D-01-000124	CPSI-01D-01-000124	CCAV-GPI-01-000873	CFEL-FEC-01-000126	CPSI-CAL-01-000135	CPSI-6BC-01-000851	CPNE-LPC-01-000823	CPNE-TW1-01-000904	CPNE-J13-01-000877	CPNE-CWL-01-000859	CPNE-AR3-01-000972	CTRA-L2B-01-000107	CTRA-434-01-000107	CTRA-G97-01-000149	CTRA-G93-01-000148	CTRA-G74-01-000148	CTRA-BTZ-01-000741	CTRA-BJA-01-000735	CTRA-AHA-01-000767	CTRA-SWE-01-000137	CTRA-E15-01-000152	CTRA-E11-01-000152	CTRA-G22-01-000151	CTRA-DUW-01-000756	CTRA-DLC-01-000138	CTRA-DEC-01-000138	CMUR-NIG-01-000116	CPEC-E58-01-000140	PACA-UV7-01-000337	PACA-HAL-01-001258	CPRO-UWE-01-000469	WCHO-203-01-001193	WCHO-WSU-01-001404	SNEG-ZXX-01-001825
cluster227 CABO-LLG-01-000125	CABO-S26-01-000806	CPSI-CAL-01-000137	CPSI-6BC-01-000849	CPSI-08D-01-000126	CPSI-02D-01-000126	CPSI-01D-01-000126	CCAV-GPI-01-000872	CFEL-FEC-01-000129	CPNE-LPC-01-000820	CPNE-TW1-01-000907	CPNE-CWL-01-000862	CPNE-AR3-01-000966	CPNE-J13-01-000880	CTRA-SWE-01-000136	CTRA-E15-01-000150	CTRA-E11-01-000150	CTRA-DUW-01-000757	CTRA-DLC-01-000137	CTRA-DEC-01-000137	CTRA-G97-01-000147	CTRA-G93-01-000147	CTRA-G74-01-000147	CTRA-G22-01-000149	CTRA-BTZ-01-000742	CTRA-BJA-01-000736	CTRA-AHA-01-000769	CTRA-L2B-01-000108	CTRA-434-01-000108	CMUR-NIG-01-000120	CPEC-E58-01-000138	PACA-UV7-01-002337	PACA-HAL-01-000315	WCHO-WSU-01-000213	CPRO-UWE-01-001532	WCHO-203-01-001232	SNEG-ZXX-01-001985
cluster228 CABO-LLG-01-000126	CFEL-FEC-01-000130	CABO-S26-01-000805	CPSI-CAL-01-000138	CPSI-6BC-01-000848	CPSI-08D-01-000127	CPSI-02D-01-000127	CPSI-01D-01-000127	CCAV-GPI-01-000871	CPEC-E58-01-000137	CPNE-TW1-01-000908	CPNE-LPC-01-000819	CPNE-J13-01-000881	CPNE-CWL-01-000863	CPNE-AR3-01-000965	CTRA-SWE-01-000135	CTRA-G97-01-000146	CTRA-G93-01-000146	CTRA-G74-01-000146	CTRA-G22-01-000148	CTRA-E15-01-000149	CTRA-E11-01-000149	CTRA-DUW-01-000758	CTRA-BTZ-01-000743	CTRA-BJA-01-000737	CTRA-AHA-01-000770	CTRA-DLC-01-000136	CTRA-DEC-01-000136	CTRA-L2B-01-000109	CTRA-434-01-000109	CMUR-NIG-01-000121	WCHO-WSU-01-000203	WCHO-203-01-000540	SNEG-ZXX-01-001995	PACA-UV7-01-000241	PACA-HAL-01-000108	CPRO-UWE-01-001542
cluster229 CABO-LLG-01-000130	CABO-S26-01-000801	CPSI-CAL-01-000142	CPSI-6BC-01-000844	CPSI-08D-01-000131	CPSI-02D-01-000131	CPSI-01D-01-000131	CCAV-GPI-01-000867	CFEL-FEC-01-000135	CPNE-J13-01-000885	CPNE-AR3-01-000961	CPNE-CWL-01-000867	CPNE-TW1-01-000914	CPNE-LPC-01-000814	CPEC-E58-01-000132	CTRA-SWE-01-000131	CTRA-E15-01-000145	CTRA-E11-01-000145	CTRA-L2B-01-000113	CTRA-BTZ-01-000747	CTRA-BJA-01-000741	CTRA-AHA-01-000774	CTRA-434-01-000113	CTRA-G22-01-000144	CTRA-DUW-01-000762	CTRA-DLC-01-000133	CTRA-DEC-01-000133	CTRA-G97-01-000142	CTRA-G93-01-000142	CTRA-G74-01-000142	CMUR-NIG-01-000124	WCHO-203-01-001255	WCHO-WSU-01-000238	CPRO-UWE-01-001511	PACA-UV7-01-002194	PACA-HAL-01-001262	SNEG-ZXX-01-001959
cluster230 CABO-LLG-01-000132	CABO-S26-01-000799	CPSI-CAL-01-000144	CFEL-FEC-01-000137	CCAV-GPI-01-000865	CPSI-6BC-01-000842	CPSI-08D-01-000133	CPSI-02D-01-000133	CPSI-01D-01-000133	CTRA-G74-01-000140	CTRA-L2B-01-000115	CTRA-G97-01-000140	CTRA-G93-01-000140	CTRA-G22-01-000142	CTRA-DUW-01-000764	CTRA-DLC-01-000131	CTRA-DEC-01-000131	CTRA-BTZ-01-000749	CTRA-BJA-01-000743	CTRA-AHA-01-000776	CTRA-434-01-000115	CTRA-SWE-01-000129	CTRA-E15-01-000143	CTRA-E11-01-000143	CPNE-TW1-01-000916	CPNE-J13-01-000887	CPNE-CWL-01-000869	CPNE-AR3-01-000959	CPNE-LPC-01-000811	CMUR-NIG-01-000126	CPEC-E58-01-000130	PACA-UV7-01-002193	PACA-HAL-01-001263	WCHO-WSU-01-000237	WCHO-203-01-001254	CPRO-UWE-01-001512	SNEG-ZXX-01-001962
cluster231 CABO-LLG-01-000134	CABO-S26-01-000797	CPSI-CAL-01-000146	CPSI-6BC-01-000840	CPSI-08D-01-000135	CPSI-02D-01-000135	CPSI-01D-01-000135	CCAV-GPI-01-000863	CFEL-FEC-01-000139	CPNE-TW1-01-000918	CPNE-LPC-01-000809	CPNE-J13-01-000889	CPNE-CWL-01-000871	CPNE-AR3-01-000957	CPEC-E58-01-000128	CTRA-DLC-01-000129	CTRA-DEC-01-000129	CTRA-SWE-01-000127	CTRA-E15-01-000141	CTRA-E11-01-000141	CTRA-G97-01-000138	CTRA-G93-01-000138	CTRA-G74-01-000138	CTRA-DUW-01-000766	CTRA-BTZ-01-000751	CTRA-AHA-01-000778	CMUR-NIG-01-000128	CTRA-BJA-01-000745	CTRA-L2B-01-000117	CTRA-434-01-000117	CTRA-G22-01-000140	CPRO-UWE-01-001518	PACA-UV7-01-002494	PACA-HAL-01-002160	WCHO-WSU-01-000231	WCHO-203-01-001249	SNEG-ZXX-01-001964
cluster232 CABO-LLG-01-000135	CABO-S26-01-000796	CPSI-CAL-01-000147	CPSI-6BC-01-000839	CPSI-08D-01-000136	CPSI-02D-01-000136	CPSI-01D-01-000136	CCAV-GPI-01-000862	CFEL-FEC-01-000140	CPNE-LPC-01-000806	CPNE-J13-01-000890	CPNE-TW1-01-000919	CPNE-CWL-01-000872	CPNE-AR3-01-000956	CPEC-E58-01-000127	CTRA-SWE-01-000126	CTRA-L2B-01-000118	CTRA-E11-01-000139	CTRA-434-01-000118	CTRA-G97-01-000136	CTRA-G93-01-000136	CTRA-G74-01-000136	CTRA-G22-01-000138	CTRA-E15-01-000139	CTRA-DUW-01-000767	CTRA-DLC-01-000128	CTRA-DEC-01-000128	CTRA-BJA-01-000746	CTRA-BTZ-01-000752	CTRA-AHA-01-000780	CMUR-NIG-01-000130	SNEG-ZXX-01-001963	CPRO-UWE-01-001513	WCHO-WSU-01-000236	WCHO-203-01-001253	PACA-HAL-01-001264	PACA-UV7-01-002192
cluster233 CABO-LLG-01-000136	CABO-S26-01-000795	CPSI-CAL-01-000148	CPSI-6BC-01-000838	CPSI-08D-01-000137	CPSI-02D-01-000137	CPSI-01D-01-000137	CCAV-GPI-01-000861	CFEL-FEC-01-000141	CPNE-LPC-01-000807	CPNE-TW1-01-000920	CPNE-J13-01-000891	CPNE-CWL-01-000873	CPNE-AR3-01-000955	CPEC-E58-01-000126	CMUR-NIG-01-000131	CTRA-SWE-01-000125	CTRA-E15-01-000138	CTRA-E11-01-000138	CTRA-L2B-01-000119	CTRA-434-01-000119	CTRA-G97-01-000135	CTRA-G93-01-000135	CTRA-G74-01-000135	CTRA-G22-01-000137	CTRA-DUW-01-000768	CTRA-DLC-01-000127	CTRA-DEC-01-000127	CTRA-BTZ-01-000753	CTRA-BJA-01-000747	CTRA-AHA-01-000781	CPRO-UWE-01-001526	PACA-UV7-01-002496	PACA-HAL-01-002158	WCHO-WSU-01-000228	WCHO-203-01-001246	SNEG-ZXX-01-001974
cluster234 CABO-LLG-01-000142	CABO-S26-01-000789	CPSI-CAL-01-000154	CPSI-6BC-01-000832	CPSI-08D-01-000143	CPSI-02D-01-000143	CPSI-01D-01-000143	CCAV-GPI-01-000855	CFEL-FEC-01-000147	CPNE-TW1-01-000927	CPNE-LPC-01-000800	CPNE-CWL-01-000879	CPNE-J13-01-000897	CPNE-AR3-01-000949	CTRA-SWE-01-000119	CTRA-L2B-01-000125	CTRA-G97-01-000128	CTRA-G93-01-000128	CTRA-G74-01-000128	CTRA-G22-01-000130	CTRA-E15-01-000131	CTRA-E11-01-000131	CTRA-DUW-01-000774	CTRA-DLC-01-000121	CTRA-DEC-01-000121	CTRA-BTZ-01-000759	CTRA-BJA-01-000753	CTRA-AHA-01-000787	CTRA-434-01-000125	CMUR-NIG-01-000137	CPEC-E58-01-000120	PACA-HAL-01-000851	PACA-UV7-01-001902	CPRO-UWE-01-001251	SNEG-ZXX-01-000653	WCHO-203-01-001218	WCHO-WSU-01-001363
cluster235 CABO-LLG-01-000143	CABO-S26-01-000788	CPSI-CAL-01-000155	CPSI-6BC-01-000831	CPSI-08D-01-000144	CPSI-02D-01-000144	CPSI-01D-01-000144	CFEL-FEC-01-000148	CCAV-GPI-01-000854	CPEC-E58-01-000119	CPNE-LPC-01-000799	CPNE-TW1-01-000928	CPNE-CWL-01-000880	CPNE-AR3-01-000948	CPNE-J13-01-000898	CMUR-NIG-01-000138	CTRA-L2B-01-000126	CTRA-G22-01-000129	CTRA-G97-01-000127	CTRA-G93-01-000127	CTRA-G74-01-000127	CTRA-DUW-01-000775	CTRA-DLC-01-000120	CTRA-DEC-01-000120	CTRA-BTZ-01-000760	CTRA-BJA-01-000754	CTRA-AHA-01-000788	CTRA-434-01-000126	CTRA-SWE-01-000118	CTRA-E15-01-000130	CTRA-E11-01-000130	WCHO-WSU-01-001362	WCHO-203-01-001219	CPRO-UWE-01-001250	SNEG-ZXX-01-000654	PACA-HAL-01-000850	PACA-UV7-01-001903
cluster236 CABO-LLG-01-000144	CABO-S26-01-000787	CPSI-CAL-01-000156	CPSI-6BC-01-000830	CPSI-08D-01-000145	CPSI-02D-01-000145	CPSI-01D-01-000145	CFEL-FEC-01-000149	CCAV-GPI-01-000853	CPNE-LPC-01-000798	CPNE-TW1-01-000929	CPNE-J13-01-000899	CPNE-CWL-01-000881	CPNE-AR3-01-000947	CTRA-G97-01-000126	CTRA-G93-01-000126	CTRA-G74-01-000126	CTRA-G22-01-000128	CTRA-DUW-01-000776	CTRA-DLC-01-000119	CTRA-DEC-01-000119	CTRA-BTZ-01-000761	CTRA-AHA-01-000789	CTRA-BJA-01-000755	CTRA-L2B-01-000127	CTRA-434-01-000127	CTRA-SWE-01-000117	CTRA-E15-01-000129	CTRA-E11-01-000129	CMUR-NIG-01-000139	CPEC-E58-01-000118	WCHO-WSU-01-001361	PACA-UV7-01-001904	PACA-HAL-01-000849	SNEG-ZXX-01-000655	WCHO-203-01-001220	CPRO-UWE-01-001249
cluster237 CABO-LLG-01-000146	CABO-S26-01-000785	CCAV-GPI-01-000851	CPSI-CAL-01-000158	CPSI-6BC-01-000828	CPSI-08D-01-000147	CPSI-02D-01-000147	CPSI-01D-01-000147	CFEL-FEC-01-000151	CPNE-LPC-01-000796	CPNE-J13-01-000901	CPNE-CWL-01-000883	CPNE-AR3-01-000945	CPNE-TW1-01-000931	CPEC-E58-01-000116	CTRA-DLC-01-000117	CTRA-DEC-01-000117	CTRA-SWE-01-000115	CTRA-L2B-01-000129	CTRA-E15-01-000127	CTRA-E11-01-000127	CTRA-434-01-000129	CTRA-G97-01-000124	CTRA-G93-01-000124	CTRA-G74-01-000124	CTRA-DUW-01-000778	CTRA-BTZ-01-000763	CTRA-BJA-01-000757	CTRA-AHA-01-000791	CTRA-G22-01-000126	CMUR-NIG-01-000141	SNEG-ZXX-01-000657	WCHO-203-01-001222	WCHO-WSU-01-001359	CPRO-UWE-01-001247	PACA-UV7-01-001454	PACA-HAL-01-001819
cluster238 CABO-S26-01-000517	CABO-LLG-01-000414	CCAV-GPI-01-000543	CPSI-CAL-01-000450	CPSI-6BC-01-000544	CPSI-08D-01-000432	CPSI-02D-01-000435	CPSI-01D-01-000431	CFEL-FEC-01-000453	CPNE-LPC-01-000432	CPNE-TW1-01-000184	CPNE-CWL-01-000177	CPNE-J13-01-000181	CPNE-AR3-01-000575	CTRA-AHA-01-000127	CPEC-E58-01-000839	CTRA-L2B-01-000371	CTRA-434-01-000371	CTRA-SWE-01-000754	CTRA-E15-01-000798	CTRA-E11-01-000797	CTRA-G22-01-000802	CTRA-G97-01-000794	CTRA-G93-01-000795	CTRA-G74-01-000793	CTRA-BJA-01-000120	CTRA-DUW-01-000125	CTRA-DLC-01-000755	CTRA-DEC-01-000755	CTRA-BTZ-01-000122	CMUR-NIG-01-000396	PACA-UV7-01-000843	PACA-HAL-01-002562	CPRO-UWE-01-000771	SNEG-ZXX-01-000639	WCHO-WSU-01-000857	WCHO-203-01-001985
cluster239 CABO-LLG-01-000150	CABO-S26-01-000781	CPSI-6BC-01-000824	CPSI-CAL-01-000162	CPSI-08D-01-000151	CPSI-02D-01-000151	CPSI-01D-01-000151	CCAV-GPI-01-000847	CFEL-FEC-01-000155	CPNE-J13-01-000905	CPNE-CWL-01-000887	CPNE-TW1-01-000935	CPNE-LPC-01-000792	CPNE-AR3-01-000941	CPEC-E58-01-000112	CTRA-SWE-01-000112	CTRA-E15-01-000124	CTRA-E11-01-000124	CTRA-L2B-01-000132	CTRA-G97-01-000121	CTRA-G93-01-000121	CTRA-G74-01-000121	CTRA-G22-01-000123	CTRA-DUW-01-000781	CTRA-DLC-01-000114	CTRA-DEC-01-000114	CTRA-BTZ-01-000766	CTRA-BJA-01-000760	CTRA-AHA-01-000794	CTRA-434-01-000132	CMUR-NIG-01-000144	PACA-HAL-01-001822	PACA-UV7-01-001451	CPRO-UWE-01-001245	WCHO-WSU-01-001357	WCHO-203-01-001224	SNEG-ZXX-01-000663
cluster240 CABO-LLG-01-000155	CABO-S26-01-000776	CPSI-6BC-01-000818	CPSI-08D-01-000157	CPSI-02D-01-000157	CPSI-01D-01-000157	CPSI-CAL-01-000169	CFEL-FEC-01-000161	CCAV-GPI-01-000841	CTRA-SWE-01-000107	CTRA-L2B-01-000137	CTRA-G97-01-000116	CTRA-G93-01-000116	CTRA-G74-01-000116	CTRA-G22-01-000118	CTRA-E15-01-000119	CTRA-E11-01-000119	CTRA-DUW-01-000786	CTRA-DLC-01-000109	CTRA-DEC-01-000109	CTRA-BTZ-01-000771	CTRA-BJA-01-000765	CTRA-AHA-01-000799	CTRA-434-01-000137	CPEC-E58-01-000105	CMUR-NIG-01-000149	CPNE-TW1-01-000942	CPNE-LPC-01-000786	CPNE-J13-01-000912	CPNE-CWL-01-000894	CPNE-AR3-01-000934	CPRO-UWE-01-001238	PACA-UV7-01-001440	PACA-HAL-01-001835	WCHO-WSU-01-001348	WCHO-203-01-000037	SNEG-ZXX-01-000674
cluster241 CABO-LLG-01-000157	CABO-S26-01-000774	CPSI-CAL-01-000171	CPSI-6BC-01-000816	CPSI-08D-01-000159	CPSI-02D-01-000159	CPSI-01D-01-000159	CCAV-GPI-01-000839	CFEL-FEC-01-000163	CPNE-LPC-01-000784	CPNE-TW1-01-000944	CPNE-J13-01-000914	CPNE-CWL-01-000896	CPNE-AR3-01-000932	CTRA-L2B-01-000139	CTRA-434-01-000139	CTRA-G97-01-000114	CTRA-G93-01-000114	CTRA-G74-01-000114	CTRA-G22-01-000116	CTRA-DUW-01-000788	CTRA-DLC-01-000107	CTRA-DEC-01-000107	CTRA-BTZ-01-000773	CTRA-BJA-01-000767	CTRA-AHA-01-000801	CTRA-SWE-01-000105	CTRA-E15-01-000117	CTRA-E11-01-000117	CMUR-NIG-01-000151	CPEC-E58-01-000103	PACA-UV7-01-001438	PACA-HAL-01-001837	CPRO-UWE-01-001236	WCHO-WSU-01-001346	WCHO-203-01-000035	SNEG-ZXX-01-000676
cluster242 CABO-LLG-01-000168	CABO-S26-01-000763	CPSI-CAL-01-000182	CPSI-6BC-01-000806	CPSI-08D-01-000170	CPSI-02D-01-000170	CPSI-01D-01-000170	CCAV-GPI-01-000825	CFEL-FEC-01-000174	CPEC-E58-01-000092	CPNE-LPC-01-000768	CPNE-J13-01-000929	CPNE-CWL-01-000911	CPNE-AR3-01-000914	CPNE-TW1-01-000961	CMUR-NIG-01-000163	CTRA-L2B-01-000150	CTRA-434-01-000150	CTRA-SWE-01-000094	CTRA-E15-01-000104	CTRA-E11-01-000104	CTRA-G97-01-000102	CTRA-G93-01-000102	CTRA-G74-01-000102	CTRA-BTZ-01-000784	CTRA-BJA-01-000778	CTRA-AHA-01-000812	CTRA-DLC-01-000098	CTRA-DEC-01-000098	CTRA-G22-01-000103	CTRA-DUW-01-000799	PACA-UV7-01-001084	PACA-HAL-01-001628	SNEG-ZXX-01-000682	WCHO-WSU-01-001342	WCHO-203-01-000032	CPRO-UWE-01-001234
cluster243 CABO-LLG-01-000173	CFEL-FEC-01-000180	CABO-S26-01-000759	CPSI-CAL-01-000185	CPSI-6BC-01-000802	CPSI-08D-01-000174	CPSI-02D-01-000174	CPSI-01D-01-000174	CCAV-GPI-01-000820	CPNE-TW1-01-000966	CPNE-LPC-01-000762	CPNE-J13-01-000934	CPNE-CWL-01-000916	CPNE-AR3-01-000907	CTRA-SWE-01-000089	CTRA-E15-01-000100	CTRA-E11-01-000100	CMUR-NIG-01-000169	CTRA-L2B-01-000155	CTRA-G97-01-000098	CTRA-G93-01-000098	CTRA-G74-01-000098	CTRA-G22-01-000099	CTRA-DUW-01-000804	CTRA-DLC-01-000093	CTRA-DEC-01-000093	CTRA-BTZ-01-000789	CTRA-BJA-01-000783	CTRA-AHA-01-000817	CTRA-434-01-000155	CPEC-E58-01-000089	CPRO-UWE-01-001605	WCHO-WSU-01-000792	WCHO-203-01-001155	SNEG-ZXX-01-000548	PACA-HAL-01-002532	PACA-UV7-01-000875
cluster244 CABO-LLG-01-000174	CABO-S26-01-000758	CPSI-CAL-01-000186	CPSI-6BC-01-000801	CPSI-02D-01-000175	CPSI-01D-01-000175	CPSI-08D-01-000175	CFEL-FEC-01-000181	CCAV-GPI-01-000819	CPEC-E58-01-000088	CTRA-SWE-01-000088	CTRA-L2B-01-000156	CTRA-434-01-000156	CTRA-DUW-01-000805	CTRA-DLC-01-000092	CTRA-DEC-01-000092	CTRA-BTZ-01-000790	CTRA-BJA-01-000784	CTRA-AHA-01-000818	CMUR-NIG-01-000170	CPNE-TW1-01-000967	CPNE-LPC-01-000761	CPNE-J13-01-000935	CPNE-CWL-01-000917	CPNE-AR3-01-000906	CTRA-G22-01-000098	CTRA-G97-01-000097	CTRA-G93-01-000097	CTRA-G74-01-000097	CTRA-E15-01-000099	CTRA-E11-01-000099	CPRO-UWE-01-001606	SNEG-ZXX-01-000549	WCHO-WSU-01-000791	WCHO-203-01-001154	PACA-UV7-01-000874	PACA-HAL-01-002533
cluster245 CABO-LLG-01-000176	CABO-S26-01-000756	CPSI-CAL-01-000187	CPSI-6BC-01-000800	CPSI-08D-01-000176	CPSI-02D-01-000176	CPSI-01D-01-000176	CCAV-GPI-01-000817	CFEL-FEC-01-000183	CPNE-LPC-01-000759	CPNE-TW1-01-000969	CPNE-J13-01-000937	CPNE-CWL-01-000919	CPNE-AR3-01-000904	CPEC-E58-01-000086	CTRA-E15-01-000095	CTRA-E11-01-000095	CTRA-G22-01-000094	CTRA-DUW-01-000808	CTRA-DLC-01-000089	CTRA-DEC-01-000089	CTRA-AHA-01-000821	CTRA-G97-01-000093	CTRA-G93-01-000093	CTRA-G74-01-000093	CMUR-NIG-01-000172	CTRA-L2B-01-000159	CTRA-434-01-000159	CTRA-SWE-01-000085	CTRA-BTZ-01-000793	CTRA-BJA-01-000787	CPRO-UWE-01-000696	WCHO-203-01-000939	WCHO-WSU-01-000894	PACA-UV7-01-001562	PACA-HAL-01-001705	SNEG-ZXX-01-000554
cluster246 CABO-LLG-01-000177	CABO-S26-01-000755	CPSI-CAL-01-000188	CPSI-6BC-01-000799	CPSI-08D-01-000177	CPSI-02D-01-000177	CPSI-01D-01-000177	CCAV-GPI-01-000816	CFEL-FEC-01-000184	CPNE-LPC-01-000758	CPNE-TW1-01-000970	CPNE-J13-01-000938	CPNE-CWL-01-000920	CPNE-AR3-01-000903	CPEC-E58-01-000085	CTRA-L2B-01-000160	CTRA-434-01-000160	CTRA-G97-01-000092	CTRA-G93-01-000092	CTRA-G74-01-000092	CTRA-G22-01-000093	CTRA-DUW-01-000809	CTRA-DLC-01-000088	CTRA-DEC-01-000088	CTRA-SWE-01-000084	CTRA-E15-01-000094	CTRA-E11-01-000094	CTRA-BTZ-01-000794	CTRA-BJA-01-000788	CTRA-AHA-01-000822	CMUR-NIG-01-000173	PACA-UV7-01-000737	PACA-HAL-01-002669	WCHO-WSU-01-001326	WCHO-203-01-000015	CPRO-UWE-01-001220	SNEG-ZXX-01-000558
cluster247 CABO-LLG-01-000184	CABO-S26-01-000748	CCAV-GPI-01-000809	CFEL-FEC-01-000191	CPSI-CAL-01-000196	CPSI-6BC-01-000792	CPSI-08D-01-000184	CPSI-02D-01-000184	CPSI-01D-01-000184	CPNE-TW1-01-000978	CPNE-J13-01-000944	CPNE-CWL-01-000926	CPNE-AR3-01-000895	CPNE-LPC-01-000749	CPEC-E58-01-000080	CMUR-NIG-01-000179	CTRA-SWE-01-000078	CTRA-E15-01-000087	CTRA-E11-01-000087	CTRA-DLC-01-000083	CTRA-DEC-01-000083	CTRA-L2B-01-000165	CTRA-G97-01-000086	CTRA-G93-01-000086	CTRA-G74-01-000086	CTRA-G22-01-000086	CTRA-DUW-01-000815	CTRA-BTZ-01-000800	CTRA-BJA-01-000794	CTRA-AHA-01-000828	CTRA-434-01-000165	WCHO-WSU-01-000800	WCHO-203-01-001978	CPRO-UWE-01-001596	PACA-HAL-01-002521	PACA-UV7-01-000885	SNEG-ZXX-01-000567
cluster248 CABO-LLG-01-000185	CABO-S26-01-000747	CPSI-CAL-01-000197	CPSI-6BC-01-000791	CPSI-08D-01-000185	CPSI-02D-01-000185	CPSI-01D-01-000185	CCAV-GPI-01-000808	CFEL-FEC-01-000192	CPNE-LPC-01-000750	CPNE-TW1-01-000979	CPNE-J13-01-000945	CPNE-CWL-01-000927	CPNE-AR3-01-000894	CPEC-E58-01-000079	CMUR-NIG-01-000180	CTRA-SWE-01-000077	CTRA-E15-01-000086	CTRA-E11-01-000086	CTRA-G97-01-000085	CTRA-G93-01-000085	CTRA-G74-01-000085	CTRA-G22-01-000085	CTRA-DUW-01-000816	CTRA-DLC-01-000082	CTRA-DEC-01-000082	CTRA-BTZ-01-000801	CTRA-BJA-01-000795	CTRA-L2B-01-000166	CTRA-434-01-000166	CTRA-AHA-01-000829	SNEG-ZXX-01-000568	PACA-UV7-01-000889	PACA-HAL-01-002519	CPRO-UWE-01-001595	WCHO-203-01-000329	WCHO-WSU-01-000431
cluster249 CABO-LLG-01-000186	CABO-S26-01-000746	CPSI-CAL-01-000198	CPSI-6BC-01-000790	CPSI-08D-01-000186	CPSI-02D-01-000186	CPSI-01D-01-000186	CCAV-GPI-01-000807	CFEL-FEC-01-000193	CMUR-NIG-01-000181	CPNE-TW1-01-000981	CPNE-J13-01-000946	CPNE-AR3-01-000893	CPNE-CWL-01-000928	CPNE-LPC-01-000748	CTRA-SWE-01-000076	CTRA-G97-01-000084	CTRA-G93-01-000084	CTRA-G74-01-000084	CTRA-G22-01-000084	CTRA-E15-01-000084	CTRA-E11-01-000084	CTRA-DUW-01-000817	CTRA-DLC-01-000081	CTRA-DEC-01-000081	CTRA-BTZ-01-000802	CTRA-BJA-01-000796	CTRA-L2B-01-000167	CTRA-434-01-000167	CTRA-AHA-01-000830	CPEC-E58-01-000078	WCHO-WSU-01-000803	WCHO-203-01-001975	CPRO-UWE-01-001593	PACA-UV7-01-001197	PACA-HAL-01-000721	SNEG-ZXX-01-000572
cluster250 CABO-LLG-01-000187	CABO-S26-01-000745	CPSI-CAL-01-000199	CPSI-6BC-01-000789	CFEL-FEC-01-000194	CCAV-GPI-01-000806	CPSI-08D-01-000187	CPSI-02D-01-000187	CPSI-01D-01-000187	CPNE-LPC-01-000747	CPNE-TW1-01-000982	CPNE-J13-01-000947	CPNE-CWL-01-000929	CPNE-AR3-01-000892	CPEC-E58-01-000077	CMUR-NIG-01-000182	CTRA-L2B-01-000168	CTRA-G97-01-000083	CTRA-G93-01-000083	CTRA-G74-01-000083	CTRA-G22-01-000083	CTRA-E11-01-000083	CTRA-DUW-01-000818	CTRA-DLC-01-000080	CTRA-DEC-01-000080	CTRA-BTZ-01-000803	CTRA-BJA-01-000797	CTRA-AHA-01-000831	CTRA-434-01-000168	CTRA-SWE-01-000075	CTRA-E15-01-000083	SNEG-ZXX-01-000573	PACA-UV7-01-001198	PACA-HAL-01-000722	WCHO-WSU-01-000804	WCHO-203-01-001974	CPRO-UWE-01-001592
cluster251 CABO-LLG-01-000188	CPSI-CAL-01-000200	CPSI-6BC-01-000788	CPSI-08D-01-000188	CPSI-02D-01-000188	CPSI-01D-01-000188	CABO-S26-01-000744	CFEL-FEC-01-000195	CCAV-GPI-01-000805	CTRA-SWE-01-000074	CTRA-L2B-01-000169	CTRA-G97-01-000082	CTRA-G93-01-000082	CTRA-G74-01-000082	CTRA-G22-01-000082	CTRA-E15-01-000082	CTRA-E11-01-000082	CTRA-DUW-01-000819	CTRA-DLC-01-000079	CTRA-DEC-01-000079	CTRA-BTZ-01-000804	CTRA-BJA-01-000798	CTRA-AHA-01-000832	CTRA-434-01-000169	CMUR-NIG-01-000183	CPNE-TW1-01-000983	CPNE-LPC-01-000746	CPNE-J13-01-000948	CPNE-CWL-01-000930	CPNE-AR3-01-000891	CPEC-E58-01-000076	PACA-UV7-01-001199	PACA-HAL-01-000723	CPRO-UWE-01-001591	SNEG-ZXX-01-000574	WCHO-WSU-01-000805	WCHO-203-01-001973
cluster252 CABO-LLG-01-000189	CABO-S26-01-000743	CPSI-CAL-01-000201	CPSI-6BC-01-000787	CPSI-08D-01-000189	CPSI-02D-01-000189	CPSI-01D-01-000189	CFEL-FEC-01-000196	CCAV-GPI-01-000804	CPNE-TW1-01-000984	CPNE-LPC-01-000745	CPNE-J13-01-000949	CPNE-CWL-01-000931	CPNE-AR3-01-000890	CPEC-E58-01-000075	CTRA-SWE-01-000073	CTRA-L2B-01-000170	CTRA-G97-01-000081	CTRA-G93-01-000081	CTRA-G74-01-000081	CTRA-G22-01-000081	CTRA-E15-01-000081	CTRA-E11-01-000081	CTRA-DUW-01-000820	CTRA-DLC-01-000078	CTRA-DEC-01-000078	CTRA-BTZ-01-000805	CTRA-BJA-01-000799	CTRA-AHA-01-000833	CTRA-434-01-000170	CMUR-NIG-01-000184	SNEG-ZXX-01-000575	CPRO-UWE-01-001590	PACA-UV7-01-001200	PACA-HAL-01-000724	WCHO-WSU-01-000806	WCHO-203-01-001972
cluster253 CABO-LLG-01-000190	CABO-S26-01-000742	CPSI-CAL-01-000202	CPSI-6BC-01-000786	CPSI-08D-01-000190	CPSI-02D-01-000190	CPSI-01D-01-000190	CCAV-GPI-01-000803	CFEL-FEC-01-000197	CPNE-TW1-01-000985	CPNE-J13-01-000950	CPNE-CWL-01-000932	CPNE-AR3-01-000889	CPNE-LPC-01-000744	CPEC-E58-01-000074	CTRA-SWE-01-000072	CTRA-E15-01-000080	CTRA-E11-01-000080	CTRA-L2B-01-000171	CTRA-G97-01-000080	CTRA-G93-01-000080	CTRA-G74-01-000080	CTRA-G22-01-000080	CTRA-DUW-01-000821	CTRA-DLC-01-000077	CTRA-DEC-01-000077	CTRA-BTZ-01-000806	CTRA-BJA-01-000800	CTRA-AHA-01-000834	CTRA-434-01-000171	CMUR-NIG-01-000185	PACA-UV7-01-001201	PACA-HAL-01-000725	WCHO-WSU-01-000807	WCHO-203-01-001971	CPRO-UWE-01-001589	SNEG-ZXX-01-000576
cluster254 CABO-LLG-01-000193	CABO-S26-01-000740	CPSI-CAL-01-000205	CPSI-08D-01-000193	CPSI-02D-01-000193	CPSI-01D-01-000193	CPSI-6BC-01-000783	CFEL-FEC-01-000200	CCAV-GPI-01-000800	CPNE-TW1-01-000988	CPNE-J13-01-000953	CPNE-CWL-01-000933	CPNE-AR3-01-000888	CPNE-LPC-01-000741	CTRA-L2B-01-000173	CTRA-434-01-000173	CTRA-SWE-01-000070	CTRA-E15-01-000077	CTRA-E11-01-000077	CTRA-DUW-01-000823	CTRA-DLC-01-000075	CTRA-DEC-01-000075	CTRA-BTZ-01-000808	CTRA-BJA-01-000802	CTRA-AHA-01-000836	CTRA-G97-01-000077	CTRA-G93-01-000077	CTRA-G74-01-000077	CTRA-G22-01-000077	CMUR-NIG-01-000188	CPEC-E58-01-000070	WCHO-WSU-01-001687	WCHO-203-01-000119	PACA-HAL-01-001153	PACA-UV7-01-002666	PACA-UV7-01-002045	PACA-HAL-01-000364
cluster255 CABO-LLG-01-000194	CABO-S26-01-000739	CPSI-CAL-01-000206	CPSI-6BC-01-000782	CPSI-08D-01-000194	CPSI-02D-01-000194	CPSI-01D-01-000194	CCAV-GPI-01-000799	CPNE-LPC-01-000740	CPNE-TW1-01-000989	CPNE-J13-01-000954	CPNE-CWL-01-000934	CPNE-AR3-01-000887	CPEC-E58-01-000069	CFEL-FEC-01-000202	CTRA-E15-01-000076	CTRA-E11-01-000076	CTRA-G22-01-000076	CTRA-DUW-01-000824	CTRA-DLC-01-000074	CTRA-DEC-01-000074	CTRA-434-01-000174	CTRA-L2B-01-000174	CTRA-G97-01-000076	CTRA-G93-01-000076	CTRA-G74-01-000076	CTRA-BTZ-01-000809	CTRA-BJA-01-000803	CTRA-AHA-01-000837	CMUR-NIG-01-000189	CFEL-FEC-01-000201	PACA-UV7-01-002538	PACA-HAL-01-002115	WCHO-WSU-01-000392	SNEG-ZXX-01-000526	CPRO-UWE-01-001319	CPRO-UWE-01-001318
cluster256 CABO-LLG-01-000195	CABO-S26-01-000738	CPSI-CAL-01-000207	CPSI-6BC-01-000781	CPSI-08D-01-000195	CPSI-02D-01-000195	CPSI-01D-01-000195	CFEL-FEC-01-000203	CCAV-GPI-01-000798	CPEC-E58-01-000068	CMUR-NIG-01-000191	CPNE-LPC-01-000739	CPNE-TW1-01-000990	CPNE-J13-01-000955	CPNE-CWL-01-000935	CPNE-AR3-01-000886	CTRA-DLC-01-000073	CTRA-DEC-01-000073	CTRA-BTZ-01-000810	CTRA-BJA-01-000804	CTRA-AHA-01-000838	CTRA-L2B-01-000175	CTRA-434-01-000175	CTRA-G97-01-000075	CTRA-G93-01-000075	CTRA-G74-01-000075	CTRA-G22-01-000075	CTRA-DUW-01-000825	CTRA-SWE-01-000069	CTRA-E15-01-000075	CTRA-E11-01-000075	WCHO-WSU-01-000394	WCHO-203-01-000469	PACA-UV7-01-002402	PACA-HAL-01-002434	CPRO-UWE-01-001317	SNEG-ZXX-01-000527
cluster257 CABO-LLG-01-000196	CABO-S26-01-000737	CPSI-CAL-01-000208	CPSI-6BC-01-000780	CPSI-08D-01-000196	CPSI-02D-01-000196	CPSI-01D-01-000196	CCAV-GPI-01-000797	CFEL-FEC-01-000204	CPNE-LPC-01-000738	CPNE-TW1-01-000991	CPNE-CWL-01-000936	CPNE-AR3-01-000885	CPNE-J13-01-000956	CMUR-NIG-01-000192	CTRA-BTZ-01-000811	CTRA-BJA-01-000805	CTRA-AHA-01-000839	CTRA-SWE-01-000068	CTRA-E15-01-000074	CTRA-E11-01-000074	CTRA-G97-01-000074	CTRA-G93-01-000074	CTRA-G74-01-000074	CTRA-L2B-01-000176	CTRA-434-01-000176	CTRA-DLC-01-000072	CTRA-DEC-01-000072	CTRA-G22-01-000074	CTRA-DUW-01-000826	CPEC-E58-01-000067	PACA-UV7-01-002401	PACA-HAL-01-002433	CPRO-UWE-01-001316	WCHO-WSU-01-000395	WCHO-203-01-000468	SNEG-ZXX-01-000528
cluster258 CABO-LLG-01-000197	CABO-S26-01-000736	CPSI-CAL-01-000209	CPSI-6BC-01-000779	CPSI-08D-01-000197	CPSI-02D-01-000197	CPSI-01D-01-000197	CFEL-FEC-01-000205	CCAV-GPI-01-000796	CPNE-TW1-01-000992	CPNE-LPC-01-000737	CPEC-E58-01-000066	CPNE-CWL-01-000937	CMUR-NIG-01-000193	CPNE-J13-01-000957	CPNE-AR3-01-000884	CTRA-E15-01-000073	CTRA-E11-01-000073	CTRA-G97-01-000073	CTRA-G93-01-000073	CTRA-G74-01-000073	CTRA-G22-01-000073	CTRA-DLC-01-000071	CTRA-DEC-01-000071	CTRA-SWE-01-000067	CTRA-L2B-01-000177	CTRA-434-01-000177	CTRA-DUW-01-000827	CTRA-BTZ-01-000812	CTRA-BJA-01-000806	CTRA-AHA-01-000840	WCHO-WSU-01-000397	WCHO-203-01-000466	CPRO-UWE-01-001315	PACA-HAL-01-002429	PACA-UV7-01-002398	SNEG-ZXX-01-000530
cluster259 CABO-LLG-01-000214	CABO-S26-01-000720	CPSI-CAL-01-000228	CPSI-6BC-01-000761	CPSI-08D-01-000215	CPSI-02D-01-000215	CPSI-01D-01-000215	CCAV-GPI-01-000775	CFEL-FEC-01-000224	CPEC-E58-01-000058	CPNE-TW1-01-001000	CPNE-J13-01-000965	CPNE-AR3-01-000876	CPNE-CWL-01-000945	CPNE-LPC-01-000730	CTRA-DLC-01-000063	CTRA-DEC-01-000063	CTRA-G97-01-000064	CTRA-G93-01-000064	CTRA-G74-01-000064	CTRA-G22-01-000064	CTRA-DUW-01-000835	CTRA-AHA-01-000848	CTRA-SWE-01-000058	CTRA-E15-01-000064	CTRA-E11-01-000064	CTRA-L2B-01-000186	CTRA-434-01-000186	CTRA-BJA-01-000814	CTRA-BTZ-01-000820	CMUR-NIG-01-000202	WCHO-203-01-000455	WCHO-WSU-01-000410	PACA-UV7-01-000206	PACA-HAL-01-000240	CPRO-UWE-01-001305	SNEG-ZXX-01-001055
cluster260 CABO-LLG-01-000218	CABO-S26-01-000716	CPSI-CAL-01-000232	CPSI-6BC-01-000757	CPSI-08D-01-000219	CPSI-02D-01-000219	CPSI-01D-01-000219	CCAV-GPI-01-000771	CFEL-FEC-01-000228	CPNE-LPC-01-000726	CPNE-TW1-01-001004	CPNE-J13-01-000969	CPNE-CWL-01-000951	CPNE-AR3-01-000870	CPEC-E58-01-000053	CMUR-NIG-01-000207	CTRA-SWE-01-000053	CTRA-G97-01-000058	CTRA-G93-01-000058	CTRA-G74-01-000058	CTRA-G22-01-000058	CTRA-E15-01-000058	CTRA-E11-01-000058	CTRA-DUW-01-000840	CTRA-DLC-01-000058	CTRA-DEC-01-000058	CTRA-AHA-01-000854	CTRA-L2B-01-000191	CTRA-434-01-000191	CTRA-BJA-01-000819	CTRA-BTZ-01-000825	WCHO-WSU-01-000418	WCHO-203-01-000341	PACA-UV7-01-000304	PACA-HAL-01-000956	SNEG-ZXX-01-000701	CPRO-UWE-01-001297
cluster261 CABO-LLG-01-000222	CABO-S26-01-000712	CPSI-CAL-01-000236	CPSI-6BC-01-000753	CPSI-08D-01-000223	CPSI-02D-01-000223	CPSI-01D-01-000223	CCAV-GPI-01-000767	CFEL-FEC-01-000232	CPEC-E58-01-000049	CPNE-LPC-01-000707	CPNE-TW1-01-001013	CPNE-CWL-01-000959	CPNE-AR3-01-000859	CPNE-J13-01-000976	CMUR-NIG-01-000210	CTRA-G22-01-000055	CTRA-DUW-01-000843	CTRA-DLC-01-000055	CTRA-DEC-01-000055	CTRA-BJA-01-000822	CTRA-AHA-01-000857	CTRA-L2B-01-000194	CTRA-434-01-000194	CTRA-G97-01-000055	CTRA-G93-01-000055	CTRA-G74-01-000055	CTRA-BTZ-01-000828	CTRA-SWE-01-000050	CTRA-E15-01-000055	CTRA-E11-01-000055	PACA-UV7-01-002175	PACA-HAL-01-001282	CPRO-UWE-01-001270	WCHO-WSU-01-000484	WCHO-203-01-000272	SNEG-ZXX-01-000719
cluster262 CABO-LLG-01-000224	CABO-S26-01-000710	CPSI-CAL-01-000238	CPSI-6BC-01-000751	CPSI-08D-01-000225	CPSI-02D-01-000225	CPSI-01D-01-000225	CCAV-GPI-01-000765	CFEL-FEC-01-000234	CPNE-TW1-01-001015	CPNE-J13-01-000978	CPNE-CWL-01-000961	CPNE-AR3-01-000857	CPNE-LPC-01-000705	CPEC-E58-01-000047	CTRA-L2B-01-000196	CTRA-BTZ-01-000830	CTRA-BJA-01-000824	CTRA-AHA-01-000859	CTRA-434-01-000196	CTRA-SWE-01-000048	CTRA-G97-01-000053	CTRA-G93-01-000053	CTRA-G74-01-000053	CTRA-G22-01-000053	CTRA-E15-01-000053	CTRA-E11-01-000053	CTRA-DUW-01-000845	CTRA-DLC-01-000053	CTRA-DEC-01-000053	CMUR-NIG-01-000212	PACA-HAL-01-001618	PACA-UV7-01-001074	WCHO-203-01-000271	CPRO-UWE-01-001269	WCHO-WSU-01-000485	SNEG-ZXX-01-000728
cluster263 CABO-LLG-01-000229	CABO-S26-01-000706	CPSI-CAL-01-000242	CPSI-6BC-01-000746	CPSI-08D-01-000230	CPSI-02D-01-000230	CPSI-01D-01-000230	CCAV-GPI-01-000760	CFEL-FEC-01-000240	CPNE-LPC-01-000701	CPNE-CWL-01-000966	CPNE-J13-01-000983	CPNE-AR3-01-000851	CPNE-TW1-01-001020	CPEC-E58-01-000043	CMUR-NIG-01-000217	CTRA-SWE-01-000043	CTRA-G97-01-000048	CTRA-G93-01-000048	CTRA-G74-01-000048	CTRA-G22-01-000048	CTRA-E15-01-000048	CTRA-E11-01-000048	CTRA-BTZ-01-000835	CTRA-BJA-01-000829	CTRA-AHA-01-000864	CTRA-L2B-01-000201	CTRA-434-01-000201	CTRA-DUW-01-000850	CTRA-DLC-01-000048	CTRA-DEC-01-000048	PACA-UV7-01-001766	PACA-HAL-01-001027	CPRO-UWE-01-001623	SNEG-ZXX-01-000983	WCHO-WSU-01-000782	WCHO-203-01-001145
cluster264 CABO-LLG-01-000230	CABO-S26-01-000705	CPSI-CAL-01-000243	CPSI-6BC-01-000745	CPSI-08D-01-000231	CPSI-02D-01-000231	CPSI-01D-01-000231	CCAV-GPI-01-000759	CFEL-FEC-01-000241	CPEC-E58-01-000042	CPNE-LPC-01-000699	CPNE-J13-01-000984	CPNE-CWL-01-000967	CPNE-AR3-01-000850	CPNE-TW1-01-001021	CTRA-DLC-01-000047	CTRA-DEC-01-000047	CTRA-SWE-01-000042	CTRA-E15-01-000046	CTRA-E11-01-000046	CTRA-BTZ-01-000836	CTRA-BJA-01-000830	CTRA-AHA-01-000865	CTRA-G97-01-000046	CTRA-G93-01-000046	CTRA-G74-01-000046	CTRA-G22-01-000046	CTRA-DUW-01-000851	CTRA-L2B-01-000202	CTRA-434-01-000202	CMUR-NIG-01-000218	PACA-UV7-01-001767	PACA-HAL-01-001026	WCHO-WSU-01-000783	WCHO-203-01-001146	SNEG-ZXX-01-000982	CPRO-UWE-01-001622
cluster265 CABO-LLG-01-000231	CPSI-CAL-01-000244	CPSI-6BC-01-000744	CPSI-08D-01-000232	CPSI-02D-01-000232	CPSI-01D-01-000232	CFEL-FEC-01-000242	CABO-S26-01-000704	CCAV-GPI-01-000758	CPNE-J13-01-000985	CPNE-CWL-01-000968	CPNE-AR3-01-000849	CPNE-LPC-01-000698	CMUR-NIG-01-000220	CTRA-L2B-01-000203	CTRA-434-01-000203	CTRA-G97-01-000045	CTRA-G93-01-000045	CTRA-G74-01-000045	CTRA-G22-01-000045	CTRA-DLC-01-000046	CTRA-DEC-01-000046	CTRA-E15-01-000045	CTRA-E11-01-000045	CTRA-DUW-01-000852	CTRA-SWE-01-000041	CTRA-BTZ-01-000837	CTRA-BJA-01-000831	CTRA-AHA-01-000866	CPEC-E58-01-000039	CPNE-TW1-01-001023	SNEG-ZXX-01-000990	PACA-UV7-01-001530	PACA-HAL-01-001740	CPRO-UWE-01-000701	WCHO-WSU-01-000897	WCHO-203-01-000936
cluster266 CABO-LLG-01-000233	CPSI-CAL-01-000246	CPSI-6BC-01-000742	CPSI-08D-01-000234	CPSI-02D-01-000234	CPSI-01D-01-000234	CABO-S26-01-000702	CCAV-GPI-01-000756	CFEL-FEC-01-000244	CPNE-LPC-01-000696	CPNE-TW1-01-001025	CPNE-J13-01-000987	CPNE-CWL-01-000970	CPNE-AR3-01-000847	CPEC-E58-01-000037	CTRA-BJA-01-000833	CTRA-SWE-01-000039	CTRA-L2B-01-000205	CTRA-E15-01-000043	CTRA-E11-01-000043	CTRA-BTZ-01-000839	CTRA-AHA-01-000868	CTRA-434-01-000205	CMUR-NIG-01-000222	CTRA-G97-01-000043	CTRA-G93-01-000043	CTRA-G74-01-000043	CTRA-G22-01-000043	CTRA-DUW-01-000854	CTRA-DLC-01-000045	CTRA-DEC-01-000045	CPRO-UWE-01-000703	WCHO-WSU-01-000899	WCHO-203-01-000934	SNEG-ZXX-01-000992	PACA-HAL-01-001742	PACA-UV7-01-001528
cluster267 CABO-LLG-01-000234	CABO-S26-01-000701	CPSI-CAL-01-000247	CPSI-6BC-01-000741	CPSI-08D-01-000235	CPSI-02D-01-000235	CPSI-01D-01-000235	CCAV-GPI-01-000755	CFEL-FEC-01-000245	CPEC-E58-01-000036	CMUR-NIG-01-000223	CTRA-L2B-01-000206	CTRA-434-01-000206	CPNE-LPC-01-000695	CPNE-TW1-01-001026	CPNE-J13-01-000988	CPNE-CWL-01-000971	CPNE-AR3-01-000846	CTRA-BTZ-01-000840	CTRA-BJA-01-000834	CTRA-AHA-01-000869	CTRA-SWE-01-000038	CTRA-E15-01-000042	CTRA-E11-01-000042	CTRA-G22-01-000042	CTRA-DUW-01-000855	CTRA-DLC-01-000044	CTRA-DEC-01-000044	CTRA-G97-01-000042	CTRA-G93-01-000042	CTRA-G74-01-000042	WCHO-WSU-01-000900	WCHO-203-01-000933	PACA-UV7-01-001527	PACA-HAL-01-001743	CPRO-UWE-01-000704	SNEG-ZXX-01-000993
cluster268 CABO-LLG-01-000236	CABO-S26-01-000699	CPSI-CAL-01-000249	CPSI-6BC-01-000739	CPSI-08D-01-000237	CPSI-02D-01-000237	CPSI-01D-01-000237	CCAV-GPI-01-000753	CFEL-FEC-01-000247	CPNE-TW1-01-001028	CPNE-LPC-01-000694	CPNE-J13-01-000990	CPNE-CWL-01-000973	CPNE-AR3-01-000844	CPEC-E58-01-000034	CTRA-SWE-01-000036	CTRA-E15-01-000040	CTRA-E11-01-000040	CTRA-L2B-01-000208	CTRA-434-01-000208	CMUR-NIG-01-000225	CTRA-G97-01-000040	CTRA-G93-01-000040	CTRA-G74-01-000040	CTRA-G22-01-000040	CTRA-DUW-01-000857	CTRA-DLC-01-000042	CTRA-DEC-01-000042	CTRA-BJA-01-000836	CTRA-AHA-01-000871	CTRA-BTZ-01-000842	PACA-HAL-01-000186	PACA-UV7-01-000414	CPRO-UWE-01-000635	WCHO-WSU-01-000670	WCHO-203-01-001842	SNEG-ZXX-01-001649
cluster269 CABO-LLG-01-000237	CABO-S26-01-000698	CPSI-CAL-01-000250	CPSI-6BC-01-000738	CPSI-08D-01-000238	CPSI-02D-01-000238	CPSI-01D-01-000238	CFEL-FEC-01-000248	CCAV-GPI-01-000752	CPNE-LPC-01-000692	CPNE-J13-01-000991	CPNE-CWL-01-000974	CPNE-AR3-01-000843	CPNE-TW1-01-001029	CPEC-E58-01-000033	CMUR-NIG-01-000226	CTRA-SWE-01-000035	CTRA-E15-01-000039	CTRA-E11-01-000039	CTRA-G97-01-000039	CTRA-G93-01-000039	CTRA-G74-01-000039	CTRA-G22-01-000039	CTRA-DUW-01-000858	CTRA-DLC-01-000041	CTRA-DEC-01-000041	CTRA-BTZ-01-000843	CTRA-BJA-01-000837	CTRA-AHA-01-000872	CTRA-L2B-01-000209	CTRA-434-01-000209	WCHO-WSU-01-000671	WCHO-203-01-001841	PACA-UV7-01-000415	CPRO-UWE-01-000636	PACA-HAL-01-000187	SNEG-ZXX-01-001648
cluster270 CABO-LLG-01-000240	CABO-S26-01-000695	CPSI-CAL-01-000253	CPSI-6BC-01-000735	CPSI-08D-01-000241	CPSI-02D-01-000241	CPSI-01D-01-000241	CFEL-FEC-01-000251	CCAV-GPI-01-000749	CPEC-E58-01-000030	CMUR-NIG-01-000229	CPNE-LPC-01-000689	CPNE-TW1-01-001032	CPNE-J13-01-000994	CPNE-CWL-01-000977	CPNE-AR3-01-000839	CTRA-G97-01-000036	CTRA-G93-01-000036	CTRA-G74-01-000036	CTRA-G22-01-000036	CTRA-DUW-01-000861	CTRA-DLC-01-000038	CTRA-DEC-01-000038	CTRA-BJA-01-000840	CTRA-AHA-01-000875	CTRA-BTZ-01-000846	CTRA-SWE-01-000032	CTRA-E15-01-000036	CTRA-E11-01-000036	CTRA-L2B-01-000212	CTRA-434-01-000212	PACA-UV7-01-001875	PACA-HAL-01-002694	CPRO-UWE-01-000642	WCHO-203-01-001838	WCHO-WSU-01-000676	SNEG-ZXX-01-001633
cluster271 CABO-LLG-01-000241	CTRA-SWE-01-000031	CTRA-L2B-01-000213	CTRA-G97-01-000035	CTRA-G93-01-000035	CTRA-G74-01-000035	CTRA-G22-01-000035	CTRA-E15-01-000035	CTRA-E11-01-000035	CTRA-DUW-01-000862	CTRA-DLC-01-000037	CTRA-DEC-01-000037	CTRA-BTZ-01-000847	CTRA-BJA-01-000841	CTRA-AHA-01-000876	CTRA-434-01-000213	CMUR-NIG-01-000230	CPSI-CAL-01-000254	CPSI-6BC-01-000734	CPSI-08D-01-000242	CPSI-02D-01-000242	CPSI-01D-01-000242	CABO-S26-01-000694	CCAV-GPI-01-000748	CPNE-TW1-01-001033	CPNE-LPC-01-000688	CPNE-J13-01-000995	CPNE-CWL-01-000978	CPNE-AR3-01-000838	CFEL-FEC-01-000252	CPEC-E58-01-000029	PACA-HAL-01-002696	CPRO-UWE-01-000643	WCHO-WSU-01-000677	WCHO-203-01-001837	SNEG-ZXX-01-001632	PACA-UV7-01-001874
cluster272 CABO-LLG-01-000254	CABO-S26-01-000681	CPSI-6BC-01-000722	CPSI-08D-01-000255	CPSI-02D-01-000255	CPSI-01D-01-000255	CPSI-CAL-01-000267	CCAV-GPI-01-000736	CFEL-FEC-01-000265	CPNE-J13-01-001007	CPNE-CWL-01-000990	CPNE-AR3-01-000826	CPNE-TW1-01-001045	CPEC-E58-01-000015	CPNE-LPC-01-000675	CTRA-SWE-01-000019	CTRA-E15-01-000022	CTRA-E11-01-000022	CTRA-G22-01-000022	CTRA-G97-01-000022	CTRA-G93-01-000022	CTRA-G74-01-000022	CTRA-L2B-01-000225	CTRA-434-01-000225	CTRA-BJA-01-000853	CTRA-DUW-01-000874	CTRA-DLC-01-000027	CTRA-DEC-01-000027	CTRA-BTZ-01-000859	CTRA-AHA-01-000888	CMUR-NIG-01-000242	PACA-UV7-01-000730	PACA-HAL-01-002676	CPRO-UWE-01-000585	WCHO-WSU-01-000568	WCHO-203-01-000971	CPRO-UWE-01-000014
cluster273 CABO-LLG-01-000267	CABO-S26-01-000668	CPSI-CAL-01-000280	CPSI-6BC-01-000709	CPSI-08D-01-000268	CPSI-02D-01-000268	CPSI-01D-01-000268	CCAV-GPI-01-000723	CFEL-FEC-01-000279	CPNE-TW1-01-001059	CPNE-J13-01-001020	CPNE-LPC-01-000662	CPNE-CWL-01-001003	CPNE-AR3-01-000812	CPEC-E58-01-000001	CMUR-NIG-01-000649	CTRA-L2B-01-000614	CTRA-434-01-000614	CTRA-G22-01-000541	CTRA-DUW-01-000385	CTRA-DLC-01-000500	CTRA-DEC-01-000500	CTRA-BJA-01-000368	CTRA-AHA-01-000396	CTRA-G97-01-000536	CTRA-G93-01-000536	CTRA-G74-01-000535	CTRA-BTZ-01-000375	CTRA-SWE-01-000501	CTRA-E15-01-000538	CTRA-E11-01-000535	WCHO-WSU-01-000715	WCHO-203-01-001086	SNEG-ZXX-01-001115	CPRO-UWE-01-000780	PACA-UV7-01-001890	PACA-HAL-01-002679
cluster274 CABO-LLG-01-000269	CPSI-CAL-01-000282	CPSI-6BC-01-000707	CPSI-08D-01-000270	CPSI-02D-01-000270	CPSI-01D-01-000270	CABO-S26-01-000666	CFEL-FEC-01-000281	CCAV-GPI-01-000721	CPEC-E58-01-000000	CPNE-LPC-01-000659	CPNE-TW1-01-001062	CPNE-J13-01-001023	CPNE-CWL-01-001006	CPNE-AR3-01-000809	CTRA-SWE-01-000503	CTRA-E15-01-000539	CTRA-E11-01-000536	CTRA-DLC-01-000502	CTRA-DEC-01-000502	CTRA-G97-01-000537	CTRA-G93-01-000538	CTRA-G74-01-000536	CTRA-G22-01-000542	CTRA-DUW-01-000383	CTRA-BTZ-01-000373	CTRA-BJA-01-000366	CTRA-L2B-01-000612	CTRA-434-01-000612	CMUR-NIG-01-000647	CTRA-AHA-01-000394	CPRO-UWE-01-001771	PACA-UV7-01-001342	PACA-HAL-01-002408	WCHO-203-01-000593	WCHO-WSU-01-001220	SNEG-ZXX-01-001681
cluster275 CABO-LLG-01-000271	CABO-S26-01-000664	CPSI-CAL-01-000284	CPSI-6BC-01-000705	CPSI-08D-01-000272	CPSI-02D-01-000272	CPSI-01D-01-000272	CCAV-GPI-01-000719	CFEL-FEC-01-000283	CPEC-E58-01-000987	CPNE-LPC-01-000658	CPNE-TW1-01-001064	CPNE-J13-01-001025	CPNE-CWL-01-001008	CPNE-AR3-01-000807	CMUR-NIG-01-000646	CTRA-SWE-01-000504	CTRA-E15-01-000540	CTRA-E11-01-000537	CTRA-L2B-01-000611	CTRA-G97-01-000538	CTRA-G93-01-000539	CTRA-G74-01-000537	CTRA-G22-01-000543	CTRA-DUW-01-000382	CTRA-DLC-01-000503	CTRA-DEC-01-000503	CTRA-BTZ-01-000372	CTRA-434-01-000611	CTRA-BJA-01-000365	CTRA-AHA-01-000393	CPRO-UWE-01-001768	WCHO-WSU-01-001216	WCHO-203-01-000589	PACA-UV7-01-001334	PACA-HAL-01-002400	SNEG-ZXX-01-001675
cluster276 CABO-LLG-01-000276	CABO-S26-01-000659	CPSI-CAL-01-000289	CPSI-6BC-01-000700	CPSI-02D-01-000277	CPSI-01D-01-000277	CPSI-08D-01-000277	CCAV-GPI-01-000714	CFEL-FEC-01-000288	CPEC-E58-01-000981	CPNE-TW1-01-001070	CPNE-J13-01-001030	CPNE-CWL-01-001013	CPNE-AR3-01-000802	CPNE-LPC-01-000652	CTRA-SWE-01-000509	CTRA-E15-01-000545	CTRA-E11-01-000542	CTRA-DLC-01-000508	CTRA-DEC-01-000508	CTRA-G97-01-000543	CTRA-G93-01-000544	CTRA-G74-01-000542	CTRA-G22-01-000548	CTRA-DUW-01-000377	CTRA-BTZ-01-000368	CTRA-BJA-01-000361	CTRA-AHA-01-000386	CTRA-L2B-01-000607	CTRA-434-01-000607	CMUR-NIG-01-000641	PACA-HAL-01-000641	PACA-UV7-01-000678	SNEG-ZXX-01-001184	WCHO-203-01-001402	WCHO-WSU-01-001279	PACA-UV7-01-000945
cluster277 CPRO-UWE-01-000881	CABO-LLG-01-000280	CABO-S26-01-000655	CPSI-CAL-01-000293	CPSI-6BC-01-000696	CPSI-08D-01-000281	CPSI-02D-01-000281	CPSI-01D-01-000281	CFEL-FEC-01-000292	CCAV-GPI-01-000710	CPNE-TW1-01-001074	CPNE-J13-01-001034	CPNE-CWL-01-001017	CPNE-AR3-01-000798	CPNE-LPC-01-000648	CPEC-E58-01-000977	CTRA-BTZ-01-000364	CTRA-BJA-01-000357	CTRA-AHA-01-000382	CTRA-G97-01-000547	CTRA-G93-01-000548	CTRA-G74-01-000546	CTRA-G22-01-000552	CTRA-DUW-01-000373	CTRA-DLC-01-000512	CTRA-DEC-01-000512	CTRA-L2B-01-000603	CTRA-434-01-000603	CTRA-SWE-01-000513	CTRA-E15-01-000549	CTRA-E11-01-000546	CMUR-NIG-01-000637	PACA-HAL-01-000637	PACA-UV7-01-000674	SNEG-ZXX-01-001193	WCHO-WSU-01-001276	WCHO-203-01-001406
cluster278 CABO-LLG-01-000277	CABO-S26-01-000658	CPSI-CAL-01-000290	CPSI-6BC-01-000699	CPSI-08D-01-000278	CPSI-02D-01-000278	CPSI-01D-01-000278	CFEL-FEC-01-000289	CCAV-GPI-01-000713	CPNE-LPC-01-000651	CPNE-TW1-01-001071	CPNE-J13-01-001031	CPNE-CWL-01-001014	CPNE-AR3-01-000801	CPEC-E58-01-000980	CTRA-L2B-01-000606	CTRA-434-01-000606	CTRA-G97-01-000544	CTRA-G93-01-000545	CTRA-G74-01-000543	CTRA-G22-01-000549	CTRA-DUW-01-000376	CTRA-BTZ-01-000367	CTRA-BJA-01-000360	CTRA-AHA-01-000385	CTRA-DLC-01-000509	CTRA-DEC-01-000509	CTRA-SWE-01-000510	CTRA-E15-01-000546	CTRA-E11-01-000543	CMUR-NIG-01-000640	PACA-UV7-01-000677	PACA-HAL-01-000640	SNEG-ZXX-01-001192	WCHO-WSU-01-001278	WCHO-203-01-001403	CPRO-UWE-01-000072
cluster279 CABO-LLG-01-000278	CABO-S26-01-000657	CPSI-CAL-01-000291	CPSI-6BC-01-000698	CPSI-08D-01-000279	CPSI-02D-01-000279	CPSI-01D-01-000279	CCAV-GPI-01-000712	CFEL-FEC-01-000290	CPEC-E58-01-000979	CPNE-LPC-01-000650	CPNE-TW1-01-001072	CPNE-J13-01-001032	CPNE-CWL-01-001015	CPNE-AR3-01-000800	CTRA-G97-01-000545	CTRA-G93-01-000546	CTRA-G74-01-000544	CTRA-G22-01-000550	CTRA-BJA-01-000359	CTRA-AHA-01-000384	CTRA-BTZ-01-000366	CTRA-SWE-01-000511	CTRA-E15-01-000547	CTRA-E11-01-000544	CTRA-DUW-01-000375	CTRA-DLC-01-000510	CTRA-DEC-01-000510	CTRA-L2B-01-000605	CTRA-434-01-000605	CMUR-NIG-01-000639	SNEG-ZXX-01-001195	PACA-UV7-01-000676	PACA-HAL-01-000639	CPRO-UWE-01-000883	WCHO-WSU-01-001035	WCHO-203-01-000794
cluster280 CABO-LLG-01-000288	CABO-S26-01-000645	CPSI-CAL-01-000303	CPSI-6BC-01-000686	CPSI-08D-01-000291	CPSI-02D-01-000291	CPSI-01D-01-000291	CCAV-GPI-01-000703	CFEL-FEC-01-000302	CPNE-LPC-01-000640	CPNE-TW1-01-001082	CPNE-J13-01-001042	CPNE-CWL-01-001025	CPNE-AR3-01-000790	CPEC-E58-01-000970	CTRA-G97-01-000549	CTRA-G93-01-000550	CTRA-G74-01-000548	CTRA-G22-01-000554	CTRA-DUW-01-000371	CTRA-DLC-01-000514	CTRA-DEC-01-000514	CTRA-BTZ-01-000362	CTRA-BJA-01-000355	CTRA-AHA-01-000380	CTRA-L2B-01-000601	CTRA-434-01-000601	CMUR-NIG-01-000635	CTRA-SWE-01-000515	CTRA-E15-01-000551	CTRA-E11-01-000548	SNEG-ZXX-01-001348	PACA-UV7-01-002555	PACA-HAL-01-002097	CPRO-UWE-01-000686	WCHO-WSU-01-000755	WCHO-203-01-001117
cluster281 CABO-LLG-01-000290	CABO-S26-01-000643	CPSI-CAL-01-000305	CPSI-6BC-01-000684	CPSI-02D-01-000293	CPSI-01D-01-000293	CPSI-08D-01-000293	CCAV-GPI-01-000701	CFEL-FEC-01-000304	CPNE-LPC-01-000638	CPNE-TW1-01-001085	CPNE-J13-01-001044	CPNE-CWL-01-001027	CPNE-AR3-01-000788	CPEC-E58-01-000968	CTRA-434-01-000599	CTRA-BTZ-01-000360	CTRA-G97-01-000551	CTRA-G93-01-000552	CTRA-G74-01-000550	CTRA-G22-01-000556	CTRA-DUW-01-000369	CTRA-DLC-01-000516	CTRA-DEC-01-000516	CTRA-L2B-01-000599	CTRA-BJA-01-000353	CTRA-AHA-01-000378	CTRA-SWE-01-000517	CTRA-E15-01-000553	CTRA-E11-01-000550	CMUR-NIG-01-000633	CPRO-UWE-01-000764	PACA-UV7-01-000836	PACA-HAL-01-002568	SNEG-ZXX-01-000630	WCHO-WSU-01-000850	WCHO-203-01-001876
cluster282 CABO-LLG-01-000298	CABO-S26-01-000636	CPSI-CAL-01-000312	CPSI-6BC-01-000677	CPSI-08D-01-000300	CPSI-02D-01-000300	CPSI-01D-01-000300	CCAV-GPI-01-000689	CFEL-FEC-01-000309	CPNE-LPC-01-000541	CPNE-TW1-01-000070	CPNE-CWL-01-000065	CPNE-AR3-01-000692	CPNE-J13-01-000070	CPEC-E58-01-000954	CTRA-L2B-01-000561	CTRA-434-01-000561	CMUR-NIG-01-000593	CTRA-SWE-01-000556	CTRA-G97-01-000593	CTRA-G93-01-000594	CTRA-G74-01-000592	CTRA-G22-01-000599	CTRA-E15-01-000595	CTRA-E11-01-000592	CTRA-DUW-01-000328	CTRA-DLC-01-000554	CTRA-DEC-01-000554	CTRA-BTZ-01-000321	CTRA-BJA-01-000314	CTRA-AHA-01-000335	CPRO-UWE-01-000591	PACA-UV7-01-001633	PACA-HAL-01-000864	SNEG-ZXX-01-000860	WCHO-WSU-01-000573	WCHO-203-01-000966
cluster283 SNEG-ZXX-01-000625	CPSI-CAL-01-000536	CPSI-6BC-01-000457	CPSI-08D-01-000519	CPSI-02D-01-000522	CPSI-01D-01-000518	CABO-LLG-01-000493	CABO-S26-01-000432	CFEL-FEC-01-000541	CCAV-GPI-01-000456	CPNE-LPC-01-000297	CPNE-TW1-01-000326	CPNE-CWL-01-000308	CPNE-J13-01-000316	CPNE-AR3-01-000434	CPEC-E58-01-000723	CMUR-NIG-01-000368	CTRA-E11-01-000826	CTRA-DLC-01-000783	CTRA-DEC-01-000783	CTRA-SWE-01-000780	CTRA-G97-01-000821	CTRA-G93-01-000822	CTRA-G74-01-000820	CTRA-G22-01-000829	CTRA-E15-01-000826	CTRA-DUW-01-000097	CTRA-BTZ-01-000096	CTRA-AHA-01-000098	CTRA-L2B-01-000343	CTRA-434-01-000343	CTRA-BJA-01-000094	WCHO-203-01-001930	WCHO-WSU-01-000846	CPRO-UWE-01-000760	PACA-UV7-01-000831	PACA-HAL-01-002573
cluster284 CABO-LLG-01-000304	CPSI-CAL-01-000318	CPSI-6BC-01-000671	CPSI-08D-01-000306	CPSI-02D-01-000306	CPSI-01D-01-000306	CABO-S26-01-000630	CCAV-GPI-01-000683	CFEL-FEC-01-000315	CPEC-E58-01-000948	CPNE-TW1-01-000076	CPNE-LPC-01-000534	CPNE-J13-01-000076	CPNE-CWL-01-000071	CPNE-AR3-01-000686	CMUR-NIG-01-000587	CTRA-SWE-01-000562	CTRA-L2B-01-000555	CTRA-E15-01-000602	CTRA-E11-01-000599	CTRA-434-01-000555	CTRA-G93-01-000600	CTRA-G74-01-000598	CTRA-G22-01-000605	CTRA-DUW-01-000322	CTRA-BJA-01-000308	CTRA-AHA-01-000329	CTRA-DLC-01-000560	CTRA-DEC-01-000560	CTRA-G97-01-000599	CTRA-BTZ-01-000315	PACA-UV7-01-000803	PACA-HAL-01-002603	WCHO-WSU-01-000578	WCHO-203-01-000392	CPRO-UWE-01-000599	SNEG-ZXX-01-000866
cluster285 CABO-LLG-01-000305	CABO-S26-01-000629	CPSI-CAL-01-000319	CPSI-6BC-01-000670	CPSI-08D-01-000307	CPSI-02D-01-000307	CPSI-01D-01-000307	CCAV-GPI-01-000682	CFEL-FEC-01-000316	CPEC-E58-01-000947	CPNE-LPC-01-000533	CPNE-TW1-01-000077	CPNE-J13-01-000077	CPNE-CWL-01-000072	CPNE-AR3-01-000685	CTRA-SWE-01-000563	CTRA-E15-01-000603	CTRA-E11-01-000600	CTRA-434-01-000554	CTRA-L2B-01-000554	CMUR-NIG-01-000586	CTRA-G97-01-000600	CTRA-G93-01-000601	CTRA-G74-01-000599	CTRA-G22-01-000606	CTRA-DUW-01-000321	CTRA-DLC-01-000561	CTRA-DEC-01-000561	CTRA-BTZ-01-000314	CTRA-BJA-01-000307	CTRA-AHA-01-000328	CPRO-UWE-01-000600	PACA-UV7-01-000804	PACA-HAL-01-002602	WCHO-WSU-01-000579	WCHO-203-01-000393	SNEG-ZXX-01-000867
cluster286 CABO-LLG-01-000306	CABO-S26-01-000628	CPSI-CAL-01-000320	CPSI-6BC-01-000669	CPSI-08D-01-000308	CPSI-02D-01-000308	CPSI-01D-01-000308	CFEL-FEC-01-000317	CCAV-GPI-01-000681	CMUR-NIG-01-000585	CTRA-SWE-01-000564	CTRA-E15-01-000604	CTRA-E11-01-000601	CTRA-L2B-01-000553	CTRA-434-01-000553	CTRA-G97-01-000601	CTRA-G93-01-000602	CTRA-G74-01-000600	CTRA-BTZ-01-000313	CTRA-BJA-01-000306	CTRA-AHA-01-000327	CTRA-G22-01-000607	CTRA-DUW-01-000320	CTRA-DLC-01-000562	CTRA-DEC-01-000562	CPNE-LPC-01-000532	CPNE-TW1-01-000078	CPNE-J13-01-000078	CPNE-CWL-01-000073	CPNE-AR3-01-000684	CPEC-E58-01-000946	WCHO-WSU-01-000580	WCHO-203-01-000394	CPRO-UWE-01-000601	SNEG-ZXX-01-000868	PACA-UV7-01-000805	PACA-HAL-01-002601
cluster287 CABO-LLG-01-000308	CABO-S26-01-000626	CPSI-CAL-01-000322	CPSI-08D-01-000310	CPSI-01D-01-000310	CPSI-02D-01-000310	CPSI-6BC-01-000667	CFEL-FEC-01-000319	CCAV-GPI-01-000679	CPNE-LPC-01-000529	CPNE-AR3-01-000682	CPNE-TW1-01-000080	CPNE-CWL-01-000075	CPNE-J13-01-000080	CPEC-E58-01-000943	CMUR-NIG-01-000583	CTRA-SWE-01-000566	CTRA-E15-01-000606	CTRA-L2B-01-000551	CTRA-434-01-000551	CTRA-E11-01-000603	CTRA-G97-01-000603	CTRA-G93-01-000604	CTRA-G74-01-000602	CTRA-AHA-01-000325	CTRA-G22-01-000609	CTRA-DUW-01-000318	CTRA-DLC-01-000564	CTRA-DEC-01-000564	CTRA-BTZ-01-000311	CTRA-BJA-01-000304	CPRO-UWE-01-000603	WCHO-WSU-01-000582	WCHO-203-01-000396	PACA-UV7-01-000807	PACA-HAL-01-002599	SNEG-ZXX-01-000870
cluster288 CABO-LLG-01-000309	CABO-S26-01-000625	CPSI-CAL-01-000323	CPSI-08D-01-000311	CPSI-02D-01-000311	CPSI-01D-01-000311	CPSI-6BC-01-000666	CFEL-FEC-01-000320	CCAV-GPI-01-000678	CPNE-LPC-01-000528	CPNE-TW1-01-000081	CPNE-J13-01-000081	CPNE-AR3-01-000681	CPNE-CWL-01-000076	CPEC-E58-01-000942	CTRA-L2B-01-000550	CMUR-NIG-01-000582	CTRA-434-01-000550	CTRA-SWE-01-000567	CTRA-E15-01-000607	CTRA-E11-01-000604	CTRA-G97-01-000604	CTRA-G93-01-000605	CTRA-G74-01-000603	CTRA-G22-01-000610	CTRA-DUW-01-000317	CTRA-DLC-01-000565	CTRA-DEC-01-000565	CTRA-AHA-01-000324	CTRA-BJA-01-000303	CTRA-BTZ-01-000310	CPRO-UWE-01-000604	PACA-UV7-01-000808	PACA-HAL-01-002598	SNEG-ZXX-01-000871	WCHO-WSU-01-000583	WCHO-203-01-000397
cluster289 CABO-LLG-01-000312	CABO-S26-01-000622	CPSI-CAL-01-000326	CPSI-6BC-01-000663	CPSI-08D-01-000314	CPSI-02D-01-000314	CPSI-01D-01-000314	CFEL-FEC-01-000323	CCAV-GPI-01-000675	CTRA-L2B-01-000547	CTRA-434-01-000547	CMUR-NIG-01-000579	CPNE-LPC-01-000525	CPNE-TW1-01-000084	CPNE-J13-01-000084	CPNE-CWL-01-000079	CPNE-AR3-01-000678	CTRA-SWE-01-000570	CTRA-E15-01-000610	CTRA-E11-01-000607	CTRA-G97-01-000607	CTRA-G93-01-000608	CTRA-G74-01-000606	CTRA-G22-01-000613	CTRA-BTZ-01-000307	CTRA-BJA-01-000300	CTRA-AHA-01-000321	CTRA-DUW-01-000314	CTRA-DLC-01-000568	CTRA-DEC-01-000568	CPEC-E58-01-000939	PACA-UV7-01-000424	PACA-HAL-01-000196	CPRO-UWE-01-001682	SNEG-ZXX-01-000885	WCHO-WSU-01-000592	WCHO-203-01-000407
cluster290 CABO-LLG-01-000313	CABO-S26-01-000621	CPSI-CAL-01-000327	CPSI-6BC-01-000662	CPSI-08D-01-000315	CPSI-02D-01-000315	CPSI-01D-01-000315	CFEL-FEC-01-000324	CCAV-GPI-01-000674	CPEC-E58-01-000938	CTRA-DLC-01-000569	CTRA-DEC-01-000569	CTRA-L2B-01-000546	CTRA-434-01-000546	CTRA-G97-01-000608	CTRA-G93-01-000609	CTRA-G74-01-000607	CTRA-G22-01-000614	CTRA-DUW-01-000313	CTRA-BJA-01-000299	CTRA-AHA-01-000320	CTRA-BTZ-01-000306	CTRA-SWE-01-000571	CTRA-E15-01-000611	CTRA-E11-01-000608	CMUR-NIG-01-000578	CPNE-LPC-01-000523	CPNE-TW1-01-000085	CPNE-J13-01-000085	CPNE-CWL-01-000080	CPNE-AR3-01-000676	WCHO-WSU-01-000593	WCHO-203-01-000408	PACA-HAL-01-000421	PACA-UV7-01-000455	SNEG-ZXX-01-000888	CPRO-UWE-01-001681
cluster291 CABO-LLG-01-000314	CABO-S26-01-000620	CPSI-CAL-01-000328	CPSI-6BC-01-000661	CPSI-08D-01-000316	CPSI-02D-01-000316	CPSI-01D-01-000316	CCAV-GPI-01-000673	CFEL-FEC-01-000325	CMUR-NIG-01-000577	CTRA-SWE-01-000572	CTRA-E15-01-000612	CTRA-E11-01-000609	CTRA-L2B-01-000545	CTRA-434-01-000545	CTRA-G97-01-000609	CTRA-G93-01-000610	CTRA-G74-01-000608	CTRA-G22-01-000615	CTRA-DUW-01-000312	CTRA-DLC-01-000570	CTRA-DEC-01-000570	CTRA-BTZ-01-000305	CTRA-BJA-01-000298	CTRA-AHA-01-000319	CPEC-E58-01-000937	CPNE-J13-01-000086	CPNE-AR3-01-000675	CPNE-LPC-01-000522	CPNE-CWL-01-000081	CPNE-TW1-01-000086	WCHO-WSU-01-000594	WCHO-203-01-000409	PACA-UV7-01-000456	PACA-HAL-01-000422	CPRO-UWE-01-001680	SNEG-ZXX-01-000889
cluster292 CABO-LLG-01-000317	CABO-S26-01-000617	CPSI-CAL-01-000331	CPSI-6BC-01-000658	CPSI-08D-01-000319	CPSI-02D-01-000319	CPSI-01D-01-000319	CCAV-GPI-01-000670	CFEL-FEC-01-000328	CPEC-E58-01-000934	CPNE-TW1-01-000089	CPNE-J13-01-000089	CPNE-CWL-01-000084	CPNE-AR3-01-000672	CPNE-LPC-01-000519	CMUR-NIG-01-000574	CTRA-SWE-01-000575	CTRA-L2B-01-000542	CTRA-G97-01-000612	CTRA-G93-01-000613	CTRA-G74-01-000611	CTRA-E15-01-000615	CTRA-E11-01-000612	CTRA-BJA-01-000295	CTRA-AHA-01-000316	CTRA-434-01-000542	CTRA-G22-01-000618	CTRA-DUW-01-000309	CTRA-DLC-01-000573	CTRA-DEC-01-000573	CTRA-BTZ-01-000302	SNEG-ZXX-01-000892	WCHO-WSU-01-000597	WCHO-203-01-000412	PACA-UV7-01-000459	PACA-HAL-01-000425	CPRO-UWE-01-001677
cluster293 CABO-LLG-01-000320	CABO-S26-01-000614	CPSI-08D-01-000322	CPSI-02D-01-000322	CPSI-01D-01-000322	CCAV-GPI-01-000667	CFEL-FEC-01-000331	CPEC-E58-01-000932	CPNE-AR3-01-000669	CPNE-TW1-01-000092	CPNE-J13-01-000092	CPNE-CWL-01-000087	CTRA-DLC-01-000576	CTRA-DEC-01-000576	CPNE-LPC-01-000516	CTRA-G97-01-000615	CTRA-G93-01-000616	CTRA-G74-01-000614	CTRA-G22-01-000621	CTRA-DUW-01-000306	CTRA-BTZ-01-000299	CTRA-BJA-01-000292	CTRA-AHA-01-000313	CTRA-SWE-01-000578	CTRA-L2B-01-000539	CTRA-E15-01-000618	CTRA-434-01-000539	CTRA-E11-01-000615	CMUR-NIG-01-000571	CPSI-CAL-01-000334	CPSI-6BC-01-000655	PACA-UV7-01-000465	PACA-HAL-01-000432	CPRO-UWE-01-001658	SNEG-ZXX-01-000902	WCHO-WSU-01-001300	WCHO-203-01-001381
cluster294 CABO-LLG-01-000324	CABO-S26-01-000610	CPSI-CAL-01-000338	CPSI-6BC-01-000651	CPSI-08D-01-000326	CPSI-02D-01-000326	CPSI-01D-01-000326	CCAV-GPI-01-000663	CFEL-FEC-01-000335	CPNE-LPC-01-000512	CPNE-TW1-01-000096	CPNE-CWL-01-000091	CPNE-AR3-01-000665	CPNE-J13-01-000096	CMUR-NIG-01-000603	CTRA-G97-01-000584	CTRA-G93-01-000585	CTRA-G74-01-000583	CTRA-L2B-01-000569	CTRA-434-01-000569	CTRA-G22-01-000589	CTRA-DUW-01-000337	CTRA-DLC-01-000546	CTRA-DEC-01-000546	CTRA-SWE-01-000548	CTRA-E15-01-000586	CTRA-E11-01-000583	CTRA-BJA-01-000322	CTRA-BTZ-01-000329	CTRA-AHA-01-000345	CPEC-E58-01-000928	CPRO-UWE-01-001635	PACA-UV7-01-001754	PACA-HAL-01-001040	WCHO-203-01-000633	WCHO-WSU-01-001257	SNEG-ZXX-01-001515
cluster295 CPRO-UWE-01-001632	CABO-LLG-01-000327	CPSI-CAL-01-000341	CPSI-6BC-01-000647	CPSI-08D-01-000330	CPSI-02D-01-000330	CPSI-01D-01-000330	CABO-S26-01-000607	CCAV-GPI-01-000659	CFEL-FEC-01-000339	CPNE-TW1-01-000100	CPNE-LPC-01-000508	CPNE-J13-01-000101	CPNE-CWL-01-000095	CPNE-AR3-01-000661	CPEC-E58-01-000924	CTRA-L2B-01-000259	CTRA-434-01-000259	CTRA-E11-01-000912	CTRA-SWE-01-000863	CTRA-G97-01-000907	CTRA-G93-01-000908	CTRA-G74-01-000906	CTRA-G22-01-000914	CTRA-E15-01-000914	CTRA-DUW-01-000012	CTRA-DLC-01-000865	CTRA-DEC-01-000865	CTRA-BTZ-01-000012	CTRA-BJA-01-000012	CMUR-NIG-01-000279	CTRA-AHA-01-000012	PACA-UV7-01-001758	WCHO-WSU-01-000772	WCHO-203-01-001135	SNEG-ZXX-01-001505	PACA-HAL-01-001036
cluster296 CABO-LLG-01-000328	CABO-S26-01-000606	CPSI-CAL-01-000342	CPSI-6BC-01-000646	CPSI-08D-01-000331	CPSI-02D-01-000331	CPSI-01D-01-000331	CFEL-FEC-01-000340	CCAV-GPI-01-000658	CPNE-LPC-01-000507	CPNE-TW1-01-000101	CPNE-J13-01-000102	CPNE-CWL-01-000096	CPNE-AR3-01-000660	CPEC-E58-01-000923	CMUR-NIG-01-000280	CTRA-E11-01-000911	CTRA-BTZ-01-000013	CTRA-BJA-01-000013	CTRA-SWE-01-000862	CTRA-G97-01-000906	CTRA-G93-01-000907	CTRA-G74-01-000905	CTRA-G22-01-000913	CTRA-E15-01-000913	CTRA-DUW-01-000013	CTRA-DLC-01-000864	CTRA-DEC-01-000864	CTRA-AHA-01-000013	CTRA-L2B-01-000260	CTRA-434-01-000260	SNEG-ZXX-01-001502	PACA-UV7-01-001761	PACA-HAL-01-001033	CPRO-UWE-01-001629	WCHO-WSU-01-000774	WCHO-203-01-001137
cluster297 CABO-LLG-01-000329	CABO-S26-01-000605	CPSI-CAL-01-000343	CPSI-6BC-01-000645	CPSI-08D-01-000332	CPSI-02D-01-000332	CPSI-01D-01-000332	CFEL-FEC-01-000341	CCAV-GPI-01-000657	CPNE-LPC-01-000506	CPNE-TW1-01-000102	CPNE-J13-01-000103	CPNE-CWL-01-000097	CPNE-AR3-01-000659	CPEC-E58-01-000922	CTRA-BTZ-01-000014	CTRA-BJA-01-000014	CTRA-AHA-01-000014	CTRA-E11-01-000910	CTRA-SWE-01-000861	CTRA-E15-01-000912	CTRA-G97-01-000905	CTRA-G93-01-000906	CTRA-G74-01-000904	CTRA-G22-01-000912	CTRA-DUW-01-000014	CTRA-L2B-01-000261	CTRA-434-01-000261	CTRA-DLC-01-000863	CTRA-DEC-01-000863	CMUR-NIG-01-000281	SNEG-ZXX-01-001501	WCHO-WSU-01-000775	WCHO-203-01-001138	PACA-UV7-01-001762	PACA-HAL-01-001032	CPRO-UWE-01-001628
cluster298 CABO-LLG-01-000331	CABO-S26-01-000603	CPSI-CAL-01-000345	CPSI-6BC-01-000643	CPSI-08D-01-000334	CPSI-02D-01-000334	CPSI-01D-01-000334	CCAV-GPI-01-000656	CFEL-FEC-01-000342	CPNE-LPC-01-000505	CPNE-TW1-01-000103	CPNE-J13-01-000104	CPNE-CWL-01-000098	CPNE-AR3-01-000658	CPEC-E58-01-000921	CMUR-NIG-01-000284	CTRA-DLC-01-000860	CTRA-DEC-01-000860	CTRA-BTZ-01-000017	CTRA-BJA-01-000017	CTRA-E11-01-000907	CTRA-L2B-01-000264	CTRA-434-01-000264	CTRA-AHA-01-000017	CTRA-SWE-01-000858	CTRA-G97-01-000902	CTRA-G93-01-000903	CTRA-G74-01-000901	CTRA-G22-01-000909	CTRA-E15-01-000909	CTRA-DUW-01-000017	CPRO-UWE-01-000481	SNEG-ZXX-01-000735	WCHO-WSU-01-000494	PACA-UV7-01-001078	PACA-HAL-01-001622	WCHO-203-01-000263
cluster299 CABO-LLG-01-000332	CABO-S26-01-000602	CPSI-08D-01-000335	CPSI-01D-01-000335	CPSI-CAL-01-000346	CPSI-6BC-01-000642	CPSI-02D-01-000335	CCAV-GPI-01-000655	CFEL-FEC-01-000343	CPEC-E58-01-000920	CPNE-LPC-01-000504	CPNE-J13-01-000105	CPNE-CWL-01-000099	CPNE-AR3-01-000657	CPNE-TW1-01-000104	CTRA-DLC-01-000861	CTRA-DEC-01-000861	CTRA-E11-01-000908	CTRA-BJA-01-000016	CTRA-AHA-01-000016	CTRA-434-01-000263	CTRA-L2B-01-000263	CTRA-G97-01-000903	CTRA-G93-01-000904	CTRA-G74-01-000902	CTRA-G22-01-000910	CTRA-E15-01-000910	CTRA-DUW-01-000016	CTRA-SWE-01-000859	CTRA-BTZ-01-000016	CMUR-NIG-01-000283	CPRO-UWE-01-000482	PACA-UV7-01-001080	PACA-HAL-01-001624	SNEG-ZXX-01-000736	WCHO-WSU-01-000495	WCHO-203-01-000262
cluster300 CABO-LLG-01-000333	CABO-S26-01-000601	CPSI-CAL-01-000347	CPSI-6BC-01-000641	CPSI-08D-01-000336	CPSI-02D-01-000336	CPSI-01D-01-000336	CFEL-FEC-01-000344	CCAV-GPI-01-000654	CPNE-TW1-01-000105	CPNE-J13-01-000106	CPNE-CWL-01-000100	CPNE-AR3-01-000656	CPNE-LPC-01-000503	CTRA-L2B-01-000262	CTRA-434-01-000262	CTRA-E11-01-000909	CTRA-SWE-01-000860	CTRA-G97-01-000904	CTRA-G93-01-000905	CTRA-G74-01-000903	CTRA-G22-01-000911	CTRA-E15-01-000911	CTRA-DUW-01-000015	CTRA-DLC-01-000862	CTRA-DEC-01-000862	CTRA-BJA-01-000015	CTRA-AHA-01-000015	CTRA-BTZ-01-000015	CPEC-E58-01-000919	CMUR-NIG-01-000282	WCHO-WSU-01-000496	PACA-UV7-01-001081	CPRO-UWE-01-000483	SNEG-ZXX-01-000737	PACA-HAL-01-001625	WCHO-203-01-000261
cluster301 CABO-LLG-01-000337	CABO-S26-01-000597	CPSI-CAL-01-000351	CPSI-6BC-01-000637	CPSI-08D-01-000340	CPSI-02D-01-000340	CPSI-01D-01-000340	CFEL-FEC-01-000348	CCAV-GPI-01-000650	CPNE-LPC-01-000497	CPNE-TW1-01-000111	CPNE-J13-01-000111	CPNE-CWL-01-000105	CPNE-AR3-01-000650	CTRA-DLC-01-000856	CTRA-DEC-01-000856	CTRA-G97-01-000897	CTRA-G93-01-000898	CTRA-G74-01-000896	CTRA-G22-01-000904	CTRA-DUW-01-000021	CTRA-BJA-01-000021	CTRA-AHA-01-000021	CTRA-BTZ-01-000021	CTRA-L2B-01-000268	CTRA-434-01-000268	CTRA-SWE-01-000854	CTRA-E15-01-000904	CTRA-E11-01-000903	CMUR-NIG-01-000289	CPEC-E58-01-000915	PACA-UV7-01-001644	PACA-HAL-01-002253	CPRO-UWE-01-000496	WCHO-WSU-01-000527	WCHO-203-01-001013	SNEG-ZXX-01-000792
cluster302 CABO-LLG-01-000338	CABO-S26-01-000596	CPSI-CAL-01-000352	CPSI-6BC-01-000636	CPSI-08D-01-000341	CPSI-02D-01-000341	CPSI-01D-01-000341	CCAV-GPI-01-000649	CFEL-FEC-01-000349	CTRA-L2B-01-000269	CTRA-434-01-000269	CTRA-SWE-01-000853	CTRA-E15-01-000903	CTRA-G97-01-000896	CTRA-G93-01-000897	CTRA-G74-01-000895	CTRA-G22-01-000903	CTRA-E11-01-000902	CTRA-DUW-01-000022	CTRA-DLC-01-000855	CTRA-DEC-01-000855	CTRA-BTZ-01-000022	CTRA-BJA-01-000022	CTRA-AHA-01-000022	CMUR-NIG-01-000290	CPNE-TW1-01-000112	CPNE-LPC-01-000496	CPNE-J13-01-000112	CPNE-CWL-01-000106	CPNE-AR3-01-000649	CPEC-E58-01-000914	WCHO-WSU-01-000683	WCHO-203-01-001053	PACA-UV7-01-000905	PACA-HAL-01-002504	CPRO-UWE-01-000650	SNEG-ZXX-01-001629
cluster303 CABO-LLG-01-000342	CABO-S26-01-000592	CPSI-CAL-01-000356	CPSI-6BC-01-000632	CPSI-08D-01-000345	CPSI-02D-01-000345	CPSI-01D-01-000345	CFEL-FEC-01-000353	CCAV-GPI-01-000645	CTRA-L2B-01-000273	CTRA-G22-01-000899	CTRA-DUW-01-000026	CTRA-DLC-01-000851	CTRA-DEC-01-000851	CTRA-434-01-000273	CTRA-BTZ-01-000026	CTRA-BJA-01-000026	CTRA-AHA-01-000026	CTRA-G97-01-000892	CTRA-G93-01-000893	CTRA-G74-01-000891	CTRA-SWE-01-000849	CTRA-E15-01-000899	CTRA-E11-01-000898	CPNE-TW1-01-000116	CPNE-LPC-01-000492	CPNE-J13-01-000116	CPNE-CWL-01-000110	CPNE-AR3-01-000645	CMUR-NIG-01-000294	CPEC-E58-01-000909	CPRO-UWE-01-000654	PACA-UV7-01-000909	PACA-HAL-01-002500	SNEG-ZXX-01-001624	WCHO-WSU-01-000687	WCHO-203-01-001057
cluster304 CABO-LLG-01-000343	CABO-S26-01-000591	CPSI-CAL-01-000357	CPSI-6BC-01-000631	CPSI-08D-01-000346	CPSI-02D-01-000346	CPSI-01D-01-000346	CCAV-GPI-01-000644	CFEL-FEC-01-000354	CTRA-SWE-01-000848	CTRA-G97-01-000891	CTRA-G93-01-000892	CTRA-G74-01-000890	CTRA-E15-01-000898	CTRA-E11-01-000897	CTRA-AHA-01-000027	CTRA-BTZ-01-000027	CTRA-L2B-01-000274	CTRA-434-01-000274	CTRA-BJA-01-000027	CTRA-G22-01-000898	CTRA-DUW-01-000027	CTRA-DLC-01-000850	CTRA-DEC-01-000850	CPNE-TW1-01-000117	CPNE-J13-01-000117	CPNE-CWL-01-000111	CPNE-AR3-01-000644	CPNE-LPC-01-000491	CMUR-NIG-01-000295	CPEC-E58-01-000908	WCHO-WSU-01-000688	WCHO-203-01-001058	PACA-UV7-01-000910	PACA-HAL-01-002499	CPRO-UWE-01-000655	SNEG-ZXX-01-001623
cluster305 CABO-LLG-01-000344	CABO-S26-01-000590	CPSI-CAL-01-000358	CPSI-6BC-01-000630	CPSI-08D-01-000347	CPSI-02D-01-000347	CPSI-01D-01-000347	CFEL-FEC-01-000355	CCAV-GPI-01-000643	CMUR-NIG-01-000296	CTRA-SWE-01-000847	CTRA-L2B-01-000275	CTRA-G97-01-000890	CTRA-G93-01-000891	CTRA-G74-01-000889	CTRA-G22-01-000897	CTRA-E15-01-000897	CTRA-E11-01-000896	CTRA-DUW-01-000028	CTRA-DLC-01-000849	CTRA-DEC-01-000849	CTRA-BTZ-01-000028	CTRA-BJA-01-000028	CTRA-AHA-01-000028	CTRA-434-01-000275	CPNE-TW1-01-000118	CPNE-LPC-01-000490	CPNE-J13-01-000118	CPNE-CWL-01-000112	CPNE-AR3-01-000643	CPEC-E58-01-000907	CPRO-UWE-01-000656	WCHO-WSU-01-000689	WCHO-203-01-001059	SNEG-ZXX-01-001622	PACA-UV7-01-000911	PACA-HAL-01-002498
cluster306 CABO-LLG-01-000345	CABO-S26-01-000589	CPSI-CAL-01-000359	CPSI-6BC-01-000629	CPSI-08D-01-000348	CPSI-02D-01-000348	CPSI-01D-01-000348	CCAV-GPI-01-000642	CFEL-FEC-01-000356	CMUR-NIG-01-000297	CTRA-SWE-01-000846	CTRA-E15-01-000896	CTRA-E11-01-000895	CTRA-G97-01-000889	CTRA-G93-01-000890	CTRA-G74-01-000888	CTRA-BTZ-01-000029	CTRA-AHA-01-000029	CTRA-L2B-01-000276	CTRA-434-01-000276	CTRA-G22-01-000896	CTRA-DUW-01-000029	CTRA-DLC-01-000848	CTRA-DEC-01-000848	CTRA-BJA-01-000029	CPNE-LPC-01-000489	CPNE-TW1-01-000119	CPNE-J13-01-000119	CPNE-CWL-01-000113	CPNE-AR3-01-000642	CPEC-E58-01-000906	SNEG-ZXX-01-001621	PACA-UV7-01-000912	PACA-HAL-01-002497	CPRO-UWE-01-000657	WCHO-WSU-01-000690	WCHO-203-01-001060
cluster307 CABO-LLG-01-000346	CABO-S26-01-000588	CPSI-CAL-01-000360	CPSI-6BC-01-000628	CPSI-08D-01-000349	CPSI-02D-01-000349	CPSI-01D-01-000349	CCAV-GPI-01-000641	CFEL-FEC-01-000357	CPNE-LPC-01-000488	CPNE-TW1-01-000120	CPNE-J13-01-000120	CPNE-CWL-01-000114	CPNE-AR3-01-000641	CMUR-NIG-01-000298	CTRA-SWE-01-000845	CTRA-E15-01-000895	CTRA-E11-01-000894	CTRA-L2B-01-000277	CTRA-G97-01-000888	CTRA-G93-01-000889	CTRA-G74-01-000887	CTRA-G22-01-000895	CTRA-DUW-01-000030	CTRA-DLC-01-000847	CTRA-DEC-01-000847	CTRA-BTZ-01-000030	CTRA-AHA-01-000030	CTRA-434-01-000277	CTRA-BJA-01-000030	CPEC-E58-01-000905	SNEG-ZXX-01-001617	PACA-HAL-01-002487	PACA-UV7-01-000922	CPRO-UWE-01-000661	WCHO-WSU-01-000695	WCHO-203-01-001065
cluster308 CABO-LLG-01-000358	CABO-S26-01-000572	CPSI-CAL-01-000376	CPSI-6BC-01-000613	CPSI-08D-01-000365	CPSI-02D-01-000365	CPSI-01D-01-000365	CCAV-GPI-01-000620	CFEL-FEC-01-000370	CPEC-E58-01-000890	CPNE-TW1-01-000141	CPNE-J13-01-000140	CPNE-CWL-01-000135	CPNE-AR3-01-000619	CPNE-LPC-01-000467	CMUR-NIG-01-000480	CTRA-L2B-01-000449	CTRA-G22-01-000713	CTRA-BTZ-01-000209	CTRA-BJA-01-000202	CTRA-AHA-01-000223	CTRA-434-01-000449	CTRA-SWE-01-000669	CTRA-G97-01-000706	CTRA-G93-01-000707	CTRA-G74-01-000705	CTRA-E15-01-000711	CTRA-E11-01-000708	CTRA-DUW-01-000215	CTRA-DLC-01-000665	CTRA-DEC-01-000665	SNEG-ZXX-01-001591	WCHO-WSU-01-001311	WCHO-203-01-001370	PACA-UV7-01-001474	PACA-HAL-01-001799	CPRO-UWE-01-001174
cluster309 CABO-LLG-01-000359	CABO-S26-01-000571	CPSI-CAL-01-000377	CPSI-6BC-01-000612	CPSI-08D-01-000366	CPSI-02D-01-000366	CPSI-01D-01-000366	CFEL-FEC-01-000371	CCAV-GPI-01-000619	CPNE-TW1-01-000140	CPNE-LPC-01-000468	CPNE-J13-01-000139	CPNE-CWL-01-000134	CPNE-AR3-01-000620	CPEC-E58-01-000889	CTRA-L2B-01-000448	CTRA-434-01-000448	CTRA-G22-01-000714	CTRA-BTZ-01-000208	CTRA-AHA-01-000222	CTRA-DLC-01-000666	CTRA-DEC-01-000666	CTRA-BJA-01-000201	CTRA-SWE-01-000670	CTRA-G97-01-000707	CTRA-G93-01-000708	CTRA-G74-01-000706	CTRA-E11-01-000709	CTRA-DUW-01-000214	CTRA-E15-01-000712	CMUR-NIG-01-000479	CPRO-UWE-01-001175	PACA-UV7-01-001475	PACA-HAL-01-001798	SNEG-ZXX-01-001592	WCHO-WSU-01-001312	WCHO-203-01-001369
cluster310 CABO-LLG-01-000360	CABO-S26-01-000570	CPSI-CAL-01-000378	CPSI-6BC-01-000611	CPSI-08D-01-000367	CPSI-02D-01-000367	CPSI-01D-01-000367	CFEL-FEC-01-000372	CCAV-GPI-01-000618	CPNE-TW1-01-000139	CPNE-J13-01-000138	CPNE-CWL-01-000133	CPNE-AR3-01-000621	CPNE-LPC-01-000469	CPEC-E58-01-000888	CTRA-AHA-01-000221	CTRA-BTZ-01-000207	CTRA-BJA-01-000200	CTRA-L2B-01-000447	CTRA-434-01-000447	CTRA-SWE-01-000671	CTRA-G97-01-000708	CTRA-G93-01-000709	CTRA-G74-01-000707	CTRA-E15-01-000713	CTRA-E11-01-000710	CTRA-DUW-01-000213	CTRA-DLC-01-000667	CTRA-DEC-01-000667	CMUR-NIG-01-000478	CTRA-G22-01-000715	PACA-HAL-01-000780	PACA-UV7-01-001970	WCHO-WSU-01-001202	WCHO-203-01-000575	CPRO-UWE-01-001754	SNEG-ZXX-01-001303
cluster311 CABO-LLG-01-000368	CABO-S26-01-000563	CPSI-CAL-01-000389	CPSI-6BC-01-000602	CPSI-08D-01-000373	CPSI-02D-01-000376	CPSI-01D-01-000373	CFEL-FEC-01-000380	CCAV-GPI-01-000611	CPNE-LPC-01-000463	CPNE-J13-01-000144	CPNE-CWL-01-000139	CPNE-TW1-01-000145	CPNE-AR3-01-000616	CPEC-E58-01-000879	CTRA-DLC-01-000765	CTRA-DEC-01-000765	CTRA-G22-01-000812	CTRA-E11-01-000807	CTRA-L2B-01-000361	CTRA-AHA-01-000117	CTRA-G97-01-000804	CTRA-G93-01-000805	CTRA-G74-01-000803	CTRA-DUW-01-000115	CTRA-SWE-01-000763	CTRA-E15-01-000808	CTRA-BJA-01-000111	CTRA-BTZ-01-000113	CTRA-434-01-000361	CMUR-NIG-01-000386	WCHO-WSU-01-000831	WCHO-203-01-001946	PACA-UV7-01-002055	PACA-HAL-01-000354	SNEG-ZXX-01-000610	CPRO-UWE-01-000741
cluster312 CABO-LLG-01-000374	CABO-S26-01-000557	CPSI-CAL-01-000396	CPSI-6BC-01-000596	CPSI-08D-01-000379	CPSI-02D-01-000382	CPSI-01D-01-000379	CFEL-FEC-01-000386	CCAV-GPI-01-000605	CPNE-LPC-01-000457	CPNE-TW1-01-000149	CPNE-J13-01-000148	CPNE-CWL-01-000143	CPNE-AR3-01-000612	CPEC-E58-01-000873	CMUR-NIG-01-000418	CTRA-G97-01-000772	CTRA-G93-01-000773	CTRA-G74-01-000771	CTRA-G22-01-000780	CTRA-AHA-01-000149	CTRA-BTZ-01-000144	CTRA-E15-01-000775	CTRA-E11-01-000774	CTRA-BJA-01-000141	CTRA-L2B-01-000393	CTRA-434-01-000393	CTRA-SWE-01-000733	CTRA-DUW-01-000147	CTRA-DLC-01-000732	CTRA-DEC-01-000732	SNEG-ZXX-01-001662	CPRO-UWE-01-001759	PACA-HAL-01-002383	PACA-UV7-01-001317	WCHO-WSU-01-001207	WCHO-203-01-000580
cluster313 CABO-LLG-01-000379	CABO-S26-01-000552	CPSI-6BC-01-000591	CPSI-08D-01-000384	CPSI-02D-01-000387	CPSI-01D-01-000384	CPSI-CAL-01-000401	CCAV-GPI-01-000599	CFEL-FEC-01-000391	CPNE-LPC-01-000450	CPNE-TW1-01-000154	CPNE-CWL-01-000148	CPNE-J13-01-000153	CPNE-AR3-01-000605	CTRA-L2B-01-000444	CTRA-BTZ-01-000204	CTRA-BJA-01-000197	CTRA-AHA-01-000218	CTRA-SWE-01-000674	CTRA-G97-01-000711	CTRA-G93-01-000712	CTRA-G74-01-000710	CTRA-G22-01-000718	CTRA-E15-01-000716	CTRA-E11-01-000713	CTRA-DUW-01-000210	CTRA-DLC-01-000670	CTRA-DEC-01-000670	CTRA-434-01-000444	CMUR-NIG-01-000475	CPEC-E58-01-000868	SNEG-ZXX-01-001129	CPRO-UWE-01-000826	PACA-UV7-01-001356	PACA-HAL-01-002420	WCHO-203-01-000774	WCHO-WSU-01-001055
cluster314 CABO-LLG-01-000392	CABO-S26-01-000539	CPSI-CAL-01-000414	CPSI-6BC-01-000578	CPSI-08D-01-000397	CPSI-02D-01-000400	CPSI-01D-01-000397	CCAV-GPI-01-000586	CFEL-FEC-01-000405	CPNE-TW1-01-000242	CPNE-LPC-01-000376	CPNE-J13-01-000236	CPNE-CWL-01-000232	CPNE-AR3-01-000515	CPEC-E58-01-000801	CMUR-NIG-01-000451	CTRA-SWE-01-000698	CTRA-L2B-01-000420	CTRA-E15-01-000740	CTRA-E11-01-000737	CTRA-434-01-000420	CTRA-G97-01-000735	CTRA-G93-01-000736	CTRA-G74-01-000734	CTRA-G22-01-000742	CTRA-DUW-01-000186	CTRA-DLC-01-000694	CTRA-DEC-01-000694	CTRA-BTZ-01-000181	CTRA-BJA-01-000174	CTRA-AHA-01-000194	SNEG-ZXX-01-001426	PACA-UV7-01-001162	PACA-HAL-01-002766	WCHO-WSU-01-001088	WCHO-203-01-000744	CPRO-UWE-01-000822
cluster315 CABO-LLG-01-000393	CABO-S26-01-000538	CPSI-CAL-01-000415	CPSI-08D-01-000398	CPSI-02D-01-000401	CPSI-01D-01-000398	CPSI-6BC-01-000577	CCAV-GPI-01-000585	CFEL-FEC-01-000406	CPNE-J13-01-000235	CPNE-AR3-01-000516	CPNE-TW1-01-000241	CPNE-LPC-01-000377	CPNE-CWL-01-000231	CPEC-E58-01-000802	CTRA-G97-01-000736	CTRA-G93-01-000737	CTRA-G74-01-000735	CTRA-G22-01-000743	CTRA-DUW-01-000185	CTRA-DLC-01-000695	CTRA-DEC-01-000695	CTRA-BTZ-01-000180	CTRA-SWE-01-000699	CTRA-E15-01-000741	CTRA-E11-01-000738	CTRA-BJA-01-000173	CTRA-AHA-01-000193	CTRA-L2B-01-000419	CTRA-434-01-000419	CMUR-NIG-01-000450	SNEG-ZXX-01-001425	PACA-HAL-01-002767	WCHO-WSU-01-001087	WCHO-203-01-000745	CPRO-UWE-01-000823	PACA-UV7-01-001163
cluster316 CABO-LLG-01-000404	CABO-S26-01-000528	CPSI-CAL-01-000427	CPSI-6BC-01-000565	CPSI-08D-01-000410	CPSI-02D-01-000413	CPSI-01D-01-000410	CCAV-GPI-01-000569	CFEL-FEC-01-000418	CPNE-TW1-01-000222	CPNE-J13-01-000218	CPNE-CWL-01-000214	CPNE-AR3-01-000536	CPNE-LPC-01-000395	CMUR-NIG-01-000460	CTRA-L2B-01-000429	CTRA-G97-01-000726	CTRA-G93-01-000727	CTRA-G74-01-000725	CTRA-G22-01-000733	CTRA-DUW-01-000195	CTRA-DLC-01-000685	CTRA-DEC-01-000685	CTRA-434-01-000429	CTRA-SWE-01-000689	CTRA-E15-01-000731	CTRA-E11-01-000728	CTRA-BJA-01-000182	CTRA-AHA-01-000203	CPEC-E58-01-000812	CTRA-BTZ-01-000189	SNEG-ZXX-01-001692	CPRO-UWE-01-000793	WCHO-WSU-01-000202	WCHO-203-01-000539	PACA-UV7-01-000240	PACA-HAL-01-000107
cluster317 CABO-LLG-01-000420	CABO-S26-01-000510	CPSI-CAL-01-000457	CPSI-08D-01-000439	CPSI-02D-01-000442	CPSI-01D-01-000438	CPSI-6BC-01-000537	CCAV-GPI-01-000536	CFEL-FEC-01-000460	CPNE-LPC-01-000425	CPNE-TW1-01-000191	CPNE-AR3-01-000567	CPNE-CWL-01-000184	CTRA-L2B-01-000378	CTRA-434-01-000378	CTRA-DUW-01-000132	CTRA-DLC-01-000748	CTRA-DEC-01-000748	CTRA-BTZ-01-000129	CTRA-BJA-01-000127	CTRA-SWE-01-000747	CTRA-E15-01-000790	CTRA-E11-01-000789	CTRA-G97-01-000787	CTRA-G93-01-000788	CTRA-G74-01-000786	CTRA-G22-01-000795	CMUR-NIG-01-000403	CTRA-AHA-01-000134	CPEC-E58-01-000847	CPNE-J13-01-000188	CPRO-UWE-01-000893	SNEG-ZXX-01-001216	WCHO-WSU-01-001065	WCHO-203-01-000763	PACA-HAL-01-001881	PACA-UV7-01-001394
cluster318 CABO-LLG-01-000423	CABO-S26-01-000506	CPSI-CAL-01-000462	CPSI-6BC-01-000532	CPSI-08D-01-000444	CPSI-02D-01-000447	CPSI-01D-01-000443	CCAV-GPI-01-000531	CFEL-FEC-01-000465	CPNE-LPC-01-000420	CPNE-TW1-01-000196	CPNE-J13-01-000193	CPNE-CWL-01-000189	CPNE-AR3-01-000562	CPEC-E58-01-000852	CTRA-G97-01-000722	CTRA-G93-01-000723	CTRA-G74-01-000721	CTRA-G22-01-000729	CTRA-E11-01-000724	CTRA-DUW-01-000199	CTRA-DLC-01-000681	CTRA-DEC-01-000681	CTRA-BTZ-01-000193	CTRA-BJA-01-000186	CTRA-AHA-01-000207	CTRA-SWE-01-000685	CTRA-L2B-01-000433	CTRA-E15-01-000727	CTRA-434-01-000433	CMUR-NIG-01-000465	PACA-UV7-01-000972	PACA-HAL-01-001414	CPRO-UWE-01-000817	WCHO-WSU-01-001117	WCHO-203-01-000715	SNEG-ZXX-01-001434
cluster319 CABO-LLG-01-000425	CABO-S26-01-000504	CPSI-02D-01-000449	CPSI-01D-01-000445	CPSI-08D-01-000446	CCAV-GPI-01-000529	CFEL-FEC-01-000467	CPSI-CAL-01-000464	CPSI-6BC-01-000530	CPNE-LPC-01-000375	CPNE-TW1-01-000243	CPNE-J13-01-000237	CPNE-CWL-01-000233	CPNE-AR3-01-000514	CMUR-NIG-01-000452	CPEC-E58-01-000800	CTRA-L2B-01-000421	CTRA-434-01-000421	CTRA-BTZ-01-000182	CTRA-AHA-01-000195	CTRA-SWE-01-000697	CTRA-E15-01-000739	CTRA-E11-01-000736	CTRA-G97-01-000734	CTRA-G93-01-000735	CTRA-G74-01-000733	CTRA-G22-01-000741	CTRA-BJA-01-000175	CTRA-DUW-01-000187	CTRA-DLC-01-000693	CTRA-DEC-01-000693	PACA-UV7-01-001157	PACA-HAL-01-002756	WCHO-WSU-01-001111	WCHO-203-01-000721	CPRO-UWE-01-000820	SNEG-ZXX-01-001429
cluster320 CABO-LLG-01-000426	CABO-S26-01-000503	CPSI-CAL-01-000465	CPSI-6BC-01-000529	CPSI-02D-01-000450	CPSI-01D-01-000446	CCAV-GPI-01-000528	CFEL-FEC-01-000468	CPSI-08D-01-000447	CPNE-TW1-01-000244	CPNE-LPC-01-000374	CPNE-AR3-01-000513	CPEC-E58-01-000799	CPNE-CWL-01-000234	CPNE-J13-01-000238	CTRA-SWE-01-000696	CTRA-E15-01-000738	CTRA-E11-01-000735	CMUR-NIG-01-000453	CTRA-L2B-01-000422	CTRA-434-01-000422	CTRA-G97-01-000733	CTRA-G93-01-000734	CTRA-G74-01-000732	CTRA-G22-01-000740	CTRA-DUW-01-000188	CTRA-BJA-01-000176	CTRA-AHA-01-000196	CTRA-DLC-01-000692	CTRA-DEC-01-000692	CTRA-BTZ-01-000183	SNEG-ZXX-01-001431	WCHO-WSU-01-001113	WCHO-203-01-000719	PACA-UV7-01-001155	PACA-HAL-01-002754	CPRO-UWE-01-000818
cluster321 CABO-LLG-01-000432	CABO-S26-01-000497	CPSI-CAL-01-000471	CPSI-6BC-01-000523	CPSI-08D-01-000453	CPSI-02D-01-000456	CPSI-01D-01-000452	CCAV-GPI-01-000522	CFEL-FEC-01-000475	CPEC-E58-01-000793	CMUR-NIG-01-000398	CPNE-TW1-01-000252	CPNE-LPC-01-000365	CPNE-J13-01-000245	CPNE-CWL-01-000241	CPNE-AR3-01-000506	CTRA-G74-01-000791	CTRA-DLC-01-000753	CTRA-DEC-01-000753	CTRA-SWE-01-000752	CTRA-G97-01-000792	CTRA-G93-01-000793	CTRA-G22-01-000800	CTRA-E15-01-000795	CTRA-E11-01-000794	CTRA-DUW-01-000127	CTRA-BTZ-01-000124	CTRA-AHA-01-000129	CTRA-L2B-01-000373	CTRA-434-01-000373	CTRA-BJA-01-000122	CPRO-UWE-01-001755	PACA-UV7-01-001977	PACA-HAL-01-000063	SNEG-ZXX-01-001655	WCHO-WSU-01-001203	WCHO-203-01-000576
cluster322 CABO-LLG-01-000433	CPSI-CAL-01-000472	CPSI-6BC-01-000522	CPSI-08D-01-000454	CPSI-02D-01-000457	CPSI-01D-01-000453	CABO-S26-01-000496	CCAV-GPI-01-000521	CFEL-FEC-01-000476	CPNE-TW1-01-000253	CPNE-J13-01-000246	CPNE-CWL-01-000242	CPNE-AR3-01-000505	CPNE-LPC-01-000364	CMUR-NIG-01-000397	CTRA-L2B-01-000372	CTRA-G97-01-000793	CTRA-G93-01-000794	CTRA-G74-01-000792	CTRA-G22-01-000801	CTRA-DUW-01-000126	CTRA-DLC-01-000754	CTRA-DEC-01-000754	CTRA-BTZ-01-000123	CTRA-BJA-01-000121	CTRA-AHA-01-000128	CTRA-434-01-000372	CTRA-SWE-01-000753	CTRA-E15-01-000796	CTRA-E11-01-000795	CPEC-E58-01-000792	PACA-UV7-01-001978	PACA-HAL-01-000064	CPRO-UWE-01-001756	WCHO-WSU-01-001204	WCHO-203-01-000577	SNEG-ZXX-01-001656
cluster323 CABO-LLG-01-000435	CABO-S26-01-000494	CPSI-CAL-01-000475	CPSI-6BC-01-000519	CPSI-08D-01-000457	CPSI-02D-01-000460	CPSI-01D-01-000456	CCAV-GPI-01-000517	CFEL-FEC-01-000480	CPNE-LPC-01-000362	CPEC-E58-01-000790	CPNE-J13-01-000248	CPNE-CWL-01-000244	CPNE-AR3-01-000502	CPNE-TW1-01-000255	CTRA-AHA-01-000154	CTRA-BJA-01-000146	CTRA-BTZ-01-000149	CTRA-434-01-000398	CTRA-L2B-01-000398	CTRA-G22-01-000775	CTRA-G97-01-000767	CTRA-G93-01-000768	CTRA-G74-01-000766	CTRA-SWE-01-000728	CTRA-DUW-01-000152	CTRA-DLC-01-000727	CTRA-DEC-01-000727	CTRA-E15-01-000770	CTRA-E11-01-000769	CMUR-NIG-01-000424	WCHO-WSU-01-001119	WCHO-203-01-000713	PACA-UV7-01-000974	PACA-HAL-01-001416	SNEG-ZXX-01-001436	CPRO-UWE-01-000815
cluster324 CABO-LLG-01-000448	CABO-S26-01-000478	CPSI-CAL-01-000491	CPSI-6BC-01-000503	CPSI-08D-01-000473	CPSI-02D-01-000476	CPSI-01D-01-000472	CFEL-FEC-01-000495	CCAV-GPI-01-000501	CPNE-TW1-01-000276	CPNE-LPC-01-000344	CPNE-J13-01-000269	CPNE-CWL-01-000261	CPNE-AR3-01-000482	CMUR-NIG-01-000409	CPEC-E58-01-000773	CTRA-L2B-01-000384	CTRA-434-01-000384	CTRA-SWE-01-000742	CTRA-G97-01-000781	CTRA-G93-01-000782	CTRA-G74-01-000780	CTRA-G22-01-000789	CTRA-E15-01-000784	CTRA-E11-01-000783	CTRA-DUW-01-000138	CTRA-DLC-01-000741	CTRA-DEC-01-000741	CTRA-BTZ-01-000135	CTRA-BJA-01-000132	CTRA-AHA-01-000140	PACA-HAL-01-000281	PACA-UV7-01-002303	SNEG-ZXX-01-001389	WCHO-WSU-01-000086	WCHO-203-01-001512	CPRO-UWE-01-000192
cluster325 CABO-LLG-01-000451	CABO-S26-01-000475	CPSI-CAL-01-000494	CPSI-6BC-01-000500	CPSI-08D-01-000476	CPSI-02D-01-000479	CPSI-01D-01-000475	CCAV-GPI-01-000498	CFEL-FEC-01-000499	CPEC-E58-01-000769	CPNE-TW1-01-000279	CPNE-LPC-01-000341	CPNE-J13-01-000272	CPNE-CWL-01-000264	CPNE-AR3-01-000479	CMUR-NIG-01-000455	CTRA-G97-01-000731	CTRA-G93-01-000732	CTRA-G74-01-000730	CTRA-G22-01-000738	CTRA-BTZ-01-000185	CTRA-BJA-01-000178	CTRA-AHA-01-000198	CTRA-DUW-01-000190	CTRA-DLC-01-000690	CTRA-DEC-01-000690	CTRA-L2B-01-000424	CTRA-434-01-000424	CTRA-SWE-01-000694	CTRA-E15-01-000736	CTRA-E11-01-000733	PACA-HAL-01-002377	PACA-UV7-01-001311	SNEG-ZXX-01-000973	CPRO-UWE-01-001072	WCHO-203-01-000832	WCHO-WSU-01-000995
cluster326 CABO-LLG-01-000459	CABO-S26-01-000466	CPSI-CAL-01-000503	CPSI-6BC-01-000491	CPSI-08D-01-000485	CPSI-02D-01-000488	CPSI-01D-01-000484	CCAV-GPI-01-000489	CFEL-FEC-01-000508	CTRA-L2B-01-000451	CTRA-434-01-000451	CPNE-TW1-01-000288	CPNE-LPC-01-000332	CPNE-J13-01-000280	CPNE-CWL-01-000272	CPNE-AR3-01-000470	CTRA-SWE-01-000667	CTRA-G97-01-000704	CTRA-G93-01-000705	CTRA-G74-01-000703	CTRA-G22-01-000711	CTRA-E15-01-000709	CTRA-E11-01-000706	CTRA-DUW-01-000217	CTRA-DLC-01-000663	CTRA-DEC-01-000663	CTRA-BTZ-01-000211	CTRA-BJA-01-000204	CTRA-AHA-01-000225	CMUR-NIG-01-000482	CPEC-E58-01-000760	SNEG-ZXX-01-001217	WCHO-WSU-01-000640	WCHO-203-01-001212	CPRO-UWE-01-000932	PACA-HAL-01-002803	PACA-UV7-01-000194
cluster327 CABO-LLG-01-000471	CABO-S26-01-000454	CPSI-CAL-01-000515	CPSI-6BC-01-000479	CPSI-08D-01-000497	CPSI-02D-01-000500	CPSI-01D-01-000496	CCAV-GPI-01-000477	CFEL-FEC-01-000519	CPEC-E58-01-000746	CPNE-TW1-01-000303	CPNE-LPC-01-000319	CPNE-J13-01-000294	CPNE-CWL-01-000286	CPNE-AR3-01-000457	CMUR-NIG-01-000502	CTRA-SWE-01-000645	CTRA-G97-01-000682	CTRA-G93-01-000683	CTRA-G74-01-000681	CTRA-G22-01-000689	CTRA-E15-01-000687	CTRA-E11-01-000684	CTRA-DUW-01-000239	CTRA-DLC-01-000642	CTRA-DEC-01-000642	CTRA-BTZ-01-000232	CTRA-BJA-01-000225	CTRA-AHA-01-000246	CTRA-L2B-01-000473	CTRA-434-01-000473	SNEG-ZXX-01-001557	CPRO-UWE-01-001716	WCHO-WSU-01-001165	WCHO-203-01-001267	PACA-UV7-01-001802	PACA-HAL-01-002286
cluster328 PACA-UV7-01-000731	PACA-HAL-01-002675	CPEC-E58-01-000640	CABO-LLG-01-000563	CABO-S26-01-000359	CCAV-GPI-01-000381	CFEL-FEC-01-000619	CPSI-CAL-01-000618	CPSI-6BC-01-000380	CPSI-08D-01-000596	CPSI-02D-01-000599	CPSI-01D-01-000595	CMUR-NIG-01-000377	CPNE-TW1-01-000417	CPNE-LPC-01-000206	CPNE-J13-01-000403	CPNE-CWL-01-000392	CPNE-AR3-01-000344	CTRA-L2B-01-000351	CTRA-434-01-000351	CTRA-SWE-01-000773	CTRA-G97-01-000814	CTRA-G93-01-000815	CTRA-G74-01-000813	CTRA-G22-01-000822	CTRA-E15-01-000819	CTRA-E11-01-000818	CTRA-DUW-01-000105	CTRA-DLC-01-000775	CTRA-DEC-01-000775	CTRA-BTZ-01-000104	CTRA-BJA-01-000102	CTRA-AHA-01-000106	SNEG-ZXX-01-001283	WCHO-WSU-01-000632	WCHO-203-01-000445	CPRO-UWE-01-001151
cluster329 CABO-LLG-01-000473	CABO-S26-01-000452	CPSI-CAL-01-000517	CPSI-6BC-01-000477	CPSI-08D-01-000499	CPSI-02D-01-000502	CPSI-01D-01-000498	CCAV-GPI-01-000475	CFEL-FEC-01-000521	CPNE-TW1-01-000305	CPNE-LPC-01-000317	CPNE-CWL-01-000288	CPNE-AR3-01-000455	CPNE-J13-01-000296	CMUR-NIG-01-000504	CTRA-L2B-01-000475	CTRA-434-01-000475	CTRA-DLC-01-000640	CTRA-DEC-01-000640	CTRA-G97-01-000680	CTRA-G93-01-000681	CTRA-G74-01-000679	CTRA-G22-01-000687	CTRA-DUW-01-000241	CTRA-BTZ-01-000234	CTRA-BJA-01-000227	CTRA-AHA-01-000248	CTRA-SWE-01-000643	CTRA-E15-01-000685	CTRA-E11-01-000682	CPEC-E58-01-000744	PACA-UV7-01-001800	PACA-HAL-01-002284	WCHO-WSU-01-001167	WCHO-203-01-001265	SNEG-ZXX-01-001559	CPRO-UWE-01-001718
cluster330 CABO-LLG-01-000474	CABO-S26-01-000451	CPSI-CAL-01-000518	CPSI-6BC-01-000476	CPSI-08D-01-000500	CPSI-02D-01-000503	CPSI-01D-01-000499	CFEL-FEC-01-000522	CCAV-GPI-01-000474	CPNE-TW1-01-000306	CPNE-LPC-01-000316	CPNE-J13-01-000297	CPNE-CWL-01-000289	CPNE-AR3-01-000454	CPEC-E58-01-000743	CTRA-DLC-01-000639	CTRA-DEC-01-000639	CTRA-SWE-01-000642	CTRA-E15-01-000684	CTRA-E11-01-000681	CTRA-L2B-01-000476	CTRA-G97-01-000679	CTRA-G93-01-000680	CTRA-G74-01-000678	CTRA-G22-01-000686	CTRA-DUW-01-000242	CTRA-BTZ-01-000235	CTRA-AHA-01-000249	CTRA-434-01-000476	CTRA-BJA-01-000228	CMUR-NIG-01-000505	SNEG-ZXX-01-001560	PACA-UV7-01-001799	PACA-HAL-01-002283	CPRO-UWE-01-001719	WCHO-WSU-01-001168	WCHO-203-01-001264
cluster331 CABO-LLG-01-000475	CABO-S26-01-000450	CPSI-CAL-01-000519	CPSI-6BC-01-000475	CPSI-08D-01-000501	CPSI-02D-01-000504	CPSI-01D-01-000500	CCAV-GPI-01-000473	CFEL-FEC-01-000523	CPNE-TW1-01-000307	CPNE-LPC-01-000315	CPNE-J13-01-000298	CPNE-CWL-01-000290	CPNE-AR3-01-000453	CMUR-NIG-01-000506	CTRA-G97-01-000678	CTRA-G93-01-000679	CTRA-G74-01-000677	CTRA-G22-01-000685	CTRA-DUW-01-000243	CTRA-DLC-01-000638	CTRA-DEC-01-000638	CTRA-BTZ-01-000236	CTRA-BJA-01-000229	CTRA-AHA-01-000250	CTRA-SWE-01-000641	CTRA-L2B-01-000477	CTRA-E15-01-000683	CTRA-434-01-000477	CTRA-E11-01-000680	CPEC-E58-01-000742	CPRO-UWE-01-001723	SNEG-ZXX-01-001564	PACA-UV7-01-001798	PACA-HAL-01-002282	WCHO-WSU-01-001169	WCHO-203-01-001263
cluster332 CABO-LLG-01-000477	CABO-S26-01-000448	CPSI-CAL-01-000521	CPSI-6BC-01-000473	CPSI-08D-01-000503	CPSI-02D-01-000506	CPSI-01D-01-000502	CFEL-FEC-01-000525	CCAV-GPI-01-000471	CTRA-L2B-01-000479	CTRA-G97-01-000676	CTRA-G93-01-000677	CTRA-G74-01-000675	CTRA-G22-01-000683	CTRA-DUW-01-000245	CTRA-DLC-01-000636	CTRA-DEC-01-000636	CTRA-BTZ-01-000238	CTRA-BJA-01-000231	CTRA-AHA-01-000252	CTRA-434-01-000479	CTRA-SWE-01-000639	CTRA-E15-01-000680	CTRA-E11-01-000677	CMUR-NIG-01-000508	CPNE-TW1-01-000309	CPNE-LPC-01-000313	CPNE-J13-01-000300	CPNE-CWL-01-000292	CPNE-AR3-01-000451	CPEC-E58-01-000739	PACA-UV7-01-001796	PACA-HAL-01-002280	CPRO-UWE-01-001726	WCHO-203-01-000546	WCHO-WSU-01-001171	SNEG-ZXX-01-001566
cluster333 CPNE-TW1-01-000387	CPNE-J13-01-000375	CPNE-CWL-01-000364	CPNE-AR3-01-000372	CMUR-NIG-01-000323	CTRA-SWE-01-000821	CTRA-E15-01-000869	CTRA-E11-01-000869	CABO-LLG-01-000534	CABO-S26-01-000387	CPSI-CAL-01-000583	CPSI-6BC-01-000412	CPSI-08D-01-000564	CPSI-02D-01-000567	CPSI-01D-01-000563	CFEL-FEC-01-000586	CCAV-GPI-01-000412	CPNE-LPC-01-000235	CPEC-E58-01-000670	CTRA-DUW-01-000055	CTRA-DLC-01-000824	CTRA-DEC-01-000824	CTRA-G97-01-000863	CTRA-G93-01-000864	CTRA-G74-01-000862	CTRA-G22-01-000870	CTRA-L2B-01-000301	CTRA-434-01-000301	CTRA-BTZ-01-000055	CTRA-BJA-01-000055	CTRA-AHA-01-000055	WCHO-WSU-01-000979	WCHO-203-01-000852	PACA-HAL-01-001710	PACA-UV7-01-001558	SNEG-ZXX-01-001274	CPRO-UWE-01-001089
cluster334 CABO-LLG-01-000486	CABO-S26-01-000439	CPSI-CAL-01-000529	CPSI-6BC-01-000464	CPSI-08D-01-000512	CPSI-02D-01-000515	CPSI-01D-01-000511	CCAV-GPI-01-000463	CFEL-FEC-01-000534	CPNE-LPC-01-000304	CPNE-CWL-01-000301	CPNE-J13-01-000309	CPNE-AR3-01-000442	CPNE-TW1-01-000318	CMUR-NIG-01-000517	CTRA-L2B-01-000488	CTRA-434-01-000488	CTRA-SWE-01-000630	CTRA-E11-01-000668	CTRA-G97-01-000667	CTRA-G93-01-000668	CTRA-G74-01-000666	CTRA-G22-01-000674	CTRA-E15-01-000671	CTRA-BJA-01-000240	CTRA-AHA-01-000261	CTRA-BTZ-01-000247	CTRA-DUW-01-000254	CTRA-DLC-01-000627	CTRA-DEC-01-000627	CPEC-E58-01-000730	WCHO-203-01-000839	WCHO-WSU-01-000988	SNEG-ZXX-01-000949	PACA-HAL-01-001730	PACA-UV7-01-001539	CPRO-UWE-01-001080
cluster335 CABO-LLG-01-000489	CABO-S26-01-000436	CPSI-CAL-01-000532	CPSI-6BC-01-000461	CPSI-08D-01-000515	CPSI-02D-01-000518	CPSI-01D-01-000514	CFEL-FEC-01-000537	CCAV-GPI-01-000460	CPNE-LPC-01-000300	CPNE-TW1-01-000321	CPNE-J13-01-000312	CPNE-CWL-01-000304	CPNE-AR3-01-000439	CPEC-E58-01-000727	CMUR-NIG-01-000373	CTRA-E11-01-000822	CTRA-SWE-01-000776	CTRA-G97-01-000817	CTRA-G93-01-000818	CTRA-G74-01-000816	CTRA-G22-01-000825	CTRA-E15-01-000822	CTRA-DUW-01-000101	CTRA-BTZ-01-000100	CTRA-BJA-01-000098	CTRA-AHA-01-000102	CTRA-DLC-01-000779	CTRA-DEC-01-000779	CTRA-L2B-01-000347	CTRA-434-01-000347	CPRO-UWE-01-001710	WCHO-WSU-01-001164	WCHO-203-01-001268	PACA-UV7-01-000767	PACA-HAL-01-002638	SNEG-ZXX-01-001542
cluster336 CABO-LLG-01-000490	CABO-S26-01-000435	CPSI-CAL-01-000533	CPSI-6BC-01-000460	CPSI-08D-01-000516	CPSI-02D-01-000519	CPSI-01D-01-000515	CCAV-GPI-01-000459	CFEL-FEC-01-000538	CTRA-E11-01-000823	CTRA-L2B-01-000346	CTRA-434-01-000346	CTRA-AHA-01-000101	CMUR-NIG-01-000372	CTRA-SWE-01-000777	CTRA-G97-01-000818	CTRA-G93-01-000819	CTRA-G74-01-000817	CTRA-G22-01-000826	CTRA-E15-01-000823	CTRA-DUW-01-000100	CTRA-DLC-01-000780	CTRA-DEC-01-000780	CTRA-BTZ-01-000099	CTRA-BJA-01-000097	CPEC-E58-01-000726	CPNE-LPC-01-000301	CPNE-TW1-01-000322	CPNE-J13-01-000313	CPNE-CWL-01-000305	CPNE-AR3-01-000438	SNEG-ZXX-01-001548	PACA-HAL-01-002640	PACA-UV7-01-000765	CPRO-UWE-01-001712	WCHO-WSU-01-000970	WCHO-203-01-000861
cluster337 CABO-LLG-01-000494	CABO-S26-01-000431	CPSI-CAL-01-000537	CPSI-6BC-01-000456	CPSI-08D-01-000520	CPSI-02D-01-000523	CPSI-01D-01-000519	CCAV-GPI-01-000455	CFEL-FEC-01-000542	CPNE-TW1-01-000327	CPNE-LPC-01-000296	CPNE-J13-01-000317	CPNE-CWL-01-000309	CTRA-BTZ-01-000095	CTRA-BJA-01-000093	CTRA-AHA-01-000097	CPNE-AR3-01-000433	CMUR-NIG-01-000367	CTRA-SWE-01-000781	CTRA-L2B-01-000342	CTRA-G97-01-000822	CTRA-G93-01-000823	CTRA-G74-01-000821	CTRA-G22-01-000830	CTRA-E15-01-000827	CTRA-E11-01-000827	CTRA-DUW-01-000096	CTRA-DLC-01-000784	CTRA-DEC-01-000784	CTRA-434-01-000342	CPEC-E58-01-000722	CPRO-UWE-01-000759	WCHO-WSU-01-000845	WCHO-203-01-001931	PACA-UV7-01-000832	PACA-HAL-01-002572	SNEG-ZXX-01-000624
cluster338 CABO-LLG-01-000496	CABO-S26-01-000429	CPSI-CAL-01-000539	CPSI-6BC-01-000454	CPSI-08D-01-000522	CPSI-02D-01-000525	CPSI-01D-01-000521	CFEL-FEC-01-000544	CCAV-GPI-01-000454	CPEC-E58-01-000720	CPNE-LPC-01-000293	CPNE-TW1-01-000329	CPNE-J13-01-000319	CPNE-CWL-01-000311	CPNE-AR3-01-000431	CMUR-NIG-01-000366	CTRA-SWE-01-000783	CTRA-G97-01-000824	CTRA-G93-01-000825	CTRA-G74-01-000823	CTRA-G22-01-000832	CTRA-E15-01-000829	CTRA-E11-01-000829	CTRA-DUW-01-000094	CTRA-BTZ-01-000093	CTRA-BJA-01-000091	CTRA-AHA-01-000094	CTRA-DLC-01-000786	CTRA-DEC-01-000786	CTRA-L2B-01-000340	CTRA-434-01-000340	PACA-UV7-01-000834	PACA-HAL-01-002570	CPRO-UWE-01-000757	WCHO-WSU-01-000843	WCHO-203-01-001933	SNEG-ZXX-01-000622
cluster339 CABO-LLG-01-000499	CABO-S26-01-000425	CPSI-CAL-01-000543	CPSI-6BC-01-000450	CPSI-08D-01-000526	CPSI-02D-01-000529	CPSI-01D-01-000525	CCAV-GPI-01-000450	CFEL-FEC-01-000548	CPNE-TW1-01-000333	CPNE-LPC-01-000290	CPNE-J13-01-000323	CPNE-CWL-01-000315	CPNE-AR3-01-000427	CPEC-E58-01-000716	CTRA-AHA-01-000090	CTRA-G22-01-000836	CTRA-BTZ-01-000089	CTRA-G97-01-000828	CTRA-G93-01-000829	CTRA-G74-01-000827	CTRA-BJA-01-000087	CTRA-DUW-01-000090	CTRA-DLC-01-000790	CTRA-DEC-01-000790	CTRA-SWE-01-000787	CTRA-E15-01-000833	CTRA-E11-01-000833	CTRA-L2B-01-000336	CTRA-434-01-000336	CMUR-NIG-01-000362	PACA-UV7-01-002010	PACA-HAL-01-000402	SNEG-ZXX-01-000615	WCHO-WSU-01-000836	WCHO-203-01-001941	CPRO-UWE-01-000746
cluster340 CABO-LLG-01-000500	CABO-S26-01-000424	CPSI-CAL-01-000544	CPSI-6BC-01-000449	CPSI-08D-01-000527	CPSI-02D-01-000530	CPSI-01D-01-000526	CCAV-GPI-01-000449	CFEL-FEC-01-000549	CPEC-E58-01-000715	CPNE-LPC-01-000289	CPNE-TW1-01-000334	CPNE-J13-01-000324	CPNE-CWL-01-000316	CPNE-AR3-01-000426	CMUR-NIG-01-000361	CTRA-SWE-01-000788	CTRA-L2B-01-000335	CTRA-G97-01-000829	CTRA-G93-01-000830	CTRA-G74-01-000828	CTRA-G22-01-000837	CTRA-E15-01-000834	CTRA-E11-01-000834	CTRA-BTZ-01-000088	CTRA-BJA-01-000086	CTRA-AHA-01-000089	CTRA-434-01-000335	CTRA-DUW-01-000089	CTRA-DLC-01-000791	CTRA-DEC-01-000791	PACA-UV7-01-002011	PACA-HAL-01-000401	WCHO-WSU-01-000835	WCHO-203-01-001942	CPRO-UWE-01-000745	SNEG-ZXX-01-000614
cluster341 CABO-LLG-01-000501	CABO-S26-01-000422	CPSI-CAL-01-000546	CPSI-6BC-01-000447	CPSI-08D-01-000529	CPSI-02D-01-000532	CPSI-01D-01-000528	CCAV-GPI-01-000447	CFEL-FEC-01-000551	CPNE-TW1-01-000336	CPNE-LPC-01-000285	CPNE-J13-01-000326	CPNE-CWL-01-000318	CPNE-AR3-01-000424	CTRA-DLC-01-000793	CTRA-DEC-01-000793	CPEC-E58-01-000711	CTRA-SWE-01-000790	CTRA-L2B-01-000333	CTRA-G97-01-000831	CTRA-G93-01-000832	CTRA-G74-01-000830	CTRA-G22-01-000838	CTRA-E15-01-000836	CTRA-E11-01-000836	CTRA-DUW-01-000087	CTRA-BTZ-01-000086	CTRA-BJA-01-000084	CTRA-434-01-000333	CTRA-AHA-01-000087	CMUR-NIG-01-000359	SNEG-ZXX-01-000602	CPRO-UWE-01-000665	WCHO-WSU-01-000699	WCHO-203-01-001069	PACA-UV7-01-000928	PACA-HAL-01-002482
cluster342 CABO-LLG-01-000508	CABO-S26-01-000415	CPSI-CAL-01-000553	CPSI-6BC-01-000440	CPSI-08D-01-000536	CPSI-02D-01-000539	CPSI-01D-01-000535	CCAV-GPI-01-000440	CFEL-FEC-01-000558	CPNE-TW1-01-000343	CPNE-J13-01-000334	CPNE-CWL-01-000326	CPNE-AR3-01-000417	CPNE-LPC-01-000278	CPEC-E58-01-000703	CTRA-SWE-01-000797	CTRA-E15-01-000843	CTRA-E11-01-000843	CTRA-DLC-01-000801	CTRA-DEC-01-000801	CTRA-L2B-01-000325	CTRA-G97-01-000838	CTRA-G93-01-000839	CTRA-G74-01-000837	CTRA-G22-01-000845	CTRA-DUW-01-000079	CTRA-BTZ-01-000078	CTRA-BJA-01-000077	CTRA-AHA-01-000079	CTRA-434-01-000325	CMUR-NIG-01-000348	SNEG-ZXX-01-001448	PACA-UV7-01-001885	PACA-HAL-01-002684	CPRO-UWE-01-001700	WCHO-WSU-01-001152	WCHO-203-01-000679
cluster343 CABO-LLG-01-000509	CABO-S26-01-000414	CPSI-CAL-01-000554	CPSI-6BC-01-000439	CPSI-08D-01-000537	CPSI-02D-01-000540	CPSI-01D-01-000536	CFEL-FEC-01-000559	CCAV-GPI-01-000439	CPNE-LPC-01-000276	CPNE-TW1-01-000344	CPNE-J13-01-000335	CPNE-CWL-01-000327	CPNE-AR3-01-000416	CPEC-E58-01-000702	CMUR-NIG-01-000347	CTRA-BTZ-01-000077	CTRA-BJA-01-000076	CTRA-AHA-01-000078	CTRA-G97-01-000839	CTRA-G93-01-000840	CTRA-G74-01-000838	CTRA-G22-01-000846	CTRA-DUW-01-000078	CTRA-DLC-01-000802	CTRA-DEC-01-000802	CTRA-L2B-01-000324	CTRA-434-01-000324	CTRA-SWE-01-000798	CTRA-E15-01-000844	CTRA-E11-01-000844	PACA-UV7-01-001886	WCHO-WSU-01-001153	WCHO-203-01-000678	PACA-HAL-01-002683	CPRO-UWE-01-001701	SNEG-ZXX-01-001449
cluster344 CABO-LLG-01-000510	CABO-S26-01-000413	CPSI-CAL-01-000555	CPSI-6BC-01-000438	CPSI-08D-01-000538	CPSI-02D-01-000541	CPSI-01D-01-000537	CFEL-FEC-01-000560	CCAV-GPI-01-000438	CPEC-E58-01-000701	CPNE-LPC-01-000277	CPNE-TW1-01-000345	CPNE-AR3-01-000415	CPNE-J13-01-000336	CPNE-CWL-01-000328	CTRA-L2B-01-000323	CTRA-434-01-000323	CTRA-SWE-01-000799	CTRA-E15-01-000845	CTRA-E11-01-000845	CTRA-BTZ-01-000076	CTRA-BJA-01-000075	CTRA-AHA-01-000077	CMUR-NIG-01-000346	CTRA-G97-01-000840	CTRA-G93-01-000841	CTRA-G74-01-000839	CTRA-G22-01-000847	CTRA-DUW-01-000077	CTRA-DLC-01-000803	CTRA-DEC-01-000803	SNEG-ZXX-01-001122	PACA-UV7-01-000771	PACA-HAL-01-002634	WCHO-WSU-01-001160	CPRO-UWE-01-001706	WCHO-203-01-001273
cluster345 CABO-LLG-01-000511	CPSI-CAL-01-000556	CPSI-6BC-01-000437	CPSI-02D-01-000542	CPSI-01D-01-000538	CABO-S26-01-000412	CPSI-08D-01-000539	CCAV-GPI-01-000437	CFEL-FEC-01-000561	CPNE-CWL-01-000329	CPNE-LPC-01-000274	CPNE-AR3-01-000413	CPNE-TW1-01-000346	CPNE-J13-01-000337	CTRA-BJA-01-000074	CTRA-SWE-01-000800	CTRA-BTZ-01-000075	CTRA-AHA-01-000076	CTRA-L2B-01-000322	CTRA-DUW-01-000076	CTRA-434-01-000322	CTRA-DLC-01-000804	CTRA-DEC-01-000804	CTRA-G22-01-000848	CTRA-E15-01-000846	CTRA-E11-01-000846	CTRA-G97-01-000841	CTRA-G93-01-000842	CTRA-G74-01-000840	CMUR-NIG-01-000345	CPEC-E58-01-000700	PACA-UV7-01-000772	PACA-HAL-01-002633	SNEG-ZXX-01-001121	CPRO-UWE-01-001704	WCHO-WSU-01-001159	WCHO-203-01-000672
cluster346 CABO-LLG-01-000514	CABO-S26-01-000409	CPSI-CAL-01-000559	CPSI-6BC-01-000434	CPSI-08D-01-000542	CPSI-02D-01-000545	CPSI-01D-01-000541	CCAV-GPI-01-000434	CFEL-FEC-01-000564	CPNE-TW1-01-000348	CPNE-LPC-01-000272	CPNE-AR3-01-000411	CPNE-CWL-01-000330	CPNE-J13-01-000341	CPEC-E58-01-000697	CTRA-G97-01-000844	CTRA-G93-01-000845	CTRA-G74-01-000843	CTRA-G22-01-000851	CTRA-DUW-01-000073	CTRA-DLC-01-000806	CTRA-DEC-01-000806	CTRA-BJA-01-000071	CTRA-AHA-01-000073	CTRA-BTZ-01-000072	CMUR-NIG-01-000342	CTRA-L2B-01-000319	CTRA-434-01-000319	CTRA-SWE-01-000803	CTRA-E15-01-000849	CTRA-E11-01-000849	CPRO-UWE-01-000260	PACA-UV7-01-002062	PACA-HAL-01-000346	WCHO-WSU-01-000352	WCHO-203-01-001544	SNEG-ZXX-01-001865
cluster347 CABO-LLG-01-000516	CABO-S26-01-000407	CPSI-CAL-01-000561	CPSI-6BC-01-000432	CPSI-08D-01-000544	CPSI-01D-01-000543	CPSI-02D-01-000547	CCAV-GPI-01-000432	CFEL-FEC-01-000566	CPEC-E58-01-000695	CTRA-SWE-01-000805	CTRA-E15-01-000851	CTRA-E11-01-000851	CTRA-L2B-01-000317	CTRA-434-01-000317	CTRA-G97-01-000846	CTRA-G93-01-000847	CTRA-G74-01-000845	CTRA-G22-01-000853	CTRA-DUW-01-000071	CTRA-DLC-01-000808	CTRA-DEC-01-000808	CTRA-BTZ-01-000070	CTRA-AHA-01-000071	CTRA-BJA-01-000069	CPNE-LPC-01-000269	CPNE-TW1-01-000350	CPNE-J13-01-000343	CPNE-CWL-01-000332	CPNE-AR3-01-000409	CMUR-NIG-01-000340	CPRO-UWE-01-000258	SNEG-ZXX-01-001867	WCHO-WSU-01-001636	WCHO-203-01-000163	PACA-UV7-01-002578	PACA-HAL-01-002074
cluster348 CABO-LLG-01-000519	CABO-S26-01-000404	CPSI-CAL-01-000564	CPSI-6BC-01-000429	CPSI-08D-01-000547	CPSI-02D-01-000550	CPSI-01D-01-000546	CFEL-FEC-01-000569	CCAV-GPI-01-000429	CPEC-E58-01-000692	CPNE-LPC-01-000266	CPNE-TW1-01-000353	CPNE-J13-01-000346	CPNE-CWL-01-000335	CPNE-AR3-01-000406	CTRA-BJA-01-000067	CTRA-G97-01-000849	CTRA-G93-01-000850	CTRA-G74-01-000848	CTRA-G22-01-000856	CTRA-DUW-01-000068	CTRA-DLC-01-000811	CTRA-DEC-01-000811	CTRA-BTZ-01-000067	CTRA-AHA-01-000068	CTRA-SWE-01-000808	CTRA-E15-01-000854	CTRA-E11-01-000854	CTRA-L2B-01-000314	CTRA-434-01-000314	CMUR-NIG-01-000337	CPRO-UWE-01-000255	SNEG-ZXX-01-001870	PACA-HAL-01-002077	PACA-UV7-01-002575	WCHO-WSU-01-001639	WCHO-203-01-000160
cluster349 CPSI-CAL-01-000799	CPSI-6BC-01-000203	CPSI-08D-01-000771	CPSI-02D-01-000777	CPSI-01D-01-000773	CABO-S26-01-000193	CABO-LLG-01-000731	CCAV-GPI-01-000199	CFEL-FEC-01-000804	CPNE-LPC-01-000072	CPNE-TW1-01-000557	CPNE-CWL-01-000523	CPNE-J13-01-000536	CPNE-AR3-01-000208	CPEC-E58-01-000464	CTRA-L2B-01-000652	CTRA-434-01-000652	CTRA-G22-01-000502	CTRA-DUW-01-000423	CTRA-DLC-01-000463	CTRA-DEC-01-000463	CTRA-G97-01-000498	CTRA-G93-01-000497	CTRA-G74-01-000496	CTRA-SWE-01-000463	CTRA-E15-01-000501	CTRA-E11-01-000498	CTRA-BTZ-01-000413	CTRA-BJA-01-000406	CTRA-AHA-01-000434	CMUR-NIG-01-000688	PACA-UV7-01-000279	PACA-HAL-01-001682	CPRO-UWE-01-001804	WCHO-203-01-000074	WCHO-WSU-01-001732	SNEG-ZXX-01-002029
cluster350 CABO-LLG-01-000520	CABO-S26-01-000403	CPSI-CAL-01-000565	CPSI-6BC-01-000428	CPSI-08D-01-000548	CPSI-02D-01-000551	CPSI-01D-01-000547	CCAV-GPI-01-000428	CFEL-FEC-01-000571	CPNE-AR3-01-000404	CPNE-LPC-01-000264	CPNE-TW1-01-000355	CPNE-J13-01-000347	CPNE-CWL-01-000336	CPEC-E58-01-000691	CTRA-DLC-01-000812	CTRA-DEC-01-000812	CMUR-NIG-01-000335	CTRA-SWE-01-000809	CTRA-L2B-01-000313	CTRA-G97-01-000850	CTRA-G93-01-000851	CTRA-G74-01-000849	CTRA-G22-01-000857	CTRA-E15-01-000855	CTRA-E11-01-000855	CTRA-DUW-01-000067	CTRA-BTZ-01-000066	CTRA-BJA-01-000066	CTRA-AHA-01-000067	CTRA-434-01-000313	SNEG-ZXX-01-001875	PACA-UV7-01-002571	PACA-HAL-01-002080	CPRO-UWE-01-000252	WCHO-WSU-01-001642	WCHO-203-01-000156
cluster351 CABO-LLG-01-000523	CABO-S26-01-000399	CPSI-CAL-01-000569	CPSI-6BC-01-000424	CPSI-08D-01-000552	CPSI-02D-01-000555	CPSI-01D-01-000551	CFEL-FEC-01-000575	CCAV-GPI-01-000424	CPNE-TW1-01-000366	CPNE-J13-01-000357	CPNE-CWL-01-000346	CPNE-AR3-01-000393	CPEC-E58-01-000684	CPNE-LPC-01-000254	CTRA-SWE-01-000812	CTRA-E15-01-000859	CTRA-E11-01-000859	CTRA-L2B-01-000310	CTRA-434-01-000310	CTRA-G97-01-000854	CTRA-G93-01-000855	CTRA-G74-01-000853	CMUR-NIG-01-000332	CTRA-G22-01-000861	CTRA-BTZ-01-000063	CTRA-DUW-01-000064	CTRA-DLC-01-000815	CTRA-DEC-01-000815	CTRA-BJA-01-000063	CTRA-AHA-01-000064	PACA-HAL-01-002590	PACA-UV7-01-000814	SNEG-ZXX-01-001879	CPRO-UWE-01-000316	WCHO-203-01-001365	WCHO-WSU-01-000351
cluster352 CABO-LLG-01-000524	CABO-S26-01-000398	CPSI-CAL-01-000570	CPSI-6BC-01-000423	CPSI-02D-01-000556	CPSI-01D-01-000552	CPSI-08D-01-000553	CCAV-GPI-01-000423	CFEL-FEC-01-000576	CPNE-LPC-01-000253	CPEC-E58-01-000683	CPNE-TW1-01-000367	CPNE-AR3-01-000392	CPNE-J13-01-000358	CPNE-CWL-01-000347	CTRA-AHA-01-000063	CTRA-L2B-01-000309	CTRA-E11-01-000860	CTRA-DUW-01-000063	CTRA-DLC-01-000816	CTRA-DEC-01-000816	CTRA-BJA-01-000062	CTRA-434-01-000309	CTRA-G97-01-000855	CTRA-G93-01-000856	CTRA-G74-01-000854	CTRA-G22-01-000862	CTRA-BTZ-01-000062	CTRA-SWE-01-000813	CTRA-E15-01-000860	CMUR-NIG-01-000331	CPRO-UWE-01-001168	SNEG-ZXX-01-001585	PACA-UV7-01-001471	PACA-HAL-01-001802	WCHO-WSU-01-001308	WCHO-203-01-001373
cluster353 CABO-LLG-01-000535	CPSI-CAL-01-000584	CPSI-6BC-01-000411	CPSI-08D-01-000565	CPSI-02D-01-000568	CPSI-01D-01-000564	CCAV-GPI-01-000411	CFEL-FEC-01-000587	CABO-S26-01-000386	CPNE-TW1-01-000388	CPNE-LPC-01-000234	CPNE-J13-01-000376	CPNE-CWL-01-000365	CPNE-AR3-01-000371	CPEC-E58-01-000669	CTRA-DLC-01-000825	CTRA-DEC-01-000825	CTRA-SWE-01-000822	CTRA-L2B-01-000300	CTRA-G22-01-000871	CTRA-E15-01-000871	CTRA-E11-01-000870	CTRA-DUW-01-000054	CTRA-BJA-01-000054	CTRA-AHA-01-000054	CTRA-434-01-000300	CTRA-BTZ-01-000054	CTRA-G97-01-000864	CTRA-G93-01-000865	CTRA-G74-01-000863	CMUR-NIG-01-000322	CPRO-UWE-01-001094	WCHO-WSU-01-000966	WCHO-203-01-000865	PACA-UV7-01-001151	PACA-HAL-01-002749	SNEG-ZXX-01-001276
cluster354 CABO-LLG-01-000541	CABO-S26-01-000380	CPSI-CAL-01-000592	CPSI-6BC-01-000405	CPSI-08D-01-000571	CPSI-02D-01-000574	CPSI-01D-01-000570	CCAV-GPI-01-000405	CFEL-FEC-01-000593	CPNE-LPC-01-000229	CPEC-E58-01-000666	CPNE-TW1-01-000392	CPNE-J13-01-000380	CPNE-CWL-01-000369	CPNE-AR3-01-000366	CMUR-NIG-01-000316	CTRA-L2B-01-000294	CTRA-434-01-000294	CTRA-DLC-01-000831	CTRA-DEC-01-000831	CTRA-BTZ-01-000048	CTRA-BJA-01-000048	CTRA-AHA-01-000048	CTRA-G97-01-000870	CTRA-G93-01-000871	CTRA-G74-01-000869	CTRA-G22-01-000877	CTRA-DUW-01-000048	CTRA-SWE-01-000828	CTRA-E15-01-000877	CTRA-E11-01-000876	PACA-HAL-01-002745	PACA-UV7-01-001146	WCHO-WSU-01-000962	WCHO-203-01-000869	CPRO-UWE-01-001099	SNEG-ZXX-01-001280
cluster355 CABO-LLG-01-000544	CABO-S26-01-000377	CPSI-CAL-01-000595	CPSI-6BC-01-000402	CPSI-08D-01-000574	CPSI-02D-01-000577	CPSI-01D-01-000573	CFEL-FEC-01-000597	CCAV-GPI-01-000402	CPNE-TW1-01-000395	CPNE-J13-01-000383	CPNE-CWL-01-000372	CPNE-AR3-01-000363	CPNE-LPC-01-000226	CPEC-E58-01-000663	CMUR-NIG-01-000313	CTRA-SWE-01-000831	CTRA-L2B-01-000291	CTRA-G97-01-000873	CTRA-G93-01-000874	CTRA-G74-01-000872	CTRA-E15-01-000880	CTRA-E11-01-000879	CTRA-DUW-01-000045	CTRA-DLC-01-000834	CTRA-DEC-01-000834	CTRA-BTZ-01-000045	CTRA-BJA-01-000045	CTRA-AHA-01-000045	CTRA-434-01-000291	CTRA-G22-01-000880	PACA-UV7-01-001139	PACA-HAL-01-002737	SNEG-ZXX-01-001530	CPRO-UWE-01-001103	WCHO-WSU-01-000953	WCHO-203-01-000879
cluster356 CABO-LLG-01-000545	CABO-S26-01-000376	CPSI-CAL-01-000597	CPSI-6BC-01-000401	CPSI-08D-01-000575	CPSI-02D-01-000578	CPSI-01D-01-000574	CPNE-TW1-01-000396	CPNE-LPC-01-000225	CPNE-J13-01-000384	CPNE-CWL-01-000373	CPNE-AR3-01-000362	CPEC-E58-01-000662	CFEL-FEC-01-000598	CMUR-NIG-01-000312	CCAV-GPI-01-000401	CTRA-SWE-01-000832	CTRA-L2B-01-000290	CTRA-E15-01-000881	CTRA-E11-01-000880	CTRA-BTZ-01-000044	CTRA-BJA-01-000044	CTRA-AHA-01-000044	CTRA-434-01-000290	CTRA-G97-01-000874	CTRA-G93-01-000875	CTRA-G74-01-000873	CTRA-G22-01-000881	CTRA-DUW-01-000044	CTRA-DLC-01-000835	CTRA-DEC-01-000835	CPRO-UWE-01-001104	WCHO-WSU-01-000951	WCHO-203-01-000881	PACA-UV7-01-001137	PACA-HAL-01-002735	SNEG-ZXX-01-000945
cluster357 CABO-LLG-01-000547	CABO-S26-01-000374	CPSI-08D-01-000577	CCAV-GPI-01-000399	CPSI-CAL-01-000599	CPSI-6BC-01-000399	CPSI-02D-01-000580	CPSI-01D-01-000576	CFEL-FEC-01-000600	CPNE-LPC-01-000224	CPNE-TW1-01-000398	CPNE-J13-01-000386	CPNE-CWL-01-000375	CPNE-AR3-01-000360	CPEC-E58-01-000660	CTRA-BTZ-01-000042	CMUR-NIG-01-000310	CTRA-SWE-01-000834	CTRA-E15-01-000883	CTRA-E11-01-000882	CTRA-G97-01-000876	CTRA-G93-01-000877	CTRA-G74-01-000875	CTRA-G22-01-000883	CTRA-DUW-01-000042	CTRA-BJA-01-000042	CTRA-L2B-01-000288	CTRA-434-01-000288	CTRA-DLC-01-000837	CTRA-DEC-01-000837	CTRA-AHA-01-000042	SNEG-ZXX-01-000930	PACA-HAL-01-002729	PACA-UV7-01-001133	CPRO-UWE-01-001106	WCHO-WSU-01-000949	WCHO-203-01-000883
cluster358 CABO-LLG-01-000554	CABO-S26-01-000367	CPSI-6BC-01-000392	CPSI-CAL-01-000606	CPSI-08D-01-000584	CPSI-02D-01-000587	CPSI-01D-01-000583	CFEL-FEC-01-000607	CCAV-GPI-01-000391	CPNE-LPC-01-000215	CPNE-TW1-01-000406	CPNE-J13-01-000394	CPNE-AR3-01-000352	CPNE-CWL-01-000383	CMUR-NIG-01-000525	CPEC-E58-01-000653	CTRA-SWE-01-000622	CTRA-E15-01-000663	CTRA-E11-01-000660	CTRA-DLC-01-000619	CTRA-DEC-01-000619	CTRA-G97-01-000659	CTRA-G93-01-000660	CTRA-G74-01-000658	CTRA-G22-01-000666	CTRA-DUW-01-000262	CTRA-BTZ-01-000255	CTRA-BJA-01-000248	CTRA-AHA-01-000269	CTRA-L2B-01-000496	CTRA-434-01-000496	WCHO-WSU-01-000930	WCHO-203-01-000903	CPRO-UWE-01-000719	PACA-HAL-01-002517	PACA-UV7-01-000891	SNEG-ZXX-01-000939
cluster359 CABO-LLG-01-000558	CABO-S26-01-000364	CPSI-CAL-01-000612	CPSI-6BC-01-000386	CPSI-08D-01-000590	CPSI-02D-01-000593	CPSI-01D-01-000589	CFEL-FEC-01-000613	CCAV-GPI-01-000386	CPNE-TW1-01-000410	CPNE-J13-01-000397	CPNE-CWL-01-000386	CPNE-AR3-01-000349	CPNE-LPC-01-000212	CPEC-E58-01-000649	CMUR-NIG-01-000520	CTRA-L2B-01-000491	CTRA-434-01-000491	CTRA-G97-01-000664	CTRA-G93-01-000665	CTRA-G74-01-000663	CTRA-G22-01-000671	CTRA-DUW-01-000257	CTRA-DLC-01-000624	CTRA-DEC-01-000624	CTRA-BTZ-01-000250	CTRA-BJA-01-000243	CTRA-AHA-01-000264	CTRA-SWE-01-000627	CTRA-E15-01-000668	CTRA-E11-01-000665	WCHO-203-01-000904	WCHO-WSU-01-000929	PACA-UV7-01-001333	PACA-HAL-01-002399	SNEG-ZXX-01-000941	CPRO-UWE-01-000717
cluster360 CABO-LLG-01-000560	CABO-S26-01-000362	CPSI-CAL-01-000614	CPSI-6BC-01-000384	CPSI-08D-01-000592	CPSI-02D-01-000595	CPSI-01D-01-000591	CFEL-FEC-01-000615	CCAV-GPI-01-000384	CPEC-E58-01-000647	CPNE-TW1-01-000412	CPNE-J13-01-000399	CPNE-CWL-01-000388	CPNE-AR3-01-000347	CPNE-LPC-01-000210	CTRA-E11-01-000815	CTRA-DUW-01-000108	CTRA-DLC-01-000772	CTRA-DEC-01-000772	CTRA-G97-01-000811	CTRA-G93-01-000812	CTRA-G74-01-000810	CTRA-G22-01-000819	CTRA-BTZ-01-000106	CTRA-BJA-01-000104	CTRA-AHA-01-000110	CTRA-SWE-01-000770	CTRA-E15-01-000816	CTRA-L2B-01-000354	CTRA-434-01-000354	CMUR-NIG-01-000379	SNEG-ZXX-01-002289	WCHO-WSU-01-000042	WCHO-203-01-001458	CPRO-UWE-01-000088	PACA-HAL-01-000113	PACA-UV7-01-000246
cluster361 CABO-LLG-01-000564	CABO-S26-01-000358	CPSI-CAL-01-000619	CPSI-6BC-01-000379	CPSI-08D-01-000597	CPSI-02D-01-000600	CPSI-01D-01-000596	CFEL-FEC-01-000620	CCAV-GPI-01-000380	CPNE-LPC-01-000207	CPNE-J13-01-000404	CPNE-CWL-01-000393	CPNE-AR3-01-000343	CPNE-TW1-01-000418	CMUR-NIG-01-000376	CPEC-E58-01-000639	CTRA-E11-01-000819	CTRA-L2B-01-000350	CTRA-434-01-000350	CTRA-SWE-01-000774	CTRA-G97-01-000815	CTRA-G93-01-000816	CTRA-G22-01-000823	CTRA-E15-01-000820	CTRA-DUW-01-000104	CTRA-DLC-01-000776	CTRA-DEC-01-000776	CTRA-BTZ-01-000103	CTRA-BJA-01-000101	CTRA-AHA-01-000105	CTRA-G74-01-000814	WCHO-203-01-000439	WCHO-WSU-01-000626	PACA-HAL-01-002670	PACA-UV7-01-000736	SNEG-ZXX-01-001285	CPRO-UWE-01-001157
cluster362 CABO-LLG-01-000571	CABO-S26-01-000351	CPSI-6BC-01-000372	CPSI-08D-01-000604	CPSI-02D-01-000607	CPSI-01D-01-000603	CFEL-FEC-01-000627	CCAV-GPI-01-000373	CTRA-G97-01-000653	CTRA-G93-01-000654	CTRA-G74-01-000652	CTRA-G22-01-000659	CTRA-DUW-01-000268	CTRA-DLC-01-000613	CTRA-DEC-01-000613	CTRA-BTZ-01-000261	CTRA-AHA-01-000275	CTRA-L2B-01-000502	CTRA-434-01-000502	CTRA-SWE-01-000616	CTRA-E15-01-000656	CTRA-E11-01-000653	CTRA-BJA-01-000254	CMUR-NIG-01-000531	CPNE-TW1-01-000427	CPNE-LPC-01-000199	CPNE-J13-01-000411	CPNE-CWL-01-000400	CPNE-AR3-01-000335	CPSI-CAL-01-000626	CPEC-E58-01-000632	PACA-UV7-01-001467	PACA-HAL-01-001806	SNEG-ZXX-01-001581	CPRO-UWE-01-001163	WCHO-203-01-001376	WCHO-WSU-01-001305
cluster363 CABO-LLG-01-000574	CABO-S26-01-000348	CPSI-CAL-01-000629	CPSI-6BC-01-000369	CPSI-08D-01-000607	CPSI-02D-01-000610	CPSI-01D-01-000606	CCAV-GPI-01-000370	CFEL-FEC-01-000630	CPNE-TW1-01-000430	CPNE-CWL-01-000403	CPNE-AR3-01-000332	CPNE-LPC-01-000196	CPNE-J13-01-000414	CPEC-E58-01-000629	CMUR-NIG-01-000534	CTRA-BJA-01-000257	CTRA-SWE-01-000613	CTRA-L2B-01-000505	CTRA-G22-01-000656	CTRA-E15-01-000653	CTRA-E11-01-000650	CTRA-DUW-01-000271	CTRA-DLC-01-000610	CTRA-DEC-01-000610	CTRA-BTZ-01-000264	CTRA-AHA-01-000278	CTRA-434-01-000505	CTRA-G97-01-000650	CTRA-G93-01-000651	CTRA-G74-01-000649	WCHO-WSU-01-000350	WCHO-203-01-001364	PACA-UV7-01-000816	PACA-HAL-01-002588	CPRO-UWE-01-000314	SNEG-ZXX-01-001882
cluster364 CABO-LLG-01-000577	CABO-S26-01-000346	CPSI-CAL-01-000631	CPSI-6BC-01-000366	CPSI-08D-01-000610	CPSI-02D-01-000613	CPSI-01D-01-000609	CFEL-FEC-01-000633	CCAV-GPI-01-000367	CPEC-E58-01-000627	CPNE-LPC-01-000194	CPNE-TW1-01-000432	CPNE-CWL-01-000405	CPNE-AR3-01-000330	CPNE-J13-01-000416	CTRA-434-01-000507	CTRA-G97-01-000648	CTRA-G93-01-000649	CTRA-G74-01-000647	CTRA-G22-01-000654	CTRA-DUW-01-000273	CTRA-DLC-01-000608	CTRA-DEC-01-000608	CTRA-AHA-01-000280	CTRA-L2B-01-000507	CTRA-BTZ-01-000266	CTRA-SWE-01-000611	CTRA-E15-01-000651	CTRA-E11-01-000648	CTRA-BJA-01-000259	CMUR-NIG-01-000537	PACA-UV7-01-000818	PACA-HAL-01-002586	CPRO-UWE-01-000312	SNEG-ZXX-01-001884	WCHO-WSU-01-000348	WCHO-203-01-001362
cluster365 CABO-LLG-01-000578	CABO-S26-01-000345	CPSI-CAL-01-000632	CPSI-6BC-01-000365	CPSI-08D-01-000611	CPSI-02D-01-000614	CPSI-01D-01-000610	CCAV-GPI-01-000366	CFEL-FEC-01-000634	CMUR-NIG-01-000538	CPEC-E58-01-000626	CTRA-SWE-01-000610	CTRA-L2B-01-000508	CTRA-G97-01-000647	CTRA-G93-01-000648	CTRA-G74-01-000646	CTRA-G22-01-000653	CTRA-E15-01-000650	CTRA-E11-01-000647	CTRA-DUW-01-000274	CTRA-DLC-01-000607	CTRA-DEC-01-000607	CTRA-BTZ-01-000267	CTRA-BJA-01-000260	CTRA-AHA-01-000281	CTRA-434-01-000508	CPNE-TW1-01-000433	CPNE-LPC-01-000193	CPNE-J13-01-000417	CPNE-CWL-01-000406	CPNE-AR3-01-000329	CPRO-UWE-01-000311	WCHO-WSU-01-000347	WCHO-203-01-001361	PACA-UV7-01-000826	PACA-HAL-01-002577	SNEG-ZXX-01-001885
cluster366 CABO-LLG-01-000581	CABO-S26-01-000342	CPSI-CAL-01-000635	CPSI-6BC-01-000362	CPSI-08D-01-000614	CPSI-02D-01-000617	CPSI-01D-01-000613	CCAV-GPI-01-000363	CFEL-FEC-01-000637	CTRA-SWE-01-000607	CTRA-L2B-01-000511	CTRA-G97-01-000644	CTRA-G93-01-000645	CTRA-G74-01-000643	CTRA-G22-01-000650	CTRA-E15-01-000647	CTRA-E11-01-000644	CTRA-DUW-01-000277	CTRA-DLC-01-000604	CTRA-DEC-01-000604	CTRA-BTZ-01-000270	CTRA-BJA-01-000263	CTRA-AHA-01-000284	CTRA-434-01-000511	CPEC-E58-01-000621	CPNE-TW1-01-000436	CPNE-LPC-01-000187	CPNE-J13-01-000420	CPNE-CWL-01-000409	CPNE-AR3-01-000325	CMUR-NIG-01-000541	WCHO-WSU-01-000344	WCHO-203-01-001358	CPRO-UWE-01-000308	PACA-UV7-01-000823	PACA-HAL-01-002580	SNEG-ZXX-01-001890
cluster367 CABO-LLG-01-000585	CABO-S26-01-000339	CPSI-CAL-01-000639	CPSI-6BC-01-000358	CPSI-08D-01-000618	CPSI-02D-01-000621	CPSI-01D-01-000617	CFEL-FEC-01-000641	CCAV-GPI-01-000359	CPNE-LPC-01-000183	CPNE-TW1-01-000440	CPNE-J13-01-000424	CPNE-CWL-01-000413	CPNE-AR3-01-000321	CPEC-E58-01-000617	CTRA-L2B-01-000515	CTRA-434-01-000515	CTRA-DLC-01-000601	CTRA-DEC-01-000601	CTRA-G97-01-000640	CTRA-G93-01-000641	CTRA-G74-01-000639	CTRA-G22-01-000646	CTRA-DUW-01-000281	CTRA-BTZ-01-000274	CTRA-BJA-01-000267	CTRA-AHA-01-000288	CTRA-SWE-01-000603	CTRA-E15-01-000643	CTRA-E11-01-000640	CMUR-NIG-01-000545	CPRO-UWE-01-000300	PACA-UV7-01-000532	PACA-HAL-01-000497	WCHO-203-01-001682	WCHO-WSU-01-000267	SNEG-ZXX-01-001907
cluster368 CABO-LLG-01-000586	CABO-S26-01-000338	CPSI-CAL-01-000640	CPSI-6BC-01-000357	CPSI-08D-01-000619	CPSI-02D-01-000622	CPSI-01D-01-000618	CCAV-GPI-01-000358	CFEL-FEC-01-000642	CPNE-LPC-01-000182	CPNE-TW1-01-000441	CPNE-J13-01-000425	CPNE-CWL-01-000414	CPNE-AR3-01-000320	CPEC-E58-01-000616	CMUR-NIG-01-000546	CTRA-L2B-01-000516	CTRA-G97-01-000639	CTRA-G93-01-000640	CTRA-G74-01-000638	CTRA-G22-01-000645	CTRA-DUW-01-000282	CTRA-DLC-01-000600	CTRA-DEC-01-000600	CTRA-BTZ-01-000275	CTRA-BJA-01-000268	CTRA-AHA-01-000289	CTRA-434-01-000516	CTRA-SWE-01-000602	CTRA-E15-01-000642	CTRA-E11-01-000639	CPRO-UWE-01-000299	PACA-UV7-01-000531	PACA-HAL-01-000496	WCHO-203-01-001681	WCHO-WSU-01-000266	SNEG-ZXX-01-001908
cluster369 CABO-LLG-01-000587	CABO-S26-01-000337	CPSI-CAL-01-000641	CPSI-6BC-01-000356	CPSI-08D-01-000620	CPSI-02D-01-000623	CPSI-01D-01-000619	CCAV-GPI-01-000357	CFEL-FEC-01-000643	CPNE-TW1-01-000442	CPNE-J13-01-000426	CPNE-CWL-01-000415	CPNE-AR3-01-000319	CPNE-LPC-01-000181	CPEC-E58-01-000615	CTRA-L2B-01-000517	CTRA-434-01-000517	CTRA-DLC-01-000599	CTRA-DEC-01-000599	CTRA-SWE-01-000601	CTRA-G97-01-000638	CTRA-G93-01-000639	CTRA-G74-01-000637	CTRA-G22-01-000644	CTRA-E15-01-000641	CTRA-E11-01-000638	CTRA-DUW-01-000283	CTRA-BTZ-01-000276	CTRA-BJA-01-000269	CTRA-AHA-01-000290	CMUR-NIG-01-000547	WCHO-WSU-01-000265	WCHO-203-01-001680	SNEG-ZXX-01-001909	CPRO-UWE-01-000298	PACA-UV7-01-000530	PACA-HAL-01-000495
cluster370 CPEC-E58-01-000614	CABO-LLG-01-000588	CABO-S26-01-000336	CMUR-NIG-01-000548	CPSI-CAL-01-000642	CPSI-6BC-01-000355	CPSI-08D-01-000621	CPSI-02D-01-000624	CPSI-01D-01-000620	CTRA-SWE-01-000600	CTRA-E15-01-000640	CTRA-E11-01-000637	CTRA-L2B-01-000518	CTRA-G97-01-000637	CTRA-G93-01-000638	CTRA-G74-01-000636	CTRA-G22-01-000643	CTRA-DUW-01-000284	CTRA-DLC-01-000598	CTRA-DEC-01-000598	CTRA-BTZ-01-000277	CTRA-BJA-01-000270	CTRA-AHA-01-000291	CTRA-434-01-000518	CFEL-FEC-01-000644	CPNE-TW1-01-000443	CPNE-LPC-01-000180	CPNE-J13-01-000427	CPNE-CWL-01-000416	CPNE-AR3-01-000318	CCAV-GPI-01-000356	CPRO-UWE-01-000297	WCHO-WSU-01-000264	WCHO-203-01-001679	PACA-HAL-01-000494	PACA-UV7-01-000529	SNEG-ZXX-01-001910
cluster371 CABO-LLG-01-000591	CABO-S26-01-000333	CPSI-CAL-01-000644	CPSI-6BC-01-000352	CPSI-08D-01-000624	CPSI-02D-01-000627	CPSI-01D-01-000623	CCAV-GPI-01-000353	CFEL-FEC-01-000647	CPEC-E58-01-000612	CPNE-LPC-01-000177	CPNE-J13-01-000430	CPNE-CWL-01-000419	CPNE-AR3-01-000315	CPNE-TW1-01-000446	CTRA-DLC-01-000597	CTRA-DEC-01-000597	CTRA-G97-01-000636	CTRA-G93-01-000637	CTRA-G74-01-000635	CTRA-G22-01-000642	CTRA-DUW-01-000285	CTRA-BTZ-01-000278	CTRA-AHA-01-000292	CTRA-L2B-01-000519	CTRA-434-01-000519	CTRA-BJA-01-000271	CTRA-SWE-01-000599	CTRA-E15-01-000639	CTRA-E11-01-000636	CMUR-NIG-01-000549	SNEG-ZXX-01-001915	CPRO-UWE-01-000281	PACA-UV7-01-002548	PACA-HAL-01-002104	WCHO-WSU-01-000261	WCHO-203-01-001676
cluster372 CABO-LLG-01-000594	CABO-S26-01-000330	CPSI-CAL-01-000647	CPSI-6BC-01-000349	CPSI-08D-01-000627	CPSI-02D-01-000630	CPSI-01D-01-000626	CCAV-GPI-01-000350	CFEL-FEC-01-000650	CPEC-E58-01-000609	CMUR-NIG-01-000552	CTRA-G97-01-000633	CTRA-G93-01-000634	CTRA-G74-01-000632	CTRA-G22-01-000639	CTRA-DUW-01-000288	CTRA-DLC-01-000594	CTRA-DEC-01-000594	CTRA-BTZ-01-000281	CTRA-BJA-01-000274	CTRA-AHA-01-000295	CTRA-L2B-01-000522	CTRA-434-01-000522	CTRA-SWE-01-000596	CTRA-E15-01-000636	CTRA-E11-01-000633	CPNE-TW1-01-000449	CPNE-J13-01-000433	CPNE-CWL-01-000422	CPNE-AR3-01-000312	CPNE-LPC-01-000174	PACA-UV7-01-002213	PACA-HAL-01-001473	WCHO-WSU-01-000778	WCHO-203-01-001141	SNEG-ZXX-01-001927	CPRO-UWE-01-000275
cluster373 CABO-LLG-01-000596	CABO-S26-01-000328	CPSI-CAL-01-000649	CPSI-6BC-01-000347	CPSI-08D-01-000629	CPSI-02D-01-000632	CPSI-01D-01-000628	CCAV-GPI-01-000348	CFEL-FEC-01-000652	CPNE-LPC-01-000173	CPNE-TW1-01-000451	CPNE-J13-01-000435	CPNE-CWL-01-000424	CPNE-AR3-01-000310	CPEC-E58-01-000607	CMUR-NIG-01-000554	CTRA-L2B-01-000524	CTRA-434-01-000524	CTRA-G22-01-000637	CTRA-DUW-01-000290	CTRA-DLC-01-000592	CTRA-DEC-01-000592	CTRA-BTZ-01-000283	CTRA-G97-01-000631	CTRA-G93-01-000632	CTRA-G74-01-000630	CTRA-BJA-01-000276	CTRA-AHA-01-000297	CTRA-SWE-01-000594	CTRA-E15-01-000634	CTRA-E11-01-000631	WCHO-203-01-000327	WCHO-WSU-01-000433	PACA-UV7-01-000083	PACA-HAL-01-002213	SNEG-ZXX-01-001042	CPRO-UWE-01-001799
cluster374 CABO-LLG-01-000601	CABO-S26-01-000323	CPSI-CAL-01-000654	CPSI-6BC-01-000342	CPSI-08D-01-000634	CPSI-02D-01-000637	CPSI-01D-01-000633	CCAV-GPI-01-000343	CFEL-FEC-01-000656	CPNE-TW1-01-000061	CPNE-J13-01-000061	CPNE-AR3-01-000702	CPNE-CWL-01-000055	CPEC-E58-01-000601	CPNE-LPC-01-000554	CTRA-L2B-01-000527	CTRA-434-01-000527	CTRA-SWE-01-000591	CTRA-G22-01-000633	CTRA-E15-01-000630	CTRA-E11-01-000627	CTRA-DUW-01-000293	CTRA-DLC-01-000589	CTRA-DEC-01-000589	CTRA-BTZ-01-000286	CTRA-BJA-01-000279	CTRA-AHA-01-000300	CTRA-G97-01-000627	CTRA-G93-01-000628	CTRA-G74-01-000626	CMUR-NIG-01-000557	PACA-UV7-01-002306	PACA-HAL-01-000284	WCHO-WSU-01-000242	WCHO-203-01-001260	CPRO-UWE-01-000265	SNEG-ZXX-01-001930
cluster375 WCHO-WSU-01-000243	WCHO-203-01-001261	SNEG-ZXX-01-001942	PACA-UV7-01-002307	PACA-HAL-01-000285	CABO-LLG-01-000602	CABO-S26-01-000322	CPSI-CAL-01-000655	CPSI-6BC-01-000341	CPSI-08D-01-000635	CPSI-02D-01-000638	CPSI-01D-01-000634	CCAV-GPI-01-000342	CFEL-FEC-01-000657	CPNE-LPC-01-000555	CPNE-J13-01-000060	CPNE-CWL-01-000054	CPNE-AR3-01-000703	CPNE-TW1-01-000060	CPEC-E58-01-000600	CTRA-SWE-01-000590	CTRA-E15-01-000629	CTRA-E11-01-000626	CTRA-L2B-01-000528	CTRA-G22-01-000632	CTRA-DUW-01-000294	CTRA-BTZ-01-000287	CTRA-BJA-01-000280	CTRA-AHA-01-000301	CTRA-434-01-000528	CTRA-G97-01-000626	CTRA-G93-01-000627	CTRA-G74-01-000625	CTRA-DLC-01-000588	CTRA-DEC-01-000588	CMUR-NIG-01-000558	CPRO-UWE-01-000266
cluster376 CABO-LLG-01-000603	CABO-S26-01-000321	CPSI-CAL-01-000656	CPSI-6BC-01-000340	CPSI-08D-01-000636	CPSI-02D-01-000639	CPSI-01D-01-000635	CCAV-GPI-01-000341	CFEL-FEC-01-000658	CPNE-TW1-01-000059	CPNE-LPC-01-000556	CPNE-J13-01-000059	CPNE-CWL-01-000053	CPNE-AR3-01-000704	CPEC-E58-01-000599	CMUR-NIG-01-000559	CTRA-SWE-01-000589	CTRA-L2B-01-000529	CTRA-G97-01-000625	CTRA-G93-01-000626	CTRA-G74-01-000624	CTRA-G22-01-000631	CTRA-E15-01-000628	CTRA-E11-01-000625	CTRA-DUW-01-000295	CTRA-DLC-01-000587	CTRA-DEC-01-000587	CTRA-BTZ-01-000288	CTRA-AHA-01-000302	CTRA-434-01-000529	CTRA-BJA-01-000281	WCHO-WSU-01-000244	WCHO-203-01-001262	SNEG-ZXX-01-001943	CPRO-UWE-01-000267	PACA-UV7-01-002308	PACA-HAL-01-000286
cluster377 CABO-LLG-01-000608	CABO-S26-01-000316	CPSI-CAL-01-000661	CPSI-6BC-01-000335	CPSI-08D-01-000641	CPSI-02D-01-000644	CPSI-01D-01-000640	CCAV-GPI-01-000336	CFEL-FEC-01-000663	CPNE-LPC-01-000562	CPNE-TW1-01-000054	CPNE-J13-01-000054	CPNE-CWL-01-000048	CPNE-AR3-01-000709	CPEC-E58-01-000594	CMUR-NIG-01-000564	CTRA-SWE-01-000584	CTRA-E15-01-000623	CTRA-E11-01-000620	CTRA-434-01-000534	CTRA-G97-01-000620	CTRA-G93-01-000621	CTRA-G74-01-000619	CTRA-G22-01-000626	CTRA-DUW-01-000300	CTRA-DLC-01-000582	CTRA-DEC-01-000582	CTRA-BTZ-01-000293	CTRA-BJA-01-000286	CTRA-AHA-01-000307	CTRA-L2B-01-000534	WCHO-WSU-01-000249	WCHO-203-01-001664	CPRO-UWE-01-000273	PACA-UV7-01-002319	PACA-HAL-01-000295	SNEG-ZXX-01-001947
cluster378 CABO-LLG-01-000609	CABO-S26-01-000315	CPSI-CAL-01-000662	CPSI-08D-01-000642	CPSI-02D-01-000645	CPSI-01D-01-000641	CPSI-6BC-01-000334	CCAV-GPI-01-000335	CFEL-FEC-01-000664	CTRA-DLC-01-000581	CTRA-DEC-01-000581	CTRA-G97-01-000619	CTRA-G93-01-000620	CTRA-G74-01-000618	CTRA-G22-01-000625	CTRA-DUW-01-000301	CTRA-BJA-01-000287	CTRA-AHA-01-000308	CTRA-L2B-01-000535	CTRA-434-01-000535	CTRA-BTZ-01-000294	CTRA-E15-01-000622	CTRA-E11-01-000619	CTRA-SWE-01-000583	CPNE-TW1-01-000053	CPNE-LPC-01-000563	CPNE-J13-01-000053	CPNE-CWL-01-000047	CPNE-AR3-01-000710	CMUR-NIG-01-000565	CPEC-E58-01-000593	WCHO-WSU-01-000248	WCHO-203-01-001663	CPRO-UWE-01-000272	SNEG-ZXX-01-001946	PACA-UV7-01-002318	PACA-HAL-01-000294
cluster379 CABO-LLG-01-000610	CABO-S26-01-000314	CPSI-CAL-01-000663	CPSI-6BC-01-000333	CPSI-08D-01-000643	CPSI-02D-01-000646	CPSI-01D-01-000642	CCAV-GPI-01-000334	CFEL-FEC-01-000665	CPNE-LPC-01-000565	CPNE-TW1-01-000052	CPNE-J13-01-000052	CPNE-CWL-01-000046	CPNE-AR3-01-000711	CTRA-G97-01-000618	CTRA-G93-01-000619	CTRA-G74-01-000617	CTRA-G22-01-000624	CTRA-DUW-01-000302	CTRA-DLC-01-000580	CTRA-DEC-01-000580	CTRA-AHA-01-000309	CTRA-E15-01-000621	CTRA-E11-01-000618	CMUR-NIG-01-000566	CPEC-E58-01-000592	CTRA-L2B-01-000536	CTRA-BTZ-01-000295	CTRA-BJA-01-000288	CTRA-434-01-000536	CTRA-SWE-01-000582	PACA-UV7-01-002317	CPRO-UWE-01-000271	PACA-HAL-01-000293	WCHO-203-01-001662	WCHO-WSU-01-000247	SNEG-ZXX-01-001945
cluster380 CABO-LLG-01-000616	CPSI-CAL-01-000669	CPSI-6BC-01-000327	CPSI-08D-01-000649	CPSI-02D-01-000652	CPSI-01D-01-000648	CFEL-FEC-01-000671	CCAV-GPI-01-000324	CABO-S26-01-000308	CPNE-TW1-01-000042	CPNE-LPC-01-000576	CPNE-J13-01-000040	CPNE-CWL-01-000033	CPNE-AR3-01-000724	CTRA-SWE-01-000545	CTRA-L2B-01-000572	CTRA-G97-01-000581	CTRA-G93-01-000582	CTRA-G74-01-000580	CTRA-E15-01-000583	CTRA-E11-01-000580	CTRA-DUW-01-000340	CTRA-DLC-01-000543	CTRA-DEC-01-000543	CTRA-BTZ-01-000332	CTRA-BJA-01-000325	CTRA-AHA-01-000348	CTRA-434-01-000572	CMUR-NIG-01-000606	CTRA-G22-01-000586	CPEC-E58-01-000590	WCHO-WSU-01-001396	WCHO-203-01-001185	CPRO-UWE-01-000476	PACA-UV7-01-000370	PACA-HAL-01-001221	SNEG-ZXX-01-001813
cluster381 CABO-LLG-01-000623	CABO-S26-01-000302	CPSI-CAL-01-000676	CPSI-6BC-01-000320	CPSI-08D-01-000656	CPSI-02D-01-000659	CPSI-01D-01-000655	CCAV-GPI-01-000318	CFEL-FEC-01-000679	CPNE-LPC-01-000583	CPNE-TW1-01-000035	CPNE-J13-01-000033	CPNE-CWL-01-000026	CPNE-AR3-01-000732	CPEC-E58-01-000583	CTRA-L2B-01-000579	CTRA-G97-01-000574	CTRA-G93-01-000575	CTRA-G74-01-000573	CTRA-G22-01-000579	CTRA-DUW-01-000346	CTRA-DLC-01-000537	CTRA-DEC-01-000537	CTRA-BTZ-01-000339	CTRA-BJA-01-000332	CTRA-AHA-01-000355	CTRA-434-01-000579	CTRA-SWE-01-000538	CTRA-E15-01-000576	CTRA-E11-01-000573	CMUR-NIG-01-000611	WCHO-WSU-01-001406	WCHO-203-01-001195	CPRO-UWE-01-000467	PACA-UV7-01-000332	PACA-HAL-01-000984	SNEG-ZXX-01-000325
cluster382 CABO-LLG-01-000624	CPSI-CAL-01-000677	CPSI-6BC-01-000319	CPSI-08D-01-000657	CPSI-02D-01-000660	CPSI-01D-01-000656	CFEL-FEC-01-000680	CCAV-GPI-01-000317	CABO-S26-01-000301	CPNE-TW1-01-000034	CPNE-LPC-01-000584	CPNE-J13-01-000032	CPNE-CWL-01-000025	CPNE-AR3-01-000733	CTRA-DLC-01-000536	CTRA-DEC-01-000536	CPEC-E58-01-000582	CTRA-SWE-01-000537	CTRA-L2B-01-000580	CTRA-G97-01-000573	CTRA-G93-01-000574	CTRA-G74-01-000572	CTRA-G22-01-000578	CTRA-E15-01-000575	CTRA-E11-01-000572	CTRA-DUW-01-000347	CTRA-BTZ-01-000340	CTRA-BJA-01-000333	CTRA-AHA-01-000356	CTRA-434-01-000580	CMUR-NIG-01-000612	SNEG-ZXX-01-000326	PACA-UV7-01-000331	PACA-HAL-01-000983	CPRO-UWE-01-000466	WCHO-WSU-01-001408	WCHO-203-01-001319
cluster383 CABO-LLG-01-000628	CABO-S26-01-000297	CPSI-CAL-01-000681	CPSI-6BC-01-000315	CPSI-08D-01-000661	CPSI-02D-01-000665	CPSI-01D-01-000661	CCAV-GPI-01-000312	CFEL-FEC-01-000685	CPEC-E58-01-000577	CPNE-LPC-01-000592	CTRA-L2B-01-000584	CTRA-434-01-000584	CTRA-G97-01-000569	CTRA-G93-01-000570	CTRA-G74-01-000568	CTRA-G22-01-000574	CTRA-DUW-01-000351	CTRA-DLC-01-000532	CTRA-DEC-01-000532	CTRA-BTZ-01-000344	CTRA-BJA-01-000337	CTRA-AHA-01-000360	CTRA-SWE-01-000533	CTRA-E15-01-000571	CTRA-E11-01-000568	CPNE-TW1-01-000028	CPNE-J13-01-000026	CPNE-CWL-01-000019	CPNE-AR3-01-000739	CMUR-NIG-01-000617	PACA-UV7-01-002480	PACA-HAL-01-002175	WCHO-203-01-001311	CPRO-UWE-01-000458	WCHO-WSU-01-001416	SNEG-ZXX-01-000333
cluster384 CABO-LLG-01-000631	CABO-S26-01-000294	CPSI-CAL-01-000684	CPSI-6BC-01-000312	CPSI-08D-01-000664	CPSI-02D-01-000668	CPSI-01D-01-000664	CFEL-FEC-01-000688	CCAV-GPI-01-000309	CTRA-L2B-01-000587	CTRA-434-01-000587	CTRA-G97-01-000566	CTRA-G93-01-000567	CTRA-G74-01-000565	CTRA-G22-01-000571	CTRA-DUW-01-000354	CTRA-DLC-01-000529	CTRA-DEC-01-000529	CTRA-BTZ-01-000347	CTRA-BJA-01-000340	CTRA-AHA-01-000363	CMUR-NIG-01-000620	CTRA-SWE-01-000530	CTRA-E15-01-000568	CTRA-E11-01-000565	CPNE-TW1-01-000025	CPNE-LPC-01-000595	CPNE-J13-01-000023	CPNE-CWL-01-000016	CPNE-AR3-01-000742	CPEC-E58-01-000574	WCHO-WSU-01-001144	WCHO-203-01-000688	CPRO-UWE-01-000609	PACA-UV7-01-000865	PACA-HAL-01-002541	SNEG-ZXX-01-001484
cluster385 CABO-LLG-01-000632	CABO-S26-01-000293	CPSI-CAL-01-000685	CPSI-6BC-01-000311	CPSI-08D-01-000665	CPSI-02D-01-000669	CPSI-01D-01-000665	CFEL-FEC-01-000689	CCAV-GPI-01-000308	CPNE-LPC-01-000596	CPNE-TW1-01-000024	CPNE-J13-01-000022	CPNE-CWL-01-000015	CPNE-AR3-01-000743	CPEC-E58-01-000573	CTRA-SWE-01-000529	CTRA-E15-01-000567	CTRA-E11-01-000564	CTRA-G97-01-000565	CTRA-G93-01-000566	CTRA-G74-01-000564	CTRA-G22-01-000570	CTRA-BJA-01-000341	CTRA-AHA-01-000364	CTRA-434-01-000588	CTRA-BTZ-01-000348	CTRA-L2B-01-000588	CTRA-DUW-01-000355	CTRA-DLC-01-000528	CTRA-DEC-01-000528	CMUR-NIG-01-000621	PACA-UV7-01-000864	PACA-HAL-01-002542	SNEG-ZXX-01-001485	CPRO-UWE-01-000608	WCHO-WSU-01-001145	WCHO-203-01-000686
cluster386 WCHO-WSU-01-000567	WCHO-203-01-000972	CABO-LLG-01-000678	CABO-S26-01-000245	CPSI-6BC-01-000255	CPSI-08D-01-000719	CPSI-01D-01-000721	CPSI-CAL-01-000745	CPSI-02D-01-000725	CFEL-FEC-01-000751	CCAV-GPI-01-000253	CPNE-J13-01-000482	CPNE-CWL-01-000469	CPNE-AR3-01-000264	CPNE-LPC-01-000124	CPNE-TW1-01-000502	CPEC-E58-01-000517	CTRA-G97-01-000529	CTRA-G93-01-000529	CTRA-G74-01-000528	CTRA-G22-01-000534	CTRA-DUW-01-000392	CTRA-DLC-01-000494	CTRA-DEC-01-000494	CTRA-SWE-01-000494	CTRA-L2B-01-000621	CTRA-E15-01-000532	CTRA-E11-01-000529	CTRA-BTZ-01-000382	CTRA-BJA-01-000375	CTRA-AHA-01-000403	CTRA-434-01-000621	CMUR-NIG-01-000655	PACA-UV7-01-000720	PACA-HAL-01-000685	CPRO-UWE-01-000584	SNEG-ZXX-01-000856
cluster387 CABO-LLG-01-000633	CABO-S26-01-000292	CPSI-CAL-01-000686	CPSI-6BC-01-000310	CPSI-08D-01-000666	CPSI-02D-01-000670	CPSI-01D-01-000666	CFEL-FEC-01-000690	CCAV-GPI-01-000307	CPNE-J13-01-000021	CPNE-CWL-01-000014	CPNE-TW1-01-000023	CPNE-AR3-01-000744	CPNE-LPC-01-000597	CPEC-E58-01-000572	CMUR-NIG-01-000622	CTRA-L2B-01-000589	CTRA-434-01-000589	CTRA-BJA-01-000342	CTRA-AHA-01-000365	CTRA-SWE-01-000528	CTRA-E15-01-000566	CTRA-E11-01-000563	CTRA-BTZ-01-000349	CTRA-G97-01-000564	CTRA-G93-01-000565	CTRA-G74-01-000563	CTRA-G22-01-000569	CTRA-DUW-01-000356	CTRA-DLC-01-000527	CTRA-DEC-01-000527	WCHO-WSU-01-001146	WCHO-203-01-000685	CPRO-UWE-01-000606	PACA-UV7-01-000863	PACA-HAL-01-002543	SNEG-ZXX-01-001486
cluster388 CABO-LLG-01-000636	CABO-S26-01-000289	CPSI-CAL-01-000689	CPSI-6BC-01-000307	CPSI-08D-01-000669	CPSI-02D-01-000673	CPSI-01D-01-000669	CFEL-FEC-01-000694	CCAV-GPI-01-000303	CPEC-E58-01-000569	CPNE-LPC-01-000626	CPNE-J13-01-001058	CPNE-TW1-01-001100	CPNE-AR3-01-000771	CPNE-CWL-01-001041	CTRA-SWE-01-000553	CTRA-E15-01-000591	CTRA-E11-01-000588	CTRA-L2B-01-000564	CTRA-434-01-000564	CTRA-G97-01-000589	CTRA-G93-01-000590	CTRA-G74-01-000588	CTRA-BTZ-01-000324	CTRA-BJA-01-000317	CTRA-G22-01-000594	CTRA-DUW-01-000333	CTRA-DLC-01-000550	CTRA-DEC-01-000550	CTRA-AHA-01-000340	CMUR-NIG-01-000598	CPRO-UWE-01-000800	WCHO-203-01-000698	WCHO-WSU-01-001134	SNEG-ZXX-01-001491	PACA-UV7-01-001859	PACA-HAL-01-002711
cluster389 CABO-LLG-01-000637	CABO-S26-01-000288	CPSI-CAL-01-000690	CPSI-6BC-01-000306	CPSI-02D-01-000674	CPSI-01D-01-000670	CPSI-08D-01-000670	CFEL-FEC-01-000695	CCAV-GPI-01-000302	CPNE-TW1-01-001099	CPNE-LPC-01-000627	CPNE-J13-01-001057	CPNE-CWL-01-001040	CPNE-AR3-01-000772	CPEC-E58-01-000568	CMUR-NIG-01-000599	CTRA-G97-01-000588	CTRA-G93-01-000589	CTRA-G74-01-000587	CTRA-BTZ-01-000325	CTRA-BJA-01-000318	CTRA-AHA-01-000341	CTRA-G22-01-000593	CTRA-L2B-01-000565	CTRA-434-01-000565	CTRA-DUW-01-000334	CTRA-DLC-01-000549	CTRA-DEC-01-000549	CTRA-SWE-01-000552	CTRA-E15-01-000590	CTRA-E11-01-000587	CPRO-UWE-01-000620	SNEG-ZXX-01-001492	PACA-HAL-01-001015	PACA-UV7-01-001777	WCHO-203-01-000697	WCHO-WSU-01-001135
cluster390 CABO-LLG-01-000641	CABO-S26-01-000284	CPSI-CAL-01-000694	CPSI-6BC-01-000302	CPSI-08D-01-000674	CPSI-02D-01-000678	CPSI-01D-01-000674	CCAV-GPI-01-000298	CFEL-FEC-01-000699	CMUR-NIG-01-000625	CTRA-L2B-01-000592	CTRA-G97-01-000561	CTRA-G93-01-000562	CTRA-G74-01-000560	CTRA-G22-01-000566	CTRA-DUW-01-000360	CTRA-DLC-01-000524	CTRA-DEC-01-000524	CTRA-AHA-01-000368	CTRA-434-01-000592	CTRA-SWE-01-000525	CTRA-E15-01-000563	CTRA-E11-01-000560	CTRA-BJA-01-000345	CTRA-BTZ-01-000352	CPEC-E58-01-000563	CPNE-TW1-01-001095	CPNE-J13-01-001054	CPNE-CWL-01-001037	CPNE-AR3-01-000776	CPNE-LPC-01-000631	PACA-UV7-01-000564	PACA-HAL-01-000530	CPRO-UWE-01-000394	WCHO-WSU-01-001488	WCHO-203-01-001561	SNEG-ZXX-01-000236
cluster391 CABO-LLG-01-000642	CABO-S26-01-000283	CPSI-CAL-01-000695	CPSI-6BC-01-000301	CPSI-08D-01-000675	CPSI-02D-01-000679	CPSI-01D-01-000675	CFEL-FEC-01-000700	CCAV-GPI-01-000297	CPNE-LPC-01-000632	CPNE-TW1-01-001094	CPNE-J13-01-001053	CPNE-CWL-01-001036	CPNE-AR3-01-000777	CPEC-E58-01-000562	CMUR-NIG-01-000626	CTRA-G97-01-000560	CTRA-G93-01-000561	CTRA-G74-01-000559	CTRA-G22-01-000565	CTRA-DUW-01-000361	CTRA-DLC-01-000523	CTRA-DEC-01-000523	CTRA-SWE-01-000524	CTRA-L2B-01-000593	CTRA-E15-01-000562	CTRA-E11-01-000559	CTRA-434-01-000593	CTRA-BTZ-01-000353	CTRA-BJA-01-000346	CTRA-AHA-01-000369	PACA-UV7-01-000565	PACA-HAL-01-000531	CPRO-UWE-01-000395	WCHO-WSU-01-001487	WCHO-203-01-001560	SNEG-ZXX-01-000237
cluster392 CABO-LLG-01-000643	CABO-S26-01-000282	CPSI-6BC-01-000300	CPSI-CAL-01-000696	CPSI-08D-01-000676	CPSI-02D-01-000680	CPSI-01D-01-000676	CFEL-FEC-01-000701	CCAV-GPI-01-000296	CPNE-LPC-01-000633	CPNE-TW1-01-001093	CPNE-J13-01-001052	CPNE-CWL-01-001035	CPNE-AR3-01-000778	CPEC-E58-01-000561	CMUR-NIG-01-000627	CTRA-G97-01-000559	CTRA-G93-01-000560	CTRA-G74-01-000558	CTRA-G22-01-000564	CTRA-DUW-01-000362	CTRA-DLC-01-000522	CTRA-DEC-01-000522	CTRA-L2B-01-000594	CTRA-434-01-000594	CTRA-AHA-01-000370	CTRA-SWE-01-000523	CTRA-E15-01-000561	CTRA-E11-01-000558	CTRA-BJA-01-000347	CTRA-BTZ-01-000354	CPRO-UWE-01-001117	PACA-UV7-01-001350	PACA-HAL-01-002415	WCHO-203-01-000893	WCHO-WSU-01-000939	SNEG-ZXX-01-001230
cluster393 CABO-LLG-01-000646	CABO-S26-01-000276	CPSI-CAL-01-000702	CPSI-6BC-01-000294	CPSI-08D-01-000682	CPSI-02D-01-000686	CPSI-01D-01-000682	CFEL-FEC-01-000707	CCAV-GPI-01-000290	CPNE-TW1-01-001108	CPNE-J13-01-001064	CPNE-CWL-01-001047	CPNE-AR3-01-000766	CPNE-LPC-01-000620	CTRA-DLC-01-000868	CTRA-DEC-01-000868	CTRA-SWE-01-000865	CTRA-L2B-01-000256	CTRA-G97-01-000910	CTRA-G93-01-000911	CTRA-G74-01-000909	CTRA-G22-01-000917	CTRA-E15-01-000917	CTRA-E11-01-000915	CTRA-DUW-01-000009	CTRA-BTZ-01-000009	CTRA-BJA-01-000009	CTRA-AHA-01-000009	CTRA-434-01-000256	CMUR-NIG-01-000276	CPEC-E58-01-000557	WCHO-WSU-01-000744	WCHO-203-01-001106	PACA-UV7-01-000966	PACA-HAL-01-001408	CPRO-UWE-01-000679	SNEG-ZXX-01-001232
cluster394 CABO-LLG-01-000647	CABO-S26-01-000275	CPSI-CAL-01-000703	CPSI-6BC-01-000293	CPSI-08D-01-000683	CPSI-02D-01-000687	CPSI-01D-01-000683	CCAV-GPI-01-000288	CFEL-FEC-01-000708	CPNE-LPC-01-000621	CPNE-TW1-01-001106	CPNE-J13-01-001063	CPNE-CWL-01-001046	CPNE-AR3-01-000767	CPEC-E58-01-000556	CMUR-NIG-01-000275	CTRA-DLC-01-000869	CTRA-DEC-01-000869	CTRA-SWE-01-000866	CTRA-G97-01-000911	CTRA-G93-01-000912	CTRA-G74-01-000910	CTRA-G22-01-000918	CTRA-E15-01-000918	CTRA-DUW-01-000008	CTRA-BTZ-01-000008	CTRA-BJA-01-000008	CTRA-AHA-01-000008	CTRA-L2B-01-000255	CTRA-E11-01-000916	CTRA-434-01-000255	WCHO-WSU-01-000743	WCHO-203-01-001105	CPRO-UWE-01-000678	SNEG-ZXX-01-001233	PACA-UV7-01-000965	PACA-HAL-01-001407
cluster395 CABO-LLG-01-000651	CABO-S26-01-000271	CPSI-CAL-01-000707	CPSI-08D-01-000687	CPSI-01D-01-000687	CPSI-02D-01-000691	CPSI-6BC-01-000289	CCAV-GPI-01-000284	CFEL-FEC-01-000713	CPNE-TW1-01-000004	CPNE-CWL-01-000003	CPNE-AR3-01-000756	CPNE-LPC-01-000609	CPNE-J13-01-000003	CTRA-L2B-01-000251	CTRA-E11-01-000921	CTRA-434-01-000251	CTRA-AHA-01-000004	CTRA-SWE-01-000870	CTRA-G97-01-000915	CTRA-G93-01-000916	CTRA-G22-01-000922	CTRA-E15-01-000922	CTRA-DUW-01-000004	CTRA-DLC-01-000873	CTRA-DEC-01-000873	CTRA-BJA-01-000004	CMUR-NIG-01-000271	CTRA-G74-01-000914	CTRA-BTZ-01-000004	CPEC-E58-01-000551	CPRO-UWE-01-000668	PACA-UV7-01-001464	PACA-HAL-01-001809	WCHO-WSU-01-000726	WCHO-203-01-001094	SNEG-ZXX-01-001252
cluster396 CABO-LLG-01-000670	CABO-S26-01-000252	CPSI-CAL-01-000736	CPSI-6BC-01-000264	CPSI-08D-01-000710	CPSI-02D-01-000716	CPSI-01D-01-000712	CFEL-FEC-01-000742	CCAV-GPI-01-000262	CMUR-NIG-01-000650	CTRA-L2B-01-000615	CTRA-434-01-000615	CTRA-G97-01-000535	CTRA-G93-01-000535	CTRA-G74-01-000534	CTRA-SWE-01-000500	CTRA-E15-01-000537	CTRA-E11-01-000534	CTRA-BTZ-01-000376	CTRA-BJA-01-000369	CTRA-DUW-01-000386	CTRA-DLC-01-000499	CTRA-DEC-01-000499	CTRA-AHA-01-000397	CTRA-G22-01-000540	CPNE-TW1-01-000494	CPNE-AR3-01-000272	CPNE-J13-01-000473	CPNE-CWL-01-000460	CPNE-LPC-01-000134	CPEC-E58-01-000526	SNEG-ZXX-01-001673	WCHO-WSU-01-001213	WCHO-203-01-000586	PACA-HAL-01-002359	PACA-UV7-01-001294	CPRO-UWE-01-001765
cluster397 CABO-LLG-01-000671	CABO-S26-01-000251	CPSI-CAL-01-000737	CPSI-6BC-01-000263	CPSI-08D-01-000711	CPSI-02D-01-000717	CPSI-01D-01-000713	CFEL-FEC-01-000743	CCAV-GPI-01-000261	CPEC-E58-01-000525	CPNE-LPC-01-000133	CPNE-TW1-01-000495	CPNE-J13-01-000474	CPNE-CWL-01-000461	CPNE-AR3-01-000271	CTRA-L2B-01-000616	CTRA-434-01-000616	CTRA-BJA-01-000370	CTRA-G97-01-000534	CTRA-G93-01-000534	CTRA-G74-01-000533	CTRA-G22-01-000539	CTRA-DUW-01-000387	CTRA-DLC-01-000498	CTRA-DEC-01-000498	CTRA-BTZ-01-000377	CTRA-AHA-01-000398	CTRA-SWE-01-000499	CTRA-E15-01-000536	CTRA-E11-01-000533	CMUR-NIG-01-000651	WCHO-203-01-000587	SNEG-ZXX-01-001674	PACA-UV7-01-001296	PACA-HAL-01-002361	WCHO-WSU-01-001214	CPRO-UWE-01-001766
cluster398 CABO-LLG-01-000684	CABO-S26-01-000239	CPSI-CAL-01-000752	CPSI-6BC-01-000249	CPSI-08D-01-000725	CPSI-02D-01-000731	CPSI-01D-01-000727	CFEL-FEC-01-000756	CCAV-GPI-01-000246	CTRA-DLC-01-000488	CTRA-DEC-01-000488	CTRA-SWE-01-000488	CTRA-E15-01-000526	CTRA-E11-01-000523	CTRA-L2B-01-000627	CTRA-434-01-000627	CTRA-G97-01-000523	CTRA-G93-01-000523	CTRA-G74-01-000522	CTRA-G22-01-000528	CTRA-DUW-01-000398	CTRA-BTZ-01-000388	CTRA-BJA-01-000381	CTRA-AHA-01-000409	CMUR-NIG-01-000661	CPNE-LPC-01-000117	CPNE-TW1-01-000510	CPNE-J13-01-000490	CPNE-CWL-01-000477	CPNE-AR3-01-000256	CPEC-E58-01-000512	PACA-UV7-01-002558	PACA-HAL-01-002094	WCHO-WSU-01-000753	WCHO-203-01-001115	CPRO-UWE-01-000684	SNEG-ZXX-01-001345
cluster399 CABO-LLG-01-000686	CABO-S26-01-000237	CPSI-CAL-01-000754	CPSI-6BC-01-000247	CPSI-08D-01-000727	CPSI-02D-01-000733	CPSI-01D-01-000729	CCAV-GPI-01-000244	CPNE-TW1-01-000512	CPNE-LPC-01-000115	CPNE-J13-01-000492	CPNE-CWL-01-000479	CPNE-AR3-01-000254	CPEC-E58-01-000510	CFEL-FEC-01-000758	CMUR-NIG-01-000659	CTRA-DUW-01-000396	CTRA-AHA-01-000407	CTRA-SWE-01-000490	CTRA-L2B-01-000625	CTRA-G97-01-000525	CTRA-G93-01-000525	CTRA-G74-01-000524	CTRA-G22-01-000530	CTRA-E15-01-000528	CTRA-E11-01-000525	CTRA-DLC-01-000490	CTRA-DEC-01-000490	CTRA-BTZ-01-000386	CTRA-BJA-01-000379	CTRA-434-01-000625	SNEG-ZXX-01-000803	PACA-UV7-01-001636	PACA-HAL-01-000861	WCHO-WSU-01-000533	WCHO-203-01-001008	CPRO-UWE-01-000499
cluster400 CABO-LLG-01-000690	CABO-S26-01-000233	CPSI-CAL-01-000758	CPSI-6BC-01-000243	CPSI-08D-01-000731	CPSI-02D-01-000737	CPSI-01D-01-000733	CFEL-FEC-01-000762	CCAV-GPI-01-000240	CPNE-TW1-01-000516	CPNE-J13-01-000496	CPNE-CWL-01-000483	CPNE-AR3-01-000250	CPNE-LPC-01-000111	CTRA-DLC-01-000484	CTRA-DEC-01-000484	CTRA-G97-01-000519	CTRA-G93-01-000519	CTRA-G74-01-000518	CTRA-G22-01-000524	CTRA-DUW-01-000402	CTRA-L2B-01-000631	CTRA-434-01-000631	CTRA-SWE-01-000484	CTRA-E11-01-000519	CTRA-BTZ-01-000392	CTRA-BJA-01-000385	CTRA-E15-01-000522	CTRA-AHA-01-000413	CMUR-NIG-01-000665	CPEC-E58-01-000506	SNEG-ZXX-01-001847	PACA-UV7-01-002182	PACA-HAL-01-001276	CPRO-UWE-01-001496	WCHO-WSU-01-001603	WCHO-203-01-000194
cluster401 CABO-LLG-01-000691	CABO-S26-01-000232	CPSI-CAL-01-000759	CPSI-6BC-01-000242	CPSI-08D-01-000732	CPSI-02D-01-000738	CPSI-01D-01-000734	CFEL-FEC-01-000763	CCAV-GPI-01-000239	CPNE-LPC-01-000110	CPNE-TW1-01-000517	CPNE-J13-01-000497	CPNE-CWL-01-000484	CPNE-AR3-01-000249	CMUR-NIG-01-000666	CPEC-E58-01-000505	CTRA-G22-01-000523	CTRA-DUW-01-000403	CTRA-DLC-01-000483	CTRA-DEC-01-000483	CTRA-434-01-000632	CTRA-G97-01-000518	CTRA-G93-01-000518	CTRA-G74-01-000517	CTRA-L2B-01-000632	CTRA-SWE-01-000483	CTRA-E15-01-000521	CTRA-E11-01-000518	CTRA-BTZ-01-000393	CTRA-BJA-01-000386	CTRA-AHA-01-000414	CPRO-UWE-01-001497	PACA-UV7-01-002181	PACA-HAL-01-001277	WCHO-WSU-01-001604	WCHO-203-01-000193	SNEG-ZXX-01-001848
cluster402 CABO-LLG-01-000698	CABO-S26-01-000225	CPSI-CAL-01-000766	CPSI-6BC-01-000235	CPSI-08D-01-000739	CPSI-02D-01-000745	CPSI-01D-01-000741	CFEL-FEC-01-000770	CCAV-GPI-01-000232	CPNE-TW1-01-000525	CPNE-J13-01-000504	CPNE-CWL-01-000491	CPNE-AR3-01-000242	CPEC-E58-01-000499	CPNE-LPC-01-000104	CTRA-SWE-01-000454	CTRA-L2B-01-000661	CTRA-E15-01-000492	CTRA-E11-01-000489	CTRA-434-01-000661	CMUR-NIG-01-000697	CTRA-G97-01-000489	CTRA-G93-01-000488	CTRA-G74-01-000487	CTRA-G22-01-000493	CTRA-DUW-01-000432	CTRA-DLC-01-000456	CTRA-DEC-01-000456	CTRA-BTZ-01-000422	CTRA-BJA-01-000415	CTRA-AHA-01-000443	SNEG-ZXX-01-001475	WCHO-WSU-01-001019	WCHO-203-01-000811	PACA-UV7-01-001746	PACA-HAL-01-001048	CPRO-UWE-01-001053
cluster403 CABO-LLG-01-000701	CABO-S26-01-000222	CPSI-CAL-01-000769	CPSI-6BC-01-000232	CPSI-02D-01-000748	CPSI-01D-01-000744	CFEL-FEC-01-000773	CCAV-GPI-01-000229	CPSI-08D-01-000742	CPEC-E58-01-000496	CPNE-LPC-01-000101	CPNE-TW1-01-000528	CPNE-J13-01-000507	CPNE-CWL-01-000494	CPNE-AR3-01-000239	CTRA-L2B-01-000664	CTRA-434-01-000664	CTRA-SWE-01-000451	CTRA-E15-01-000489	CTRA-E11-01-000486	CTRA-G97-01-000486	CTRA-G93-01-000485	CTRA-G74-01-000484	CTRA-G22-01-000490	CTRA-DUW-01-000435	CTRA-DLC-01-000453	CTRA-DEC-01-000453	CTRA-BJA-01-000418	CMUR-NIG-01-000700	CTRA-BTZ-01-000425	CTRA-AHA-01-000446	PACA-UV7-01-001749	PACA-HAL-01-001045	CPRO-UWE-01-001056	WCHO-WSU-01-001016	WCHO-203-01-000814	SNEG-ZXX-01-001478
cluster404 CABO-LLG-01-000705	CABO-S26-01-000219	CPSI-6BC-01-000228	CPSI-08D-01-000746	CPSI-02D-01-000752	CPSI-01D-01-000748	CPSI-CAL-01-000773	CFEL-FEC-01-000777	CCAV-GPI-01-000225	CPNE-LPC-01-000098	CPNE-TW1-01-000531	CPNE-J13-01-000510	CPNE-CWL-01-000497	CPNE-AR3-01-000235	CMUR-NIG-01-000704	CTRA-SWE-01-000448	CTRA-L2B-01-000667	CTRA-E15-01-000486	CTRA-E11-01-000483	CTRA-434-01-000667	CTRA-G97-01-000483	CTRA-G93-01-000482	CTRA-G74-01-000481	CTRA-G22-01-000487	CTRA-DUW-01-000438	CTRA-DLC-01-000450	CTRA-DEC-01-000450	CTRA-BTZ-01-000428	CTRA-BJA-01-000421	CTRA-AHA-01-000450	CPEC-E58-01-000492	WCHO-WSU-01-001014	WCHO-203-01-000816	PACA-UV7-01-001751	PACA-HAL-01-001043	CPRO-UWE-01-001059	SNEG-ZXX-01-000963
cluster405 CABO-LLG-01-000706	CABO-S26-01-000218	CPSI-CAL-01-000774	CPSI-6BC-01-000227	CPSI-08D-01-000747	CPSI-02D-01-000753	CPSI-01D-01-000749	CCAV-GPI-01-000224	CFEL-FEC-01-000778	CPNE-TW1-01-000534	CPNE-J13-01-000513	CPNE-CWL-01-000500	CPNE-AR3-01-000232	CPEC-E58-01-000490	CPNE-LPC-01-000096	CTRA-L2B-01-000668	CTRA-434-01-000668	CMUR-NIG-01-000705	CTRA-DLC-01-000449	CTRA-DEC-01-000449	CTRA-G97-01-000482	CTRA-G93-01-000481	CTRA-G74-01-000480	CTRA-G22-01-000486	CTRA-DUW-01-000439	CTRA-BJA-01-000422	CTRA-AHA-01-000451	CTRA-SWE-01-000447	CTRA-E15-01-000485	CTRA-E11-01-000482	CTRA-BTZ-01-000429	SNEG-ZXX-01-001836	PACA-UV7-01-002636	PACA-HAL-01-001182	WCHO-WSU-01-001431	WCHO-203-01-001296	CPRO-UWE-01-000440
cluster406 CABO-LLG-01-000707	CABO-S26-01-000217	CPSI-CAL-01-000775	CPSI-6BC-01-000226	CPSI-08D-01-000748	CPSI-02D-01-000754	CPSI-01D-01-000750	CCAV-GPI-01-000223	CFEL-FEC-01-000779	CPNE-LPC-01-000095	CPNE-J13-01-000514	CPNE-CWL-01-000501	CPNE-AR3-01-000231	CPNE-TW1-01-000535	CMUR-NIG-01-000706	CTRA-L2B-01-000669	CTRA-G97-01-000481	CTRA-G93-01-000480	CTRA-G74-01-000479	CTRA-G22-01-000485	CTRA-DUW-01-000440	CTRA-DLC-01-000448	CTRA-DEC-01-000448	CTRA-BTZ-01-000430	CTRA-BJA-01-000423	CTRA-434-01-000669	CTRA-SWE-01-000446	CTRA-E15-01-000484	CTRA-E11-01-000481	CTRA-AHA-01-000452	CPEC-E58-01-000489	SNEG-ZXX-01-000357	WCHO-203-01-001297	WCHO-WSU-01-001430	CPRO-UWE-01-000441	PACA-UV7-01-002633	PACA-HAL-01-001184
cluster407 CABO-LLG-01-000709	CABO-S26-01-000215	CPSI-CAL-01-000777	CPSI-6BC-01-000224	CPSI-08D-01-000750	CPSI-02D-01-000756	CPSI-01D-01-000752	CCAV-GPI-01-000221	CFEL-FEC-01-000781	CPNE-LPC-01-000093	CPNE-TW1-01-000537	CPNE-J13-01-000516	CPNE-CWL-01-000503	CPNE-AR3-01-000229	CTRA-DLC-01-000446	CTRA-DEC-01-000446	CTRA-G97-01-000479	CTRA-G93-01-000478	CTRA-G74-01-000477	CTRA-G22-01-000483	CTRA-DUW-01-000442	CTRA-BTZ-01-000432	CTRA-AHA-01-000454	CMUR-NIG-01-000708	CTRA-SWE-01-000444	CTRA-E15-01-000482	CTRA-E11-01-000479	CTRA-BJA-01-000425	CTRA-L2B-01-000671	CTRA-434-01-000671	CPEC-E58-01-000487	PACA-HAL-01-001465	PACA-UV7-01-002205	CPRO-UWE-01-000443	WCHO-WSU-01-001428	WCHO-203-01-001299	SNEG-ZXX-01-000355
cluster408 CABO-LLG-01-000713	CABO-S26-01-000211	CPSI-CAL-01-000781	CPSI-6BC-01-000221	CPSI-08D-01-000753	CPSI-02D-01-000759	CPSI-01D-01-000755	CFEL-FEC-01-000786	CCAV-GPI-01-000217	CPEC-E58-01-000482	CPNE-TW1-01-000541	CPNE-LPC-01-000088	CPNE-J13-01-000520	CPNE-CWL-01-000507	CPNE-AR3-01-000225	CTRA-SWE-01-000480	CTRA-L2B-01-000635	CTRA-E15-01-000518	CTRA-E11-01-000515	CTRA-434-01-000635	CTRA-G22-01-000520	CTRA-DUW-01-000406	CTRA-DLC-01-000480	CTRA-DEC-01-000480	CTRA-BTZ-01-000396	CTRA-BJA-01-000389	CTRA-AHA-01-000417	CTRA-G97-01-000515	CTRA-G93-01-000515	CTRA-G74-01-000514	CMUR-NIG-01-000669	WCHO-WSU-01-001427	WCHO-203-01-001300	CPRO-UWE-01-000445	PACA-UV7-01-002199	PACA-HAL-01-000760	SNEG-ZXX-01-000341
cluster409 CABO-LLG-01-000714	CABO-S26-01-000210	CPSI-CAL-01-000782	CPSI-6BC-01-000220	CPSI-08D-01-000754	CPSI-02D-01-000760	CPSI-01D-01-000756	CFEL-FEC-01-000787	CCAV-GPI-01-000216	CTRA-DLC-01-000479	CTRA-DEC-01-000479	CTRA-SWE-01-000479	CTRA-E15-01-000517	CTRA-E11-01-000514	CTRA-G97-01-000514	CTRA-G93-01-000514	CTRA-G74-01-000513	CTRA-G22-01-000519	CTRA-DUW-01-000407	CTRA-BJA-01-000390	CTRA-AHA-01-000418	CTRA-434-01-000636	CTRA-BTZ-01-000397	CTRA-L2B-01-000636	CMUR-NIG-01-000671	CPNE-LPC-01-000087	CPNE-TW1-01-000542	CPNE-J13-01-000521	CPNE-CWL-01-000508	CPNE-AR3-01-000223	CPEC-E58-01-000480	PACA-UV7-01-002672	PACA-HAL-01-001147	CPRO-UWE-01-001781	WCHO-WSU-01-001692	WCHO-203-01-000114	SNEG-ZXX-01-002009
cluster410 CABO-LLG-01-000717	CABO-S26-01-000207	CPSI-CAL-01-000785	CPSI-6BC-01-000217	CPSI-08D-01-000757	CPSI-02D-01-000763	CPSI-01D-01-000759	CCAV-GPI-01-000213	CFEL-FEC-01-000790	CPNE-LPC-01-000084	CPEC-E58-01-000477	CPNE-TW1-01-000545	CPNE-J13-01-000524	CPNE-CWL-01-000511	CPNE-AR3-01-000220	CMUR-NIG-01-000674	CTRA-434-01-000639	CTRA-L2B-01-000639	CTRA-DUW-01-000410	CTRA-DLC-01-000476	CTRA-DEC-01-000476	CTRA-SWE-01-000476	CTRA-E15-01-000514	CTRA-E11-01-000511	CTRA-BTZ-01-000400	CTRA-G97-01-000511	CTRA-G93-01-000510	CTRA-G74-01-000509	CTRA-G22-01-000515	CTRA-BJA-01-000393	CTRA-AHA-01-000421	WCHO-WSU-01-001695	WCHO-203-01-000111	CPRO-UWE-01-001785	SNEG-ZXX-01-002015	PACA-UV7-01-000112	PACA-HAL-01-002243
cluster411 CABO-LLG-01-000722	CPSI-CAL-01-000790	CPSI-6BC-01-000212	CPSI-08D-01-000762	CPSI-02D-01-000768	CPSI-01D-01-000764	CABO-S26-01-000202	CCAV-GPI-01-000208	CFEL-FEC-01-000795	CPNE-AR3-01-000215	CPNE-TW1-01-000550	CPNE-J13-01-000529	CPNE-CWL-01-000516	CTRA-DLC-01-000471	CTRA-DEC-01-000471	CTRA-SWE-01-000471	CTRA-L2B-01-000644	CTRA-G97-01-000506	CTRA-G93-01-000505	CTRA-G74-01-000504	CTRA-G22-01-000510	CTRA-E15-01-000509	CTRA-E11-01-000506	CTRA-DUW-01-000415	CTRA-BTZ-01-000405	CTRA-BJA-01-000398	CTRA-AHA-01-000426	CTRA-434-01-000644	CPNE-LPC-01-000079	CMUR-NIG-01-000679	CPEC-E58-01-000470	CPRO-UWE-01-001797	PACA-UV7-01-000322	PACA-HAL-01-000974	WCHO-WSU-01-001713	WCHO-203-01-000094	SNEG-ZXX-01-002026
cluster412 CABO-LLG-01-000723	CABO-S26-01-000201	CCAV-GPI-01-000207	CPSI-CAL-01-000791	CPSI-6BC-01-000211	CPSI-08D-01-000763	CPSI-02D-01-000769	CPSI-01D-01-000765	CFEL-FEC-01-000796	CPNE-LPC-01-000078	CPNE-J13-01-000530	CPNE-CWL-01-000517	CPNE-AR3-01-000214	CPNE-TW1-01-000551	CPEC-E58-01-000469	CMUR-NIG-01-000680	CTRA-G97-01-000505	CTRA-G93-01-000504	CTRA-G74-01-000503	CTRA-DUW-01-000416	CTRA-DLC-01-000470	CTRA-DEC-01-000470	CTRA-BTZ-01-000406	CTRA-AHA-01-000427	CTRA-SWE-01-000470	CTRA-E15-01-000508	CTRA-E11-01-000505	CTRA-BJA-01-000399	CTRA-G22-01-000509	CTRA-L2B-01-000645	CTRA-434-01-000645	CPRO-UWE-01-001796	SNEG-ZXX-01-002025	WCHO-WSU-01-001712	WCHO-203-01-000095	PACA-UV7-01-000323	PACA-HAL-01-000975
cluster413 CABO-LLG-01-000735	CPSI-CAL-01-000803	CPSI-6BC-01-000200	CPSI-08D-01-000775	CPSI-02D-01-000781	CPSI-01D-01-000777	CABO-S26-01-000189	CCAV-GPI-01-000195	CFEL-FEC-01-000808	CTRA-SWE-01-000459	CTRA-G97-01-000494	CTRA-G93-01-000493	CTRA-G74-01-000492	CTRA-G22-01-000498	CTRA-E15-01-000497	CTRA-E11-01-000494	CTRA-DUW-01-000427	CTRA-DLC-01-000460	CTRA-DEC-01-000460	CTRA-BTZ-01-000417	CTRA-BJA-01-000410	CTRA-AHA-01-000438	CMUR-NIG-01-000692	CTRA-L2B-01-000656	CTRA-434-01-000656	CPNE-TW1-01-000561	CPNE-J13-01-000540	CPNE-CWL-01-000527	CPNE-AR3-01-000204	CPNE-LPC-01-000069	CPEC-E58-01-000461	PACA-UV7-01-002112	PACA-HAL-01-001349	CPRO-UWE-01-000217	SNEG-ZXX-01-002035	WCHO-WSU-01-001617	WCHO-203-01-000180
cluster414 CABO-LLG-01-000736	CABO-S26-01-000188	CPSI-CAL-01-000804	CPSI-6BC-01-000199	CPSI-08D-01-000776	CPSI-02D-01-000782	CPSI-01D-01-000778	CFEL-FEC-01-000809	CCAV-GPI-01-000194	CTRA-DLC-01-000459	CTRA-DEC-01-000459	CTRA-SWE-01-000458	CTRA-L2B-01-000657	CTRA-G97-01-000493	CTRA-G93-01-000492	CTRA-G74-01-000491	CTRA-G22-01-000497	CTRA-E15-01-000496	CTRA-E11-01-000493	CTRA-DUW-01-000428	CTRA-BTZ-01-000418	CTRA-BJA-01-000411	CTRA-AHA-01-000439	CTRA-434-01-000657	CMUR-NIG-01-000693	CPEC-E58-01-000460	CPNE-TW1-01-000562	CPNE-LPC-01-000068	CPNE-J13-01-000541	CPNE-CWL-01-000528	CPNE-AR3-01-000203	CPRO-UWE-01-000216	SNEG-ZXX-01-002034	PACA-UV7-01-002111	PACA-HAL-01-001350	WCHO-WSU-01-001618	WCHO-203-01-000179
cluster415 CABO-LLG-01-000738	CABO-S26-01-000187	CPSI-6BC-01-000197	CCAV-GPI-01-000192	CFEL-FEC-01-000811	CPSI-CAL-01-000806	CPSI-08D-01-000778	CPSI-02D-01-000784	CPSI-01D-01-000780	CPNE-TW1-01-000563	CPNE-LPC-01-000066	CPNE-J13-01-000542	CPNE-CWL-01-000529	CPNE-AR3-01-000202	CPEC-E58-01-000459	CTRA-L2B-01-000673	CTRA-AHA-01-000456	CTRA-G97-01-000476	CTRA-G93-01-000475	CTRA-G74-01-000474	CTRA-G22-01-000480	CTRA-DUW-01-000444	CTRA-DLC-01-000444	CTRA-DEC-01-000444	CTRA-BTZ-01-000434	CTRA-BJA-01-000427	CTRA-434-01-000673	CTRA-SWE-01-000442	CTRA-E15-01-000479	CTRA-E11-01-000476	CMUR-NIG-01-000710	CPRO-UWE-01-000226	PACA-UV7-01-002629	PACA-HAL-01-001187	SNEG-ZXX-01-000184	WCHO-203-01-001331	WCHO-WSU-01-000317
cluster416 CABO-LLG-01-000739	CABO-S26-01-000186	CPSI-CAL-01-000807	CPSI-6BC-01-000196	CPSI-08D-01-000779	CPSI-02D-01-000785	CPSI-01D-01-000781	CCAV-GPI-01-000191	CFEL-FEC-01-000812	CPNE-TW1-01-000564	CPNE-J13-01-000543	CPNE-CWL-01-000530	CPNE-AR3-01-000201	CPNE-LPC-01-000067	CPEC-E58-01-000458	CTRA-L2B-01-000674	CTRA-434-01-000674	CTRA-SWE-01-000441	CTRA-E15-01-000478	CTRA-E11-01-000475	CTRA-G97-01-000475	CTRA-G93-01-000474	CTRA-G74-01-000473	CTRA-G22-01-000479	CTRA-DUW-01-000445	CTRA-DLC-01-000443	CTRA-DEC-01-000443	CTRA-BTZ-01-000435	CTRA-BJA-01-000428	CTRA-AHA-01-000457	CMUR-NIG-01-000711	SNEG-ZXX-01-000185	WCHO-WSU-01-000315	WCHO-203-01-001329	PACA-UV7-01-002627	PACA-HAL-01-001189	CPRO-UWE-01-000225
cluster417 CABO-LLG-01-000740	CTRA-DLC-01-000442	CTRA-DEC-01-000442	CPSI-CAL-01-000808	CPSI-08D-01-000780	CPSI-02D-01-000786	CPSI-01D-01-000782	CFEL-FEC-01-000813	CCAV-GPI-01-000190	CABO-S26-01-000185	CTRA-BJA-01-000429	CPNE-TW1-01-000565	CPNE-LPC-01-000065	CPNE-J13-01-000544	CPNE-CWL-01-000531	CPNE-AR3-01-000200	CPEC-E58-01-000457	CPSI-6BC-01-000195	CTRA-BTZ-01-000436	CTRA-SWE-01-000440	CTRA-L2B-01-000675	CTRA-G97-01-000474	CTRA-G93-01-000473	CTRA-G74-01-000472	CTRA-G22-01-000478	CTRA-E15-01-000477	CTRA-E11-01-000474	CTRA-DUW-01-000446	CTRA-AHA-01-000458	CTRA-434-01-000675	CMUR-NIG-01-000712	PACA-UV7-01-002135	PACA-HAL-01-001326	WCHO-WSU-01-000302	WCHO-203-01-001760	CPRO-UWE-01-000205	SNEG-ZXX-01-002056
cluster418 CABO-LLG-01-000751	CABO-S26-01-000175	CPSI-CAL-01-000820	CPSI-6BC-01-000185	CPSI-08D-01-000790	CPSI-02D-01-000796	CPSI-01D-01-000792	CFEL-FEC-01-000823	CCAV-GPI-01-000179	CPEC-E58-01-000445	CMUR-NIG-01-000722	CPNE-TW1-01-000577	CPNE-J13-01-000555	CPNE-CWL-01-000542	CPNE-AR3-01-000187	CTRA-SWE-01-000430	CTRA-E15-01-000467	CTRA-E11-01-000464	CTRA-L2B-01-000685	CTRA-434-01-000685	CTRA-G97-01-000463	CTRA-G93-01-000462	CTRA-G74-01-000461	CTRA-G22-01-000467	CTRA-DUW-01-000456	CTRA-DLC-01-000432	CTRA-DEC-01-000432	CTRA-BTZ-01-000446	CTRA-BJA-01-000439	CTRA-AHA-01-000468	CPNE-LPC-01-000054	SNEG-ZXX-01-000187	PACA-UV7-01-002428	CPRO-UWE-01-000243	WCHO-WSU-01-001651	WCHO-203-01-000149	PACA-HAL-01-002464
cluster419 CABO-LLG-01-000752	CPSI-CAL-01-000821	CPSI-6BC-01-000184	CPSI-08D-01-000791	CPSI-02D-01-000797	CPSI-01D-01-000793	CABO-S26-01-000174	CCAV-GPI-01-000178	CFEL-FEC-01-000824	CPNE-TW1-01-000578	CPNE-LPC-01-000053	CPNE-J13-01-000556	CPNE-CWL-01-000543	CPNE-AR3-01-000186	CPEC-E58-01-000444	CTRA-BJA-01-000440	CTRA-DLC-01-000431	CTRA-DEC-01-000431	CTRA-L2B-01-000686	CTRA-G97-01-000462	CTRA-G93-01-000461	CTRA-G74-01-000460	CTRA-G22-01-000466	CTRA-DUW-01-000457	CTRA-BTZ-01-000447	CTRA-AHA-01-000469	CTRA-434-01-000686	CTRA-SWE-01-000429	CTRA-E15-01-000466	CTRA-E11-01-000463	CMUR-NIG-01-000723	PACA-HAL-01-002458	SNEG-ZXX-01-000194	PACA-UV7-01-002423	WCHO-WSU-01-001649	WCHO-203-01-000151	CPRO-UWE-01-000246
cluster420 CABO-LLG-01-000753	CABO-S26-01-000173	CPSI-CAL-01-000822	CPSI-6BC-01-000183	CPSI-08D-01-000792	CPSI-02D-01-000798	CPSI-01D-01-000794	CCAV-GPI-01-000177	CFEL-FEC-01-000825	CPNE-LPC-01-000052	CPNE-J13-01-000557	CPNE-AR3-01-000185	CPNE-TW1-01-000579	CPNE-CWL-01-000544	CPEC-E58-01-000443	CPNE-LPC-01-000775	CPNE-TW1-01-000954	CPNE-J13-01-000924	CPNE-CWL-01-000906	CPNE-AR3-01-000922	CPEC-E58-01-000442	CPNE-J13-01-000926	CPNE-AR3-01-000920	CPNE-TW1-01-000956	CPNE-CWL-01-000908	CPNE-LPC-01-000773	CPNE-J13-01-000925	CPNE-CWL-01-000907	CPNE-TW1-01-000955	CPNE-AR3-01-000921	CPNE-LPC-01-000774	PACA-HAL-01-001523	CPRO-UWE-01-000174	SNEG-ZXX-01-001683	PACA-UV7-01-002453	PACA-UV7-01-000657	PACA-HAL-01-000618
cluster421 CABO-LLG-01-000754	CABO-S26-01-000172	CPSI-CAL-01-000823	CPSI-6BC-01-000182	CPSI-08D-01-000793	CPSI-02D-01-000799	CPSI-01D-01-000795	CCAV-GPI-01-000176	CFEL-FEC-01-000826	CPNE-LPC-01-000051	CPNE-TW1-01-000580	CPNE-J13-01-000558	CPNE-CWL-01-000545	CPNE-AR3-01-000184	CPEC-E58-01-000441	CMUR-NIG-01-000724	CTRA-L2B-01-000687	CTRA-434-01-000687	CTRA-G97-01-000461	CTRA-G93-01-000460	CTRA-G74-01-000459	CTRA-G22-01-000465	CTRA-DUW-01-000458	CTRA-DLC-01-000430	CTRA-DEC-01-000430	CTRA-BTZ-01-000448	CTRA-BJA-01-000441	CTRA-AHA-01-000470	CTRA-SWE-01-000428	CTRA-E15-01-000465	CTRA-E11-01-000462	WCHO-WSU-01-001647	WCHO-203-01-000153	SNEG-ZXX-01-000196	CPRO-UWE-01-000248	PACA-UV7-01-002459	PACA-HAL-01-001529
cluster422 CABO-LLG-01-000759	CABO-S26-01-000167	CPSI-CAL-01-000830	CPSI-6BC-01-000177	CPSI-08D-01-000799	CPSI-02D-01-000805	CPSI-01D-01-000801	CCAV-GPI-01-000171	CFEL-FEC-01-000832	CPNE-TW1-01-000585	CPNE-LPC-01-000043	CPNE-J13-01-000563	CPNE-CWL-01-000550	CPNE-AR3-01-000178	CPEC-E58-01-000436	CMUR-NIG-01-000729	CTRA-BTZ-01-000453	CTRA-BJA-01-000446	CTRA-AHA-01-000476	CTRA-DUW-01-000463	CTRA-DLC-01-000425	CTRA-DEC-01-000425	CTRA-SWE-01-000423	CTRA-E15-01-000457	CTRA-E11-01-000454	CTRA-G74-01-000452	CTRA-G97-01-000454	CTRA-G93-01-000453	CTRA-L2B-01-000692	CTRA-434-01-000692	CTRA-G22-01-000458	WCHO-203-01-001323	WCHO-WSU-01-000309	PACA-UV7-01-000518	PACA-HAL-01-000483	CPRO-UWE-01-000318	SNEG-ZXX-01-000208
cluster423 CABO-LLG-01-000761	CABO-S26-01-000165	CPSI-CAL-01-000832	CPSI-6BC-01-000175	CPSI-08D-01-000801	CPSI-02D-01-000807	CPSI-01D-01-000803	CCAV-GPI-01-000169	CFEL-FEC-01-000834	CTRA-BTZ-01-000455	CTRA-AHA-01-000478	CTRA-L2B-01-000694	CTRA-434-01-000694	CTRA-SWE-01-000421	CTRA-E15-01-000455	CTRA-E11-01-000452	CTRA-G22-01-000456	CTRA-DUW-01-000465	CTRA-DLC-01-000423	CTRA-DEC-01-000423	CMUR-NIG-01-000731	CTRA-G97-01-000452	CTRA-G93-01-000451	CTRA-G74-01-000450	CTRA-BJA-01-000448	CPNE-LPC-01-000040	CPNE-TW1-01-000587	CPNE-J13-01-000565	CPNE-CWL-01-000552	CPNE-AR3-01-000176	CPEC-E58-01-000434	CPRO-UWE-01-000230	WCHO-WSU-01-001674	WCHO-203-01-000132	SNEG-ZXX-01-000179	PACA-UV7-01-000181	PACA-HAL-01-002790
cluster424 CABO-LLG-01-000762	CABO-S26-01-000164	CPSI-CAL-01-000833	CPSI-6BC-01-000174	CPSI-08D-01-000802	CPSI-02D-01-000808	CPSI-01D-01-000804	CFEL-FEC-01-000835	CCAV-GPI-01-000168	CPEC-E58-01-000433	CPNE-LPC-01-000041	CMUR-NIG-01-000732	CPNE-TW1-01-000588	CPNE-J13-01-000566	CPNE-CWL-01-000553	CPNE-AR3-01-000175	CTRA-L2B-01-000695	CTRA-434-01-000695	CTRA-G22-01-000455	CTRA-DUW-01-000466	CTRA-DLC-01-000422	CTRA-DEC-01-000422	CTRA-SWE-01-000420	CTRA-E15-01-000454	CTRA-E11-01-000451	CTRA-BTZ-01-000456	CTRA-BJA-01-000449	CTRA-AHA-01-000479	CTRA-G97-01-000451	CTRA-G93-01-000450	CTRA-G74-01-000449	CPRO-UWE-01-000228	PACA-HAL-01-001186	PACA-UV7-01-002631	WCHO-WSU-01-000318	WCHO-203-01-001332	SNEG-ZXX-01-000182
cluster425 CABO-LLG-01-000764	CABO-S26-01-000162	CPSI-CAL-01-000835	CPSI-6BC-01-000172	CPSI-08D-01-000804	CPSI-02D-01-000810	CPSI-01D-01-000806	CCAV-GPI-01-000166	CFEL-FEC-01-000837	CTRA-L2B-01-000697	CTRA-BTZ-01-000458	CTRA-BJA-01-000451	CTRA-AHA-01-000481	CTRA-434-01-000697	CMUR-NIG-01-000734	CTRA-G97-01-000449	CTRA-G93-01-000448	CTRA-G74-01-000447	CTRA-G22-01-000453	CTRA-DUW-01-000468	CTRA-DLC-01-000420	CTRA-DEC-01-000420	CTRA-SWE-01-000418	CTRA-E15-01-000452	CTRA-E11-01-000449	CPNE-LPC-01-000038	CPNE-TW1-01-000590	CPNE-J13-01-000568	CPNE-CWL-01-000555	CPNE-AR3-01-000173	CPEC-E58-01-000431	SNEG-ZXX-01-000507	PACA-UV7-01-002653	PACA-HAL-01-001165	WCHO-WSU-01-000379	WCHO-203-01-001881	CPRO-UWE-01-001327
cluster426 CABO-LLG-01-000778	CABO-S26-01-000148	CPSI-CAL-01-000849	CPSI-6BC-01-000158	CPSI-08D-01-000819	CPSI-02D-01-000825	CPSI-01D-01-000821	CCAV-GPI-01-000151	CFEL-FEC-01-000853	CPNE-LPC-01-000024	CPNE-J13-01-000584	CPNE-CWL-01-000570	CPNE-AR3-01-000158	CPNE-TW1-01-000607	CPEC-E58-01-000416	CMUR-NIG-01-000744	CTRA-SWE-01-000406	CTRA-L2B-01-000709	CTRA-G22-01-000441	CTRA-E15-01-000440	CTRA-E11-01-000437	CTRA-DUW-01-000480	CTRA-DLC-01-000409	CTRA-DEC-01-000409	CTRA-BTZ-01-000470	CTRA-BJA-01-000463	CTRA-AHA-01-000493	CTRA-434-01-000709	CTRA-G97-01-000437	CTRA-G93-01-000436	CTRA-G74-01-000435	WCHO-203-01-000245	SNEG-ZXX-01-000481	PACA-HAL-01-001648	PACA-UV7-01-001102	WCHO-WSU-01-001554	CPRO-UWE-01-000336
cluster427 CABO-LLG-01-000779	CABO-S26-01-000147	CPSI-CAL-01-000850	CPSI-6BC-01-000157	CPSI-08D-01-000820	CPSI-02D-01-000826	CPSI-01D-01-000822	CCAV-GPI-01-000150	CFEL-FEC-01-000854	CPNE-LPC-01-000023	CPNE-TW1-01-000608	CPNE-J13-01-000585	CPNE-CWL-01-000571	CPNE-AR3-01-000157	CPEC-E58-01-000415	CMUR-NIG-01-000745	CTRA-SWE-01-000405	CTRA-E15-01-000439	CTRA-E11-01-000436	CTRA-L2B-01-000710	CTRA-434-01-000710	CTRA-G97-01-000436	CTRA-G93-01-000435	CTRA-G74-01-000434	CTRA-G22-01-000440	CTRA-DUW-01-000481	CTRA-DLC-01-000408	CTRA-DEC-01-000408	CTRA-BTZ-01-000471	CTRA-BJA-01-000464	CTRA-AHA-01-000494	PACA-UV7-01-002075	PACA-HAL-01-000334	CPRO-UWE-01-000339	WCHO-WSU-01-001556	WCHO-203-01-000243	SNEG-ZXX-01-000473
cluster428 CABO-LLG-01-000784	CABO-S26-01-000142	CPSI-CAL-01-000854	CPSI-6BC-01-000153	CPSI-08D-01-000824	CPSI-02D-01-000830	CPSI-01D-01-000826	CCAV-GPI-01-000145	CFEL-FEC-01-000859	CPNE-LPC-01-000019	CPNE-TW1-01-000613	CPNE-CWL-01-000576	CPNE-AR3-01-000152	CPEC-E58-01-000411	CPNE-J13-01-000590	CTRA-SWE-01-000401	CTRA-E15-01-000434	CTRA-E11-01-000431	CTRA-L2B-01-000715	CTRA-434-01-000715	CTRA-G22-01-000434	CTRA-DUW-01-000486	CTRA-DLC-01-000404	CTRA-DEC-01-000404	CTRA-BTZ-01-000476	CTRA-BJA-01-000469	CTRA-AHA-01-000499	CMUR-NIG-01-000750	CTRA-G97-01-000430	CTRA-G93-01-000429	CTRA-G74-01-000428	PACA-UV7-01-001617	PACA-HAL-01-000880	CPRO-UWE-01-000368	WCHO-WSU-01-001513	WCHO-203-01-001586	SNEG-ZXX-01-000467
cluster429 CABO-LLG-01-000789	CABO-S26-01-000137	CPSI-CAL-01-000859	CPSI-6BC-01-000148	CPSI-08D-01-000829	CPSI-02D-01-000835	CPSI-01D-01-000831	CCAV-GPI-01-000140	CFEL-FEC-01-000864	CPNE-LPC-01-000014	CPNE-J13-01-000595	CPNE-CWL-01-000581	CPNE-AR3-01-000147	CTRA-L2B-01-000720	CTRA-434-01-000720	CPNE-TW1-01-000618	CTRA-G97-01-000425	CTRA-G93-01-000424	CTRA-G74-01-000423	CTRA-E15-01-000429	CTRA-E11-01-000426	CTRA-BTZ-01-000481	CTRA-AHA-01-000504	CTRA-G22-01-000429	CTRA-BJA-01-000474	CTRA-DUW-01-000491	CTRA-DLC-01-000399	CTRA-DEC-01-000399	CTRA-SWE-01-000396	CMUR-NIG-01-000755	CPEC-E58-01-000405	PACA-HAL-01-000489	PACA-UV7-01-000524	CPRO-UWE-01-000102	WCHO-WSU-01-000281	WCHO-203-01-001696	WCHO-203-01-001697
cluster430 CABO-LLG-01-000792	CABO-S26-01-000134	CPSI-CAL-01-000865	CPSI-6BC-01-000145	CPSI-08D-01-000835	CPSI-02D-01-000841	CPSI-01D-01-000837	CFEL-FEC-01-000867	CCAV-GPI-01-000136	CPEC-E58-01-000402	CPNE-TW1-01-000621	CPNE-J13-01-000598	CPNE-CWL-01-000584	CPNE-AR3-01-000143	CPNE-LPC-01-001104	CTRA-AHA-01-000509	CMUR-NIG-01-000761	CTRA-SWE-01-000392	CTRA-G97-01-000419	CTRA-G93-01-000418	CTRA-G74-01-000417	CTRA-G22-01-000422	CTRA-E15-01-000423	CTRA-E11-01-000419	CTRA-DUW-01-000496	CTRA-DLC-01-000394	CTRA-DEC-01-000394	CTRA-BTZ-01-000485	CTRA-BJA-01-000478	CTRA-L2B-01-000724	CTRA-434-01-000724	PACA-HAL-01-002037	PACA-UV7-01-000056	CPRO-UWE-01-001856	WCHO-203-01-001810	WCHO-WSU-01-000128	SNEG-ZXX-01-002262
cluster431 CABO-LLG-01-000793	CABO-S26-01-000133	CPSI-CAL-01-000866	CPSI-6BC-01-000144	CPSI-08D-01-000836	CPSI-02D-01-000842	CPSI-01D-01-000838	CCAV-GPI-01-000135	CFEL-FEC-01-000868	CPNE-TW1-01-000622	CPNE-LPC-01-001103	CPNE-CWL-01-000585	CPNE-AR3-01-000142	CPNE-J13-01-000599	CPEC-E58-01-000401	CTRA-L2B-01-000725	CTRA-434-01-000725	CTRA-SWE-01-000391	CTRA-G97-01-000418	CTRA-G93-01-000417	CTRA-G74-01-000416	CTRA-G22-01-000421	CTRA-E15-01-000422	CTRA-E11-01-000418	CTRA-DUW-01-000497	CTRA-DLC-01-000393	CTRA-DEC-01-000393	CTRA-BTZ-01-000486	CTRA-BJA-01-000479	CTRA-AHA-01-000510	CMUR-NIG-01-000762	PACA-HAL-01-000485	PACA-UV7-01-000520	WCHO-WSU-01-001426	WCHO-203-01-001301	CPRO-UWE-01-001556	SNEG-ZXX-01-001009
cluster432 CABO-LLG-01-000794	CABO-S26-01-000132	CPSI-CAL-01-000867	CPSI-6BC-01-000143	CPSI-08D-01-000837	CPSI-02D-01-000843	CPSI-01D-01-000839	CCAV-GPI-01-000134	CFEL-FEC-01-000869	CPNE-LPC-01-001102	CPNE-TW1-01-000623	CPNE-J13-01-000600	CPNE-CWL-01-000586	CPNE-AR3-01-000141	CPEC-E58-01-000400	CMUR-NIG-01-000763	CTRA-SWE-01-000390	CTRA-G97-01-000417	CTRA-G93-01-000416	CTRA-G74-01-000415	CTRA-G22-01-000420	CTRA-E15-01-000421	CTRA-E11-01-000417	CTRA-DUW-01-000498	CTRA-BTZ-01-000487	CTRA-BJA-01-000480	CTRA-AHA-01-000511	CTRA-DLC-01-000392	CTRA-DEC-01-000392	CTRA-L2B-01-000726	CTRA-434-01-000726	SNEG-ZXX-01-002082	WCHO-WSU-01-000275	WCHO-203-01-001689	PACA-HAL-01-000484	PACA-UV7-01-000519	CPRO-UWE-01-000107
cluster433 CABO-LLG-01-000795	CABO-S26-01-000131	CPSI-CAL-01-000868	CPSI-6BC-01-000142	CPSI-08D-01-000838	CPSI-02D-01-000844	CPSI-01D-01-000840	CCAV-GPI-01-000133	CFEL-FEC-01-000870	CTRA-BTZ-01-000488	CTRA-L2B-01-000727	CTRA-G97-01-000416	CTRA-G93-01-000415	CTRA-G74-01-000414	CTRA-G22-01-000419	CTRA-DUW-01-000499	CTRA-DLC-01-000391	CTRA-DEC-01-000391	CTRA-BJA-01-000481	CTRA-AHA-01-000512	CTRA-434-01-000727	CTRA-SWE-01-000389	CTRA-E15-01-000420	CTRA-E11-01-000416	CMUR-NIG-01-000764	CPEC-E58-01-000399	CPNE-TW1-01-000624	CPNE-J13-01-000601	CPNE-CWL-01-000587	CPNE-AR3-01-000140	CPNE-LPC-01-001101	SNEG-ZXX-01-002268	CPRO-UWE-01-001858	PACA-UV7-01-002463	PACA-HAL-01-002192	WCHO-203-01-001812	WCHO-WSU-01-000130
cluster434 CABO-LLG-01-000796	CABO-S26-01-000130	CPSI-CAL-01-000869	CPSI-6BC-01-000141	CPSI-08D-01-000839	CPSI-02D-01-000845	CPSI-01D-01-000841	CCAV-GPI-01-000132	CFEL-FEC-01-000871	CPNE-TW1-01-000625	CPNE-LPC-01-001100	CPNE-J13-01-000602	CPNE-CWL-01-000588	CPNE-AR3-01-000139	CPEC-E58-01-000398	CTRA-BTZ-01-000489	CTRA-SWE-01-000388	CTRA-L2B-01-000728	CTRA-G97-01-000415	CTRA-G93-01-000414	CTRA-G74-01-000413	CTRA-G22-01-000418	CTRA-E15-01-000419	CTRA-E11-01-000415	CTRA-DUW-01-000500	CTRA-DLC-01-000390	CTRA-DEC-01-000390	CTRA-BJA-01-000482	CTRA-AHA-01-000513	CTRA-434-01-000728	CMUR-NIG-01-000765	PACA-UV7-01-001918	PACA-HAL-01-000834	WCHO-WSU-01-000331	WCHO-203-01-001345	CPRO-UWE-01-000109	SNEG-ZXX-01-002190
cluster435 CABO-LLG-01-000801	CABO-S26-01-000125	CPSI-CAL-01-000875	CPSI-6BC-01-000136	CPSI-08D-01-000844	CPSI-02D-01-000850	CPSI-01D-01-000846	CCAV-GPI-01-000127	CFEL-FEC-01-000876	CPNE-TW1-01-000630	CPEC-E58-01-000393	CPNE-CWL-01-000593	CPNE-AR3-01-000134	CPNE-LPC-01-001095	CPNE-J13-01-000607	CTRA-DLC-01-000386	CTRA-DEC-01-000386	CTRA-SWE-01-000384	CTRA-G97-01-000411	CTRA-G93-01-000410	CTRA-G74-01-000409	CTRA-G22-01-000414	CTRA-E15-01-000415	CTRA-E11-01-000411	CTRA-DUW-01-000504	CTRA-BJA-01-000486	CTRA-AHA-01-000517	CTRA-BTZ-01-000493	CTRA-L2B-01-000732	CTRA-434-01-000732	CMUR-NIG-01-000769	CPRO-UWE-01-000221	PACA-UV7-01-002120	PACA-HAL-01-001341	SNEG-ZXX-01-000161	WCHO-WSU-01-001613	WCHO-203-01-000184
cluster436 CABO-LLG-01-000802	CABO-S26-01-000124	CPSI-CAL-01-000876	CPSI-6BC-01-000135	CPSI-08D-01-000845	CPSI-02D-01-000851	CPSI-01D-01-000847	CCAV-GPI-01-000126	CFEL-FEC-01-000877	CPNE-TW1-01-000631	CPNE-J13-01-000608	CPNE-CWL-01-000594	CPNE-AR3-01-000133	CPNE-LPC-01-001094	CPEC-E58-01-000392	CTRA-SWE-01-000383	CTRA-E15-01-000414	CTRA-E11-01-000410	CTRA-L2B-01-000733	CTRA-434-01-000733	CTRA-G97-01-000410	CTRA-G93-01-000409	CTRA-G74-01-000408	CTRA-G22-01-000413	CTRA-DUW-01-000505	CTRA-DLC-01-000385	CTRA-DEC-01-000385	CTRA-BTZ-01-000494	CTRA-BJA-01-000487	CTRA-AHA-01-000518	CMUR-NIG-01-000770	PACA-HAL-01-001340	PACA-UV7-01-002121	CPRO-UWE-01-000222	SNEG-ZXX-01-000162	WCHO-WSU-01-001612	WCHO-203-01-000185
cluster437 CABO-LLG-01-000803	CABO-S26-01-000123	CPSI-CAL-01-000877	CPSI-6BC-01-000134	CPSI-08D-01-000846	CPSI-02D-01-000852	CPSI-01D-01-000848	CFEL-FEC-01-000878	CCAV-GPI-01-000125	CPNE-J13-01-000609	CPNE-CWL-01-000595	CPNE-AR3-01-000132	CPNE-LPC-01-001093	CPNE-TW1-01-000632	CPEC-E58-01-000391	CTRA-L2B-01-000734	CTRA-434-01-000734	CTRA-SWE-01-000382	CTRA-E15-01-000413	CTRA-E11-01-000409	CTRA-DLC-01-000384	CTRA-DEC-01-000384	CTRA-G97-01-000409	CTRA-G93-01-000408	CTRA-G74-01-000407	CTRA-DUW-01-000506	CTRA-BTZ-01-000495	CTRA-BJA-01-000488	CTRA-AHA-01-000519	CTRA-G22-01-000412	CMUR-NIG-01-000771	CPRO-UWE-01-000223	PACA-UV7-01-002122	PACA-HAL-01-001339	SNEG-ZXX-01-000163	WCHO-WSU-01-001611	WCHO-203-01-000186
cluster438 CABO-LLG-01-000805	CABO-S26-01-000121	CPSI-CAL-01-000879	CPSI-6BC-01-000132	CPSI-08D-01-000848	CPSI-02D-01-000854	CPSI-01D-01-000850	CFEL-FEC-01-000880	CCAV-GPI-01-000123	CPNE-TW1-01-000634	CPNE-LPC-01-001091	CPNE-J13-01-000611	CPNE-CWL-01-000597	CPNE-AR3-01-000130	CPEC-E58-01-000389	CTRA-L2B-01-000736	CTRA-434-01-000736	CTRA-G22-01-000410	CTRA-DUW-01-000508	CTRA-DLC-01-000382	CTRA-DEC-01-000382	CTRA-BTZ-01-000497	CTRA-BJA-01-000490	CTRA-AHA-01-000521	CTRA-G97-01-000407	CTRA-G93-01-000406	CTRA-G74-01-000405	CMUR-NIG-01-000773	CTRA-SWE-01-000380	CTRA-E15-01-000411	CTRA-E11-01-000407	SNEG-ZXX-01-000168	WCHO-WSU-01-001654	WCHO-203-01-000146	PACA-UV7-01-002431	CPRO-UWE-01-000241	PACA-HAL-01-002467
cluster439 CABO-LLG-01-000807	CABO-S26-01-000119	CPSI-CAL-01-000881	CPSI-6BC-01-000130	CPSI-08D-01-000850	CPSI-02D-01-000856	CPSI-01D-01-000852	CCAV-GPI-01-000121	CFEL-FEC-01-000882	CPNE-LPC-01-001088	CPNE-TW1-01-000638	CPNE-J13-01-000613	CPNE-CWL-01-000599	CPNE-AR3-01-000128	CPEC-E58-01-000387	CTRA-G22-01-000406	CTRA-DUW-01-000511	CTRA-DLC-01-000380	CTRA-DEC-01-000380	CTRA-BTZ-01-000500	CTRA-BJA-01-000493	CTRA-L2B-01-000739	CTRA-434-01-000739	CTRA-G97-01-000403	CTRA-G93-01-000402	CTRA-G74-01-000401	CTRA-AHA-01-000523	CTRA-SWE-01-000377	CTRA-E15-01-000407	CTRA-E11-01-000404	CMUR-NIG-01-000775	PACA-UV7-01-000357	PACA-HAL-01-001234	WCHO-WSU-01-001737	WCHO-203-01-000068	CPRO-UWE-01-001838	SNEG-ZXX-01-002228
cluster440 CABO-LLG-01-000808	CABO-S26-01-000118	CPSI-CAL-01-000882	CPSI-6BC-01-000129	CPSI-08D-01-000851	CPSI-02D-01-000857	CPSI-01D-01-000853	CCAV-GPI-01-000120	CFEL-FEC-01-000883	CPNE-TW1-01-000639	CPNE-J13-01-000614	CPNE-CWL-01-000600	CPNE-AR3-01-000127	CPNE-LPC-01-001086	CPEC-E58-01-000386	CMUR-NIG-01-000776	CTRA-SWE-01-000376	CTRA-L2B-01-000740	CTRA-G97-01-000402	CTRA-G93-01-000401	CTRA-G74-01-000400	CTRA-G22-01-000405	CTRA-E15-01-000406	CTRA-E11-01-000403	CTRA-DUW-01-000512	CTRA-DLC-01-000379	CTRA-DEC-01-000379	CTRA-BTZ-01-000501	CTRA-BJA-01-000494	CTRA-AHA-01-000524	CTRA-434-01-000740	WCHO-WSU-01-001738	WCHO-203-01-000067	PACA-UV7-01-000356	PACA-HAL-01-001235	CPRO-UWE-01-001837	SNEG-ZXX-01-002231
cluster441 CABO-LLG-01-000810	CABO-S26-01-000116	CPSI-02D-01-000859	CPSI-CAL-01-000884	CPSI-6BC-01-000127	CPSI-08D-01-000853	CPSI-01D-01-000855	CFEL-FEC-01-000885	CCAV-GPI-01-000118	CPNE-TW1-01-000641	CPNE-LPC-01-001085	CPNE-J13-01-000616	CPNE-CWL-01-000602	CPNE-AR3-01-000125	CPEC-E58-01-000384	CTRA-G22-01-000403	CTRA-DUW-01-000514	CTRA-DLC-01-000377	CTRA-DEC-01-000377	CTRA-SWE-01-000374	CTRA-E15-01-000404	CTRA-E11-01-000401	CTRA-L2B-01-000742	CTRA-434-01-000742	CTRA-BTZ-01-000503	CTRA-BJA-01-000496	CTRA-G97-01-000400	CTRA-G93-01-000399	CTRA-G74-01-000398	CTRA-AHA-01-000526	CMUR-NIG-01-000778	CPRO-UWE-01-000019	PACA-UV7-01-000242	PACA-HAL-01-000109	SNEG-ZXX-01-002165	WCHO-203-01-000057	WCHO-WSU-01-001748
cluster442 CABO-LLG-01-000811	CABO-S26-01-000115	CPSI-CAL-01-000885	CPSI-6BC-01-000126	CPSI-01D-01-000856	CPSI-08D-01-000854	CPSI-02D-01-000860	CCAV-GPI-01-000117	CFEL-FEC-01-000886	CPEC-E58-01-000383	CPNE-LPC-01-001084	CTRA-SWE-01-000373	CTRA-L2B-01-000743	CTRA-G97-01-000399	CTRA-G93-01-000398	CTRA-G74-01-000397	CTRA-G22-01-000402	CTRA-E15-01-000403	CTRA-E11-01-000400	CTRA-DUW-01-000515	CTRA-DLC-01-000376	CTRA-DEC-01-000376	CTRA-BTZ-01-000504	CTRA-BJA-01-000497	CTRA-434-01-000743	CTRA-AHA-01-000527	CMUR-NIG-01-000779	CPNE-TW1-01-000642	CPNE-J13-01-000617	CPNE-CWL-01-000603	CPNE-AR3-01-000124	WCHO-WSU-01-001749	CPRO-UWE-01-000018	SNEG-ZXX-01-002164	WCHO-203-01-000056	PACA-HAL-01-000110	PACA-UV7-01-000243
cluster443 CABO-LLG-01-000813	CABO-S26-01-000113	CPSI-CAL-01-000887	CPSI-6BC-01-000124	CPSI-08D-01-000856	CPSI-02D-01-000862	CPSI-01D-01-000858	CFEL-FEC-01-000888	CCAV-GPI-01-000115	CPNE-LPC-01-001082	CPNE-J13-01-000619	CPNE-CWL-01-000605	CPNE-AR3-01-000122	CPNE-TW1-01-000644	CPEC-E58-01-000381	CMUR-NIG-01-000781	CTRA-AHA-01-000529	CTRA-G22-01-000400	CTRA-DUW-01-000517	CTRA-DLC-01-000374	CTRA-DEC-01-000374	CTRA-BTZ-01-000506	CTRA-BJA-01-000499	CTRA-SWE-01-000371	CTRA-L2B-01-000745	CTRA-E15-01-000401	CTRA-E11-01-000398	CTRA-434-01-000745	CTRA-G97-01-000397	CTRA-G93-01-000396	CTRA-G74-01-000395	PACA-UV7-01-002177	PACA-HAL-01-001280	WCHO-WSU-01-001449	WCHO-203-01-001275	CPRO-UWE-01-000436	SNEG-ZXX-01-000278
cluster444 CABO-LLG-01-000814	CABO-S26-01-000112	CPSI-CAL-01-000888	CPSI-6BC-01-000123	CPSI-08D-01-000857	CPSI-02D-01-000863	CPSI-01D-01-000859	CCAV-GPI-01-000114	CFEL-FEC-01-000889	CPEC-E58-01-000380	CPNE-LPC-01-001081	CPNE-TW1-01-000645	CPNE-J13-01-000620	CPNE-CWL-01-000606	CPNE-AR3-01-000121	CMUR-NIG-01-000782	CTRA-SWE-01-000370	CTRA-E15-01-000400	CTRA-E11-01-000397	CTRA-L2B-01-000746	CTRA-434-01-000746	CTRA-G97-01-000396	CTRA-G93-01-000395	CTRA-G74-01-000394	CTRA-G22-01-000399	CTRA-DUW-01-000518	CTRA-DLC-01-000373	CTRA-DEC-01-000373	CTRA-BJA-01-000500	CTRA-AHA-01-000530	CTRA-BTZ-01-000507	SNEG-ZXX-01-000277	CPRO-UWE-01-000434	WCHO-WSU-01-001450	PACA-HAL-01-001281	PACA-UV7-01-002176	WCHO-203-01-001274
cluster445 CABO-LLG-01-000820	CABO-S26-01-000106	CPSI-CAL-01-000894	CPSI-6BC-01-000117	CPSI-08D-01-000863	CPSI-02D-01-000869	CPSI-01D-01-000865	CCAV-GPI-01-000108	CFEL-FEC-01-000895	CPNE-TW1-01-000651	CPNE-LPC-01-001075	CPNE-J13-01-000626	CPNE-CWL-01-000612	CPNE-AR3-01-000115	CPEC-E58-01-000374	CTRA-DUW-01-000524	CTRA-G97-01-000390	CTRA-G93-01-000389	CTRA-G74-01-000388	CTRA-G22-01-000393	CTRA-DLC-01-000367	CTRA-DEC-01-000367	CTRA-434-01-000752	CMUR-NIG-01-000788	CTRA-AHA-01-000536	CTRA-SWE-01-000364	CTRA-E15-01-000394	CTRA-E11-01-000391	CTRA-BTZ-01-000513	CTRA-BJA-01-000506	CTRA-L2B-01-000752	SNEG-ZXX-01-000271	CPRO-UWE-01-000428	WCHO-WSU-01-001456	WCHO-203-01-002008	PACA-UV7-01-000504	PACA-HAL-01-000468
cluster446 CABO-LLG-01-000821	CPSI-CAL-01-000895	CPSI-6BC-01-000116	CPSI-08D-01-000864	CPSI-02D-01-000870	CPSI-01D-01-000866	CABO-S26-01-000105	CFEL-FEC-01-000896	CCAV-GPI-01-000107	CPEC-E58-01-000373	CTRA-SWE-01-000363	CTRA-L2B-01-000753	CTRA-G97-01-000389	CTRA-G93-01-000388	CTRA-G74-01-000387	CTRA-G22-01-000392	CTRA-E15-01-000393	CTRA-E11-01-000390	CTRA-DUW-01-000525	CTRA-DLC-01-000366	CTRA-DEC-01-000366	CTRA-BTZ-01-000514	CTRA-AHA-01-000537	CTRA-434-01-000753	CMUR-NIG-01-000789	CTRA-BJA-01-000507	CPNE-LPC-01-001074	CPNE-TW1-01-000652	CPNE-J13-01-000627	CPNE-CWL-01-000613	CPNE-AR3-01-000114	WCHO-WSU-01-001457	WCHO-203-01-002009	CPRO-UWE-01-000427	SNEG-ZXX-01-000270	PACA-UV7-01-000503	PACA-HAL-01-000467
cluster447 CABO-LLG-01-000822	CABO-S26-01-000104	CCAV-GPI-01-000106	CPSI-CAL-01-000896	CPSI-6BC-01-000115	CPSI-08D-01-000865	CPSI-02D-01-000871	CPSI-01D-01-000867	CFEL-FEC-01-000897	CPNE-TW1-01-000653	CPNE-LPC-01-001073	CPNE-CWL-01-000614	CPNE-AR3-01-000113	CPNE-J13-01-000628	CPEC-E58-01-000372	CMUR-NIG-01-000790	CTRA-G97-01-000388	CTRA-G93-01-000387	CTRA-G74-01-000386	CTRA-G22-01-000391	CTRA-DUW-01-000526	CTRA-DLC-01-000365	CTRA-DEC-01-000365	CTRA-BTZ-01-000515	CTRA-BJA-01-000508	CTRA-AHA-01-000538	CTRA-L2B-01-000754	CTRA-434-01-000754	CTRA-SWE-01-000362	CTRA-E15-01-000392	CTRA-E11-01-000389	CPRO-UWE-01-000426	WCHO-WSU-01-001458	SNEG-ZXX-01-000269	PACA-UV7-01-000502	PACA-HAL-01-000466	WCHO-203-01-002010
cluster448 CABO-LLG-01-000824	CABO-S26-01-000102	CPSI-CAL-01-000898	CPSI-6BC-01-000113	CPSI-08D-01-000867	CPSI-02D-01-000873	CPSI-01D-01-000869	CCAV-GPI-01-000104	CFEL-FEC-01-000899	CPNE-TW1-01-000655	CPNE-LPC-01-001071	CPNE-J13-01-000630	CPNE-CWL-01-000616	CPNE-AR3-01-000111	CTRA-G97-01-000386	CTRA-G93-01-000385	CTRA-G74-01-000384	CTRA-G22-01-000389	CTRA-DUW-01-000528	CTRA-DLC-01-000363	CTRA-DEC-01-000363	CTRA-BTZ-01-000517	CTRA-BJA-01-000510	CTRA-AHA-01-000540	CTRA-SWE-01-000360	CTRA-L2B-01-000756	CTRA-E15-01-000390	CTRA-E11-01-000387	CTRA-434-01-000756	CPEC-E58-01-000370	CMUR-NIG-01-000792	CPRO-UWE-01-000424	WCHO-WSU-01-001460	PACA-UV7-01-000500	PACA-HAL-01-000464	SNEG-ZXX-01-000267	WCHO-203-01-001898
[truncated: 487,753 more chars]
