# Supplementary material for: The Chlamydiales Pangenome Revisited: Structural Stability and Functional Coherence
Source: Genes (Basel). 2012 May 16;3(2):291–319. doi: 10.3390/genes3020291 (PMC3899948; doi:10.3390/genes3020291)
Supplement: Supplementary File 1 — Supplementary (ZIP, 57274 KB) [file genes-03-00291-s001.zip › genes-13600-supplementary/Supplement08.txt]

>gi|297181790/97-126 hypothetical protein [uncultured Chloroflexi bacterium HF0200_09I09]
RKEVIQPQLPLRLPCYDFVPVAGPTLGACV
>gi|16752158/22-51 hypothetical protein CP0988 [Chlamydophila pneumoniae AR39] >gi|11361194|pir||G81516 hypothetical protein CP0988 [imported] - Chlamydophila pneumoniae (strain AR39)
KKEVIQPHLPVGLPCYDFIPVISLTLGASL
>gi|154482379/12-41 hypothetical protein EUBVEN_00028 [Eubacterium ventriosum ATCC 27560]
RKEVIQPHLPIRLPCYDFTPVIGSTFGSSL
>gi|260554314/30-59 conserved hypothetical protein [Acinetobacter sp. RUH2624]
VKEVIQPQVPLRLPCYDFTPVIGHTVVTAL
>gi|160946109/17-46 hypothetical protein PEPMIC_00057 [Parvimonas micra ATCC 33270]
RKEVIQPHLPIRLPCYDFTPVINPTFDAFL
>gi|167630420/70-99 hypothetical protein HM1_3150 [Heliobacterium modesticaldum Ice1]
RKEVIQPHLPIRLPCYDFTPIIDPTFGGCL
>gi|262371546/16-45 conserved hypothetical protein [Acinetobacter johnsonii SH046]
VKEVIQPQVPLRLPCYDFTPVIGHTVVSVL
>gi|289770954/17-46 conserved hypothetical protein [Streptomyces lividans TK24]
RKEVIQPHLPVRLPCYDFVPIASPTFDSSL
>gi|289768722/17-46 conserved hypothetical protein [Streptomyces lividans TK24]
RKEVIQPHLPVRLPCYDFVPIASPTFDSSL
>gi|260887771/31-60 conserved hypothetical protein [Selenomonas sputigena ATCC 35185]
RKEVIQPHLPIRLPCYDFTPVIAPALDGCL
>gi|258507811/66-95 hypothetical protein LGG_00816 [Lactobacillus rhamnosus GG]
RKEVIQPQVLLRLPCYDFTLIICPTLDGSL
>gi|258507300/66-95 hypothetical protein LGG_00305 [Lactobacillus rhamnosus GG]
RKEVIQPQVLLRLPCYDFTLIICPTLDGSL
>gi|160932604/10-39 hypothetical protein CLOLEP_01444 [Clostridium leptum DSM 753]
RKEVIQPHLPIRLPCYDFTPVANPTFDSAL
>gi|258508884/55-84 hypothetical protein LGG_01889 [Lactobacillus rhamnosus GG]
RKEVIQPQVLLRLPCYDFTLIICPTLDGSL
>gi|327191276/13-42 hypothetical protein RHECNPAF_332001 [Rhizobium etli CNPAF512]
RKEVIQPQVPLRLPCYDFTPVADPTVVSCL
>gi|167754504/12-41 hypothetical protein CLORAM_00002 [Clostridium ramosum DSM 1402]
RKEVIHPHVPVGIPCYDFTPIINPTLDSSF
>gi|294628619/25-54 hypothetical protein SSTG_00619 [Streptomyces sp. e14]
RKEVIQPHLPVRLPCYDFVPIASPTFDSSL
>gi|260222401/13-42 hypothetical protein Csp_D29570 [Curvibacter putative symbiont of Hydra magnipapillata]
RKEVIQPHLPIRLPCYDFTPVTNPAVVIAL
>gi|291457874/17-46 hypothetical protein GCWU000341_00003 [Oribacterium sp. oral taxon 078 str. F0262]
RKEVIQPHLPIRLPCYDFTPVICPAFGSSL
>gi|302524488/17-46 conserved hypothetical protein [Streptomyces sp. AA4]
RKEVIQPHLPVRLPCYDFVPIASPTFDHSL
>gi|291450205/4-33 conserved hypothetical protein [Streptomyces albus J1074]
RKEVIQPHLPVRLPCYDFVPIASPTFDSSL
>gi|53749465/83-112 hypothetical protein SDM1_55t00005 [Solanum demissum]
EKEVIQPHLPVRLPCYDFTPVTSPAFGIPL
>gi|302521056/4-33 conserved hypothetical protein [Streptomyces sp. SPB78]
RKEVIQPHLPVRLPCYDFVPIAGPTFDSSL
>gi|147770482/113-142 hypothetical protein VITISV_012000 [Vitis vinifera]
EKEVIQPHLPVRLPYYDFTPVTSPAFGIPL
>gi|291440881/4-33 conserved hypothetical protein [Streptomyces ghanaensis ATCC 14672]
RKEVIQPHLPVRLPCYDFVPIASPTFDGSL
>gi|166030551/1-27 hypothetical protein DORFOR_00212 [Dorea formicigenerans ATCC 27755]
...MIQPHLPIRLPCYDFTPVIGPTFGSSL
>gi|302517878/4-33 conserved hypothetical protein [Streptomyces sp. SPB78]
RKEVIQPHLPVRLPCYDFVPIAGPTFDSSL
>gi|309378571/9-38 unnamed protein product [Neisseria lactamica Y92-1009]
RKEVIQPQVPLRLPCYDFTPVMKHTVASGL
>gi|291452843/4-33 conserved hypothetical protein [Streptomyces albus J1074]
RKEVIQPHLPVRLPCYDFVPIASPTFDSSL
>gi|291088005/1-27 hypothetical protein CLOM621_09122 [Clostridium sp. M62/1]
...MIQPHLPIRLPCYDFTPVIGPAFGSSL
>gi|291088006/1-27 hypothetical protein CLOM621_09127 [Clostridium sp. M62/1]
...MIQPHLPIRLPCYDFTPVIGPAFGSSL
>gi|297182496/304-333 hypothetical protein [uncultured Acidobacteria bacterium HF4000_26D02]
RKEVIQPQVLLQLPCYDFTPITNHTLGACF
>gi|291445620/4-33 conserved hypothetical protein [Streptomyces roseosporus NRRL 15998]
RKEVIQPHLPVRLPCYDFVPIASPTFDSSL
>gi|145408582/56-85 ORF137 [Pinus koraiensis]
EKEVIQPHLPVRLPCYDFTPVTSPAFGIPL
>gi|167765621/1-27 hypothetical protein CLOSS21_00104 [Clostridium sp. SS2/1]
...MIQPHLPIRLPCYDFTPVIGPAFGSSL
>gi|294631777/4-33 conserved hypothetical protein [Streptomyces sp. e14]
RKEVIQPHLPVRLPCYDFVPIASPTFDSSL
>gi|291454506/4-33 conserved hypothetical protein [Streptomyces albus J1074]
RKEVIQPHLPVRLPCYDFVPIASPTFDSSL
>gi|313819502/243-272 conserved domain protein [Propionibacterium acnes HL046PA2]
RKEVIQPHLPVRLPCYDLVLITSPTFDGSP
>gi|302535787/10-39 conserved hypothetical protein [Streptomyces sp. C]
RKEVIQPHLPVRLPCYDFVPIAGPTFDSSL
>gi|167767601/1-27 hypothetical protein CLOSS21_02130 [Clostridium sp. SS2/1]
...MIQPHLPIRLPCYDFTPVIGPAFGSSL
>gi|295836202/4-33 hypothetical protein SSBG_05331 [Streptomyces sp. SPB74]
RKEVIQPHLPVRLPCYDFVPIAGPTFDSSL
>gi|313816616/278-307 hypothetical protein HMPREF9589_00552 [Propionibacterium acnes HL059PA1]
RKEVIQPHLPVRLPCYDLVLITSPTFDGSP
>gi|111657040/1-27 hypothetical protein SpneT_02001730 [Streptococcus pneumoniae TIGR4]
...MIQPHLPIRLPCYDFTPIIYPTLGGWL
>gi|313773063/21-50 hypothetical protein HMPREF9574_00608 [Propionibacterium acnes HL074PA1]
RKEVIQPHLPVRLPCYDLVLITSPTFDGSP
>gi|71275557/1-27 hypothetical protein XfasaDRAFT_1247 [Xylella fastidiosa Dixon]
...MIQPHLPIRLPCYDFTPVIGHTVASAL
>gi|213972213/29-58 hypothetical protein PSPTOT1_3965 [Pseudomonas syringae pv. tomato T1]
IKEVIQPQVPLRLPCYDFTPVMNHTVVTVP
>gi|294786042/1-27 conserved hypothetical protein [Fusobacterium sp. 3_1_27]
...MIHPHVPVRIPCYDFTPIANHTLGASL
>gi|57013913/48-77 hypothetical protein NitaMp040 [Nicotiana tabacum]
AKDSIQPQVPLRLPCYDFTPVEDPTVVCAN
>gi|261219755/1-27 conserved hypothetical protein [Brucella ceti M13/05/1]
...MIQPQVPLRLPCYDFTPVADPTVVACL
>gi|254382532/10-39 conserved hypothetical protein [Streptomyces sp. Mg1]
RKEVIQPHLPVRLPCYDFVPIASPTFDSSL
>gi|78033429/1-27 hypothetical protein mgI384 [Magnetospirillum gryphiswaldense MSR-1]
...MIQPQVPLRLPCYDFTPVADLTVVGCL
>gi|302518259/4-33 conserved hypothetical protein [Streptomyces sp. SPB78]
RKEVIQPHLPVRLPCYDFVPIAGPTFDSSL
>gi|313801208/21-50 hypothetical protein HMPREF9576_02368 [Propionibacterium acnes HL110PA2]
RKEVIQPHLPVRLPCYDLVLITSPTFDGSP
>gi|189353845/1-27 hypothetical protein BMULJ_05097 [Burkholderia multivorans ATCC 17616]
...MIQPHLPIRLPCYDFTPVMNPTVVTVL
>gi|302528029/4-33 conserved hypothetical protein [Streptomyces sp. AA4]
RKEVIQPHLPVRLPCYDFVPIASPTFDHSL
>gi|262379022/1-27 conserved hypothetical protein [Acinetobacter radioresistens SH164]
...MIQPQVPLRLPCYDFTPVIGHTVVSVL
>gi|167766003/1-27 hypothetical protein CLOSS21_00494 [Clostridium sp. SS2/1]
...MIQPHLPIRLPCYDFTPVIGHTVASAL
>gi|265984663/1-27 conserved hypothetical protein [Brucella sp. 83/13]
...MIQPQVPLRLPCYDFTPVADPTVVAYL
>gi|297198225/4-33 conserved hypothetical protein [Streptomyces sviceus ATCC 29083]
RKEVIQPHLPVRLPCYDFVPIASPTFDSSL
>gi|161831474/1-27 hypothetical protein COXBURSA331_A0274 [Coxiella burnetii RSA 331]
...MIQPQVPLRLPCYDFTPVMDHTVVSGL
>gi|160887755/1-27 hypothetical protein BACUNI_00158 [Bacteroides uniformis ATCC 8492]
...MFQPHLPVRLPCYDLAPITSFTLGRS.
>gi|153809471/1-27 hypothetical protein BACCAC_03787 [Bacteroides caccae ATCC 43185]
...MFQPHLPVRLPCYDLAPITSFTLGRS.
>gi|265768568/1-27 conserved hypothetical protein [Bacteroides sp. 2_1_16]
...MFQPHLPVRLPCYDLAPVTSFTLGRS.
>gi|265758153/1-27 conserved hypothetical protein [Bacteroides sp. 3_1_33FAA]
...MFQPHLPVRLPCYDLAPVTSFTLGRS.
>gi|262384937/1-27 conserved hypothetical protein [Bacteroides sp. 2_1_33B]
...MFQPHLPVRLPCYDLAPVTSFTLGRS.
>gi|297185009/69-95 hypothetical protein [uncultured gamma proteobacterium EB750_07C09]
LKEVIQPHVPVRLPCYXLHPSHWPHRG...
>gi|256852287/1-27 conserved hypothetical protein [Lactobacillus jensenii 27-2-CHN]
...MIQPQVLLRLPCYDFTLIICPTLGGWL
>gi|314965109/1-27 hypothetical protein HMPREF9619_02347 [Propionibacterium acnes HL082PA2]
...MIQPHLPVRLPCYDLVLITSPTFDGSP
>ref|NP_445525.1|/22-51 hypothetical protein CP0988 [Chlamydophila pneumoniae AR39] >gi|11361194|pir||G81516 hypothetical protein CP0988 [imported] - Chlamydophila pneumoniae (strain AR39)
KKEVIQPHLPVGLPCYDFIPVISLTLGASL
>gi|153816621/27-56 hypothetical protein RUMTOR_02874 [Ruminococcus torques ATCC 27756]
RKEVIQPHLPIRLPCYDFTPVIGPAFGSSL
