# Supplementary material for: The Chlamydiales Pangenome Revisited: Structural Stability and Functional Coherence
Source: Genes (Basel). 2012 May 16;3(2):291–319. doi: 10.3390/genes3020291 (PMC3899948; doi:10.3390/genes3020291)
Supplement: Supplementary File 1 — Supplementary (ZIP, 57274 KB) [file genes-03-00291-s001.zip › genes-13600-supplementary/Supplement09.txt]

>ref|YP_007505.1|/1-82 hypothetical protein pc0506 [Candidatus Protochlamydia amoebophila UWE25] >gi|46399781|emb|CAF23230.1| unknown protein [Candidatus Protochlamydia amoebophila UWE25]
........................................................................
.......MRNGLMQELGVSKCDLFAYETTGGSNLELPNMVISTDGEKLSLENDIYRHYDIILFITDFSATAP
VTAAAKNMVSAVPPCTG
>gi|171915942/1-157 hypothetical protein VspiD_32265 [Verrucomicrobium spinosum DSM 4136]
MISTMLNDVQTA....ATGRKFPKFDLSRLLHTVFEPTFGRRVCILIDLPELSEAKGLAFLNNPERKIQQRA
HQYFYQGLHGGVMEELALKGGEIYAYEQTGGSNLDLPDLCVDMEGKELSLERDIYTNYDLILCISTFSATAP
LTAFAKQYGFRGATLHG
>gi|196231003/1-155 hypothetical protein CfE428DRAFT_3028 [Chthoniobacter flavus Ellin428]
MNATI..EQTPV....DRSRQFPPFSLTRLLRTVFEPKAGERVCVLIDLEHPQDVEGFRFLQNPDLSIQRHA
HDVVYQGLRNGTMYDLGLKGGEMFAYEITGGSNLDLPTKGYATDGREIDLIEDVYQKYDLILCVSTYSATAP
LTAFAKKYGFRGATMHG
>gi|223939006/1-145 hypothetical protein Cflav_PD1951 [bacterium Ellin514]
MD................KKKFPPFSLTRLLNTVFAPKAGESVAILIDLPNPRDIKDFKFLKEETLTIQRYA
YTVFYEGLKAGGLAELKLSGGEMFAYQITGGSNLDLPATGYDSDGREVLLESEVYTQYDIILCISTYSATAP
LTAFAKQFGFRGATLHG
>gi|294055908/1-161 hypothetical protein Caka_2380 [Coraliomargarita akajimensis DSM 45221]
MLAIFTNLDTTIMILDANERTFPTFSLTRLLTTCFGQGSGERVCVLIDLPNPADIEDFKFLGDETLSIQNYG
HEVFYKGFKQGALETMNWVGGEIYAYKETGGSNLDMEDECYDPDGKQLSLDQDIYPNYDIILTVSTFSATAP
LTAKCKEFGFRGATLHG
