# Supplementary material for: The Chlamydiales Pangenome Revisited: Structural Stability and Functional Coherence
Source: Genes (Basel). 2012 May 16;3(2):291–319. doi: 10.3390/genes3020291 (PMC3899948; doi:10.3390/genes3020291)
Supplement: Supplementary File 1 — Supplementary (ZIP, 57274 KB) [file genes-03-00291-s001.zip › genes-13600-supplementary/Supplement10.txt]

CTRA-DUW 799
CPNE-CWL 145
CPNE-AR3 61
CPNE-J13 4
CPNE-TW1 48
CCAV-GPI 80
CPRO-UWE 991
CABO-S26 9
CTRA-AHA 6
CFEL-FEC 31
CTRA-434 2
CTRA-L2B 0
PACA-HAL 1197
CTRA-BJA 0
CTRA-BTZ 0
CMUR-NIG 37
CPNE-LPC 60
CTRA-SWE 0
CTRA-E15 39
CTRA-E11 2
CTRA-G74 7
CTRA-G22 2
CTRA-G93 0
CTRA-G97 0
WCHO-WSU 501
WCHO-203 111
CTRA-DEC 0
CTRA-DLC 0
CPSI-6BC 2
CPEC-E58 76
CPSI-CAL 17
CPSI-01D 3
CPSI-02D 1
CPSI-08D 0
CABO-LLG 0
PACA-UV7 129
SNEG-ZXX 900


799
145
61
4
48
80
991
9
6
31
2
0
1197
0
0
37
60
0
39
2
7
2
0
0
501
111
0
0
2
76
17
3
1
0
0
129
900
